# Supplementary material for: Heat-assisted hot-hole transfer increases the surface-enhanced Raman activity of Au-TiO2 nanoarrays
Source: Nat Commun. 2026 Mar 17;17:4047. doi: 10.1038/s41467-026-70822-4 (PMC13139474; doi:10.1038/s41467-026-70822-4)
Supplement: Supplementary file 3 — Supplementary Data 1 (raw data) [file 41467_2026_70822_MOESM3_ESM.xlsx]

## Sheet: figure 1
figure 1j	x-axis	TiO2 NRs	x-axis	Au-TiO2 NRs	figure 1k	x-axis	Au NPs	x-axis	Au-TiO2 NRs	figure 1i	x-axis	TiO2 NRs	x-axis	Au-TiO2 NRs
	20	204.088	20	182.434		92.03	16193.9	92.04	50720.6		319.683	1.3372	319.683	1.2112
	20.02	212.183	20.02	171.667		91.93	16620.3	91.94	50444.3		320.126	1.3398	320.126	1.2063
	20.04	228.692	20.04	166.944		91.83	17046.1	91.84	49975.5		320.569	1.3427	320.569	1.1993
	20.06	231.2	20.06	162.386		91.73	17197.8	91.74	50730		321.012	1.3468	321.012	1.206
	20.08	229.396	20.08	165.168		91.63	17539.3	91.64	51027.4		321.455	1.3516	321.455	1.2108
	20.1	233.792	20.1	161.259		91.53	17883.9	91.54	50150		321.898	1.3566	321.898	1.2285
	20.12	232.242	20.12	170.484		91.43	18301	91.44	51495.6		322.341	1.3611	322.341	1.2445
	20.14	217.367	20.14	172.54		91.33	18212	91.34	52210.3		322.784	1.3647	322.784	1.2658
	20.16	218.755	20.16	180.03		91.23	17808.8	91.24	53044.3		323.227	1.3678	323.227	1.2813
	20.18	227.11	20.18	180.417		91.13	18634.3	91.14	53862.8		323.671	1.3713	323.671	1.2994
	20.2	227.735	20.2	183.296		91.03	18644.5	91.04	54278.1		324.114	1.376	324.114	1.314
	20.22	224.889	20.22	177.277		90.93	18753.1	90.94	54320.2		324.557	1.3819	324.557	1.3274
	20.24	214.437	20.24	169.746		90.83	19240.5	90.84	55097.2		325	1.3898	325	1.3316
	20.26	208.677	20.26	176.054		90.73	19213.1	90.74	55857.6		325.444	1.3976	325.444	1.3445
	20.28	217.635	20.28	177.578		90.63	19571.8	90.64	56844.6		325.887	1.4041	325.887	1.3519
	20.3	219.5	20.3	167.236		90.53	19584.1	90.54	57094.2		326.331	1.408	326.331	1.3543
	20.32	225.634	20.32	180.466		90.43	19850.7	90.44	58935.4		326.774	1.4107	326.774	1.3491
	20.34	226.788	20.34	183.704		90.33	19816.5	90.34	59517.9		327.218	1.4108	327.218	1.3488
	20.36	228.383	20.36	192.344		90.23	20498.8	90.24	60248.8		327.661	1.4106	327.661	1.3351
	20.38	236.874	20.38	189.652		90.13	20675.6	90.14	60988.1		328.105	1.4104	328.105	1.325
	20.4	256.283	20.4	199.15		90.03	21180.7	90.04	60697.4		328.549	1.4114	328.549	1.3124
	20.42	262.538	20.42	204.651		89.93	22211.3	89.94	62778.6		328.992	1.4129	328.992	1.3208
	20.44	266.201	20.44	206.833		89.83	22099.4	89.84	62347.8		329.436	1.4156	329.436	1.3237
	20.46	257.817	20.46	203.119		89.73	22544.5	89.74	63142.6		329.88	1.4175	329.88	1.3373
	20.48	253.505	20.48	194.669		89.63	23408.2	89.64	63106.8		330.324	1.4185	330.324	1.3474
	20.5	244.497	20.5	185.368		89.53	23857.4	89.54	64807.4		330.768	1.419	330.768	1.3685
	20.52	236.932	20.52	172.804		89.43	24909.7	89.44	64725.6		331.211	1.4204	331.211	1.3822
	20.54	228.902	20.54	160.742		89.33	25558.6	89.34	65966.2		331.655	1.4243	331.655	1.3998
	20.56	216.554	20.56	154.803		89.23	26595.2	89.24	66874.5		332.099	1.4318	332.099	1.4084
	20.58	209.926	20.58	161.703		89.13	27642	89.14	69487.4		332.543	1.4423	332.543	1.4188
	20.6	198.048	20.6	165.856		89.03	29499.9	89.04	71653.1		332.987	1.4544	332.987	1.423
	20.62	197.791	20.62	178.857		88.93	31428.5	88.94	73900.1		333.431	1.4678	333.431	1.4227
	20.64	208.882	20.64	186.238		88.83	33329.8	88.84	77845.5		333.876	1.4796	333.876	1.4169
	20.66	234.478	20.66	200.109		88.73	36642.3	88.74	82089.4		334.32	1.489	334.32	1.4196
	20.68	247.077	20.68	201.561		88.63	39906.4	88.64	87603.2		334.764	1.4954	334.764	1.4155
	20.7	256.732	20.7	213.744		88.53	44584.4	88.54	95601.9		335.208	1.4992	335.208	1.415
	20.72	266.709	20.72	218.186		88.43	50849.7	88.44	103920		335.652	1.5	335.652	1.4117
	20.74	274.869	20.74	228.575		88.33	59523.4	88.34	117911		336.097	1.4996	336.097	1.4117
	20.76	277.608	20.76	230.524		88.23	69046.3	88.24	137100		336.541	1.5002	336.541	1.4071
	20.78	274.801	20.78	229.892		88.13	79934.7	88.14	163554		336.985	1.5025	336.985	1.4066
	20.8	266.522	20.8	236.103		88.03	89424.7	88.04	201767		337.43	1.5058	337.43	1.403
	20.82	253.349	20.82	226.243		87.93	95484.6	87.94	251347		337.874	1.5097	337.874	1.4112
	20.84	248.718	20.84	221.297		87.83	97413	87.84	311839		338.319	1.5146	338.319	1.4175
	20.86	232.665	20.86	220.978		87.73	93075.1	87.74	376585		338.763	1.5189	338.763	1.4301
	20.88	231.326	20.88	226.112		87.63	85884.8	87.64	422675		339.208	1.5227	339.208	1.4459
	20.9	223.288	20.9	220.14		87.53	75597.6	87.54	448015		339.652	1.5277	339.652	1.4667
	20.92	226.805	20.92	227.331		87.43	65992.3	87.44	429180		340.097	1.5341	340.097	1.4815
	20.94	237.12	20.94	232.382		87.33	58056.7	87.34	383578		340.542	1.5404	340.542	1.4962
	20.96	240.596	20.96	239.142		87.23	50815.9	87.24	325022		340.987	1.544	340.987	1.5057
	20.98	246.37	20.98	245.243		87.13	45091.9	87.14	267826		341.431	1.5464	341.431	1.5157
	21	250.56	21	246.711		87.03	40986.1	87.04	218739		341.876	1.5479	341.876	1.517
	21.02	250.499	21.02	252.55		86.93	36997.7	86.94	180904		342.321	1.5485	342.321	1.5187
	21.04	246.163	21.04	251.06		86.83	35047.6	86.84	151039		342.766	1.5469	342.766	1.5192
	21.06	247.541	21.06	258.622		86.73	32169.4	86.74	128725		343.211	1.5461	343.211	1.522
	21.08	244.609	21.08	257.514		86.63	30813.3	86.64	113107		343.656	1.5445	343.656	1.5184
	21.1	235.887	21.1	256.201		86.53	29769.8	86.54	101090		344.101	1.5421	344.101	1.5173
	21.12	234.651	21.12	247.013		86.43	28706.9	86.44	93291.5		344.546	1.5391	344.546	1.5131
	21.14	231.001	21.14	251.695		86.33	27989.8	86.34	86070.5		344.991	1.5385	344.991	1.5101
	21.16	232.127	21.16	238.078		86.23	27438	86.24	80040.5		345.436	1.5417	345.436	1.5028
	21.18	234.916	21.18	248.941		86.13	27962	86.14	75767.4		345.881	1.5476	345.881	1.5008
	21.2	242.373	21.2	249.255		86.03	27249.8	86.04	72524.4		346.326	1.5537	346.326	1.5027
	21.22	246.635	21.22	255.902		85.93	26853	85.94	70581.8		346.771	1.5583	346.771	1.5095
	21.24	255.631	21.24	272.746		85.83	27499	85.84	68094.6		347.217	1.5622	347.217	1.5161
	21.26	278.377	21.26	279.38		85.73	27872.6	85.74	67899.1		347.662	1.5637	347.662	1.5277
	21.28	294.992	21.28	279.815		85.63	28215.4	85.64	66705.1		348.107	1.5636	348.107	1.5396
	21.3	298.039	21.3	277.702		85.53	29023.6	85.54	66882.9		348.553	1.563	348.553	1.5525
	21.32	301.371	21.32	287.918		85.43	29538.5	85.44	67448.6		348.998	1.5626	348.998	1.5609
	21.34	297.625	21.34	292.823		85.33	31078.4	85.34	69694.9		349.444	1.5593	349.444	1.5711
	21.36	301.844	21.36	289.091		85.23	32660.4	85.24	71714.6		349.889	1.5543	349.889	1.5793
	21.38	292.131	21.38	281.632		85.13	35423.6	85.14	75521		350.335	1.5487	350.335	1.5857
	21.4	286.819	21.4	279.906		85.03	39262.6	85.04	80848.8		350.78	1.5443	350.78	1.5871
	21.42	289.979	21.42	267.388		84.93	43798.4	84.94	87864.7		351.226	1.5417	351.226	1.5914
	21.44	281.355	21.44	245.702		84.83	49639.8	84.84	96003.2		351.671	1.5419	351.671	1.5933
	21.46	284.897	21.46	233.126		84.73	58177.5	84.74	107548		352.117	1.5433	352.117	1.5957
	21.48	288.546	21.48	226.221		84.63	68016.9	84.64	126729		352.563	1.5454	352.563	1.5936
	21.5	285.841	21.5	232.22		84.53	80383.2	84.54	151587		353.009	1.548	353.009	1.5955
	21.52	291.844	21.52	233.762		84.43	95024.4	84.44	188644		353.454	1.5522	353.454	1.5957
	21.54	297.533	21.54	245.266		84.33	106245	84.34	240851		353.9	1.5588	353.9	1.5932
	21.56	308.183	21.56	259.588		84.23	111942	84.24	310897		354.346	1.5686	354.346	1.5902
	21.58	324.42	21.58	260.893		84.13	114325	84.14	394919		354.792	1.5789	354.792	1.5937
	21.6	333.17	21.6	265.294		84.03	107990	84.04	477442		355.238	1.5877	355.238	1.5926
	21.62	337.3	21.62	268.303		83.93	94772.2	83.94	532933		355.684	1.594	355.684	1.5939
	21.64	344.606	21.64	264.434		83.83	82624.1	83.84	549047		356.13	1.5995	356.13	1.5973
	21.66	345.724	21.66	273.958		83.73	69061.5	83.74	514654		356.576	1.6044	356.576	1.6034
	21.68	331.538	21.68	281.159		83.63	57965.8	83.64	446217		357.022	1.6109	357.022	1.6111
	21.7	319.858	21.7	284.445		83.53	48719.7	83.54	365332		357.468	1.6179	357.468	1.6222
	21.72	304.345	21.72	296.438		83.43	41362.9	83.44	291358		357.915	1.6262	357.915	1.6325
	21.74	307.495	21.74	296.666		83.33	35744.3	83.34	229865		358.361	1.6343	358.361	1.6493
	21.76	304.641	21.76	291.685		83.23	31565.3	83.24	181431		358.807	1.6438	358.807	1.6638
	21.78	306.118	21.78	294.514		83.13	27689.1	83.14	144810		359.253	1.6538	359.253	1.6786
	21.8	308.623	21.8	303.682		83.03	24911.7	83.04	116755		359.7	1.6613	359.7	1.6921
	21.82	310.994	21.82	315.773		82.93	22258.9	82.94	96648.1		360.146	1.669	360.146	1.7029
	21.84	324.877	21.84	322.812		82.83	20790.2	82.84	81882.4		360.592	1.6689	360.592	1.7139
	21.86	332.723	21.86	335.675		82.73	19115.9	82.74	70176.6		361.039	1.6779	361.039	1.7244
	21.88	340.024	21.88	347.895		82.63	17502	82.64	61016		361.485	1.6769	361.485	1.7308
	21.9	344.578	21.9	345.942		82.53	16532.4	82.54	53070.9		361.932	1.6705	361.932	1.7377
	21.92	347.626	21.92	333.753		82.43	15397.9	82.44	47046.9		362.378	1.6693	362.378	1.7399
	21.94	346.375	21.94	339.023		82.33	14471.8	82.34	42060.2		362.825	1.6557	362.825	1.7347
	21.96	354.171	21.96	330.541		82.23	13377.1	82.24	37839.2		363.272	1.6481	363.272	1.7265
	21.98	348.729	21.98	328.976		82.13	12682.6	82.14	34584.3		363.718	1.6465	363.718	1.7154
	22	337.825	22	313.135		82.03	11852.8	82.04	32665.6		364.165	1.643	364.165	1.7034
	22.02	325.899	22.02	314.308		81.93	11059.9	81.94	29888.4		364.612	1.639	364.612	1.6985
	22.04	320.777	22.04	315.362		81.83	10247.7	81.84	28044.9		365.059	1.6265	365.059	1.6931
	22.06	324.81	22.06	324.095		81.73	9766.6	81.74	26900.4		365.505	1.6337	365.505	1.6903
	22.08	327.344	22.08	328.751		81.63	9022.7	81.64	25010.6		365.952	1.6256	365.952	1.694
	22.1	335.627	22.1	338.603		81.53	9050.1	81.54	24205.3		366.399	1.6201	366.399	1.6955
	22.12	353.427	22.12	344.296		81.43	8557.1	81.44	23148.5		366.846	1.618	366.846	1.6949
	22.14	364.85	22.14	347.408		81.33	8096.8	81.34	22377.6		367.293	1.6189	367.293	1.695
	22.16	366.949	22.16	354.878		81.23	8088.5	81.24	21711.5		367.74	1.6208	367.74	1.6948
	22.18	373.299	22.18	359.52		81.13	7819	81.14	20829.7		368.187	1.6222	368.187	1.6905
	22.2	373.513	22.2	358.243		81.03	7718.8	81.04	20530.6		368.634	1.6227	368.634	1.6839
	22.22	365.996	22.22	368.766		80.93	7292.9	80.94	20011		369.081	1.6223	369.081	1.6779
	22.24	361.337	22.24	371.864		80.83	7332.3	80.84	19577.2		369.529	1.6211	369.529	1.6785
	22.26	355.478	22.26	365.206		80.73	7196.3	80.74	19077		369.976	1.6196	369.976	1.6799
	22.28	344.044	22.28	360.539		80.63	7092.7	80.64	18744.4		370.423	1.6165	370.423	1.6838
	22.3	321.283	22.3	362.174		80.53	6888.6	80.54	18378.7		370.87	1.6114	370.87	1.69
	22.32	317.858	22.32	361.788		80.43	6780.1	80.44	18722.7		371.318	1.604	371.318	1.6954
	22.34	310.154	22.34	363.833		80.33	6616.3	80.34	18787		371.765	1.5952	371.765	1.6972
	22.36	316.432	22.36	366.411		80.23	6472.9	80.24	18050.8		372.212	1.586	372.212	1.6964
	22.38	324.637	22.38	369.822		80.13	6736.2	80.14	17768		372.66	1.5777	372.66	1.6969
	22.4	328.361	22.4	379.087							373.107	1.5701	373.107	1.7017
	22.42	336.088	22.42	397.089							373.555	1.5629	373.555	1.7076
	22.44	355.869	22.44	409.118							374.002	1.5547	374.002	1.7099
	22.46	366.472	22.46	424.526							374.45	1.5465	374.45	1.7136
	22.48	375.123	22.48	421.15							374.898	1.5378	374.898	1.716
	22.5	373.179	22.5	416.199							375.345	1.5291	375.345	1.7128
	22.52	375.68	22.52	413.091							375.793	1.519	375.793	1.7063
	22.54	367.628	22.54	417.307							376.241	1.5076	376.241	1.7041
	22.56	364.827	22.56	400.372							376.689	1.4935	376.689	1.702
	22.58	358.364	22.58	396.571							377.136	1.4772	377.136	1.6996
	22.6	362.989	22.6	384.742							377.584	1.4585	377.584	1.7009
	22.62	359.239	22.62	374.433							378.032	1.4388	378.032	1.7052
	22.64	350.346	22.64	360.259							378.48	1.418	378.48	1.7101
	22.66	354.182	22.66	342.731							378.928	1.396	378.928	1.7137
	22.68	375.812	22.68	326.512							379.376	1.3724	379.376	1.715
	22.7	383.886	22.7	345.977							379.824	1.3476	379.824	1.7144
	22.72	395.786	22.72	364.232							380.272	1.3221	380.272	1.7097
	22.74	401.854	22.74	366.752							380.72	1.2965	380.72	1.7
	22.76	413.244	22.76	388.366							381.169	1.2707	381.169	1.6867
	22.78	419.696	22.78	394.756							381.617	1.2449	381.617	1.6736
	22.8	432.906	22.8	408.296							382.065	1.2193	382.065	1.6574
	22.82	447.163	22.82	420.586							382.513	1.1935	382.513	1.6399
	22.84	458.469	22.84	433.452							382.962	1.1674	382.962	1.6194
	22.86	461.784	22.86	431.257							383.41	1.1416	383.41	1.5998
	22.88	454.795	22.88	441.642							383.858	1.1161	383.858	1.579
	22.9	445.927	22.9	440.411							384.307	1.0908	384.307	1.5582
	22.92	441.064	22.92	440.959							384.755	1.0656	384.755	1.5374
	22.94	438.199	22.94	449.046							385.204	1.0404	385.204	1.5224
	22.96	435.987	22.96	447.302							385.652	1.0149	385.652	1.5064
	22.98	433.647	22.98	429.379							386.101	0.9894	386.101	1.4929
	23	433.642	23	429.484							386.55	0.9637	386.55	1.4787
	23.02	426.026	23.02	425.407							386.998	0.9383	386.998	1.4634
	23.04	439.57	23.04	419.507							387.447	0.9128	387.447	1.4458
	23.06	434.572	23.06	416.475							387.896	0.8876	387.896	1.4259
	23.08	437.319	23.08	419.364							388.345	0.8625	388.345	1.4041
	23.1	442.648	23.1	426.989							388.793	0.8376	388.793	1.3822
	23.12	435.662	23.12	424.372							389.242	0.813	389.242	1.359
	23.14	441.775	23.14	424.966							389.691	0.7888	389.691	1.3349
	23.16	443.216	23.16	436.523							390.14	0.7652	390.14	1.3117
	23.18	438.662	23.18	446.911							390.589	0.7425	390.589	1.2878
	23.2	427.207	23.2	454.996							391.038	0.7204	391.038	1.2645
	23.22	423.242	23.22	450.254							391.487	0.699	391.487	1.2417
	23.24	418.681	23.24	443.851							391.936	0.6781	391.936	1.2199
	23.26	413.231	23.26	427.163							392.385	0.6577	392.385	1.1995
	23.28	412.226	23.28	418.945							392.834	0.6377	392.834	1.1793
	23.3	412.135	23.3	408.056							393.284	0.618	393.284	1.1597
	23.32	424.185	23.32	399.626							393.733	0.5989	393.733	1.1409
	23.34	427.401	23.34	386.412							394.182	0.5795	394.182	1.1221
	23.36	424.492	23.36	390.904							394.632	0.5634	394.632	1.1036
	23.38	420.834	23.38	400.026							395.081	0.5517	395.081	1.0859
	23.4	430.776	23.4	419.932							395.53	0.5448	395.53	1.0682
	23.42	432.339	23.42	437.385							395.98	0.5388	395.98	1.0514
	23.44	422.126	23.44	455.363							396.429	0.5332	396.429	1.0353
	23.46	412.012	23.46	461.499							396.879	0.5272	396.879	1.0188
	23.48	391.049	23.48	473.274							397.328	0.5218	397.328	1.0036
	23.5	384.528	23.5	475.748							397.778	0.5174	397.778	0.9887
	23.52	386.695	23.52	474.35							398.227	0.5133	398.227	0.9738
	23.54	373.696	23.54	464.28							398.677	0.508	398.677	0.9589
	23.56	375.286	23.56	447.315							399.127	0.5013	399.127	0.9449
	23.58	381.548	23.58	426.426							399.577	0.4935	399.577	0.9306
	23.6	383.611	23.6	406.389							400.026	0.487	400.026	0.9171
	23.62	393.552	23.62	401.957							400.476	0.4806	400.476	0.9043
	23.64	391.628	23.64	402.238							400.926	0.4826	400.926	0.8926
	23.66	396.584	23.66	389.923							401.376	0.4839	401.376	0.8812
	23.68	407.37	23.68	399.839							401.826	0.4796	401.826	0.8706
	23.7	424.285	23.7	413.466							402.276	0.4668	402.276	0.8608
	23.72	435.893	23.72	417.545							402.726	0.4564	402.726	0.852
	23.74	441.566	23.74	436.712							403.176	0.4464	403.176	0.8436
	23.76	442.455	23.76	453.193							403.626	0.4368	403.626	0.8365
	23.78	443.238	23.78	463.406							404.076	0.4277	404.076	0.8301
	23.8	456.01	23.8	478.698							404.526	0.419	404.526	0.824
	23.82	457.165	23.82	479.787							404.976	0.4107	404.976	0.8181
	23.84	455.748	23.84	479.497							405.427	0.4029	405.427	0.8126
	23.86	457.218	23.86	489.529							405.877	0.3956	405.877	0.807
	23.88	468.781	23.88	498.35							406.327	0.3888	406.327	0.8017
	23.9	464.409	23.9	497.541							406.778	0.3824	406.778	0.7965
	23.92	455.196	23.92	502.164							407.228	0.3764	407.228	0.7916
	23.94	438.606	23.94	500.012							407.678	0.3708	407.678	0.7867
	23.96	424.603	23.96	504.998							408.129	0.3656	408.129	0.782
	23.98	427.214	23.98	498.644							408.579	0.3609	408.579	0.7772
	24	431.548	24	500.876							409.03	0.3564	409.03	0.7726
	24.02	439.75	24.02	500.734							409.48	0.3523	409.48	0.7683
	24.04	452.202	24.04	498.445							409.931	0.3486	409.931	0.7643
	24.06	467.274	24.06	495.32							410.382	0.3452	410.382	0.761
	24.08	480.264	24.08	501.419							410.832	0.342	410.832	0.7583
	24.1	500.365	24.1	513.742							411.283	0.3392	411.283	0.756
	24.12	509.633	24.12	504.525							411.734	0.3366	411.734	0.7543
	24.14	519.737	24.14	486.621							412.185	0.3343	412.185	0.7525
	24.16	523.481	24.16	489.865							412.636	0.3322	412.636	0.7507
	24.18	526.059	24.18	500.013							413.086	0.3303	413.086	0.7488
	24.2	522.635	24.2	498.399							413.537	0.3284	413.537	0.7467
	24.22	509.296	24.22	504.512							413.988	0.3267	413.988	0.7444
	24.24	502.958	24.24	511.199							414.439	0.3252	414.439	0.7425
	24.26	499.796	24.26	525.539							414.89	0.3237	414.89	0.7406
	24.28	490.859	24.28	539.746							415.341	0.3223	415.341	0.7389
	24.3	500.411	24.3	548.852							415.793	0.3211	415.793	0.7371
	24.32	502.163	24.32	559.498							416.244	0.3199	416.244	0.7354
	24.34	515.432	24.34	563.769							416.695	0.3187	416.695	0.7337
	24.36	535.758	24.36	569.597							417.146	0.3177	417.146	0.7319
	24.38	535.562	24.38	571.233							417.597	0.3167	417.597	0.7302
	24.4	539.987	24.4	583.13							418.049	0.3158	418.049	0.7289
	24.42	526.974	24.42	581.741							418.5	0.315	418.5	0.7279
	24.44	526.728	24.44	576.381							418.951	0.3143	418.951	0.727
	24.46	541.315	24.46	564.658							419.403	0.3137	419.403	0.7267
	24.48	545.378	24.48	564.906							419.854	0.3131	419.854	0.7264
	24.5	544.301	24.5	575.809							420.306	0.3126	420.306	0.726
	24.52	547.238	24.52	576.337							420.757	0.3122	420.757	0.7255
	24.54	546.354	24.54	578.579							421.209	0.3117	421.209	0.7248
	24.56	544.883	24.56	586.765							421.661	0.3113	421.661	0.7238
	24.58	556.549	24.58	604.177							422.112	0.3109	422.112	0.7227
	24.6	555.241	24.6	601.049							422.564	0.3105	422.564	0.7216
	24.62	554.609	24.62	601.375							423.016	0.3101	423.016	0.7206
	24.64	557.057	24.64	605.039							423.467	0.3098	423.467	0.7197
	24.66	565.185	24.66	602.466							423.919	0.3097	423.919	0.7189
	24.68	559	24.68	600.233							424.371	0.3095	424.371	0.718
	24.7	550.795	24.7	604.356							424.823	0.3095	424.823	0.7171
	24.72	551.65	24.72	588.398							425.275	0.3095	425.275	0.716
	24.74	547.858	24.74	586.621							425.727	0.3096	425.727	0.7151
	24.76	520.895	24.76	577.38							426.179	0.3097	426.179	0.7143
	24.78	510.334	24.78	565.966							426.631	0.3098	426.631	0.7139
	24.8	492.207	24.8	567.896							427.083	0.31	427.083	0.7137
	24.82	492.981	24.82	561.125							427.535	0.3101	427.535	0.7136
	24.84	491.394	24.84	554.894							427.987	0.3103	427.987	0.7133
	24.86	485.81	24.86	554.974							428.439	0.3104	428.439	0.7129
	24.88	478.999	24.88	570.033							428.892	0.3105	428.892	0.7123
	24.9	471.724	24.9	562.5							429.344	0.3106	429.344	0.7116
	24.92	472.561	24.92	552.185							429.796	0.3107	429.796	0.7107
	24.94	481.385	24.94	553.673							430.248	0.3107	430.248	0.7101
	24.96	494.312	24.96	561.496							430.701	0.3108	430.701	0.7092
	24.98	511.685	24.98	579.509							431.153	0.3109	431.153	0.7085
	25	525.911	25	572.718							431.606	0.3109	431.606	0.7077
	25.02	547.108	25.02	569.188							432.058	0.311	432.058	0.707
	25.04	551.037	25.04	575.841							432.511	0.3111	432.511	0.7062
	25.06	560.37	25.06	574.694							432.963	0.3113	432.963	0.7053
	25.08	559.248	25.08	562.26							433.416	0.3115	433.416	0.7045
	25.1	551.161	25.1	558.814							433.869	0.3116	433.869	0.7038
	25.12	559.862	25.12	546.467							434.321	0.3117	434.321	0.7033
	25.14	551.175	25.14	542.804							434.774	0.3118	434.774	0.703
	25.16	534.18	25.16	564.058							435.227	0.3118	435.227	0.7031
	25.18	522.168	25.18	577.288							435.68	0.3118	435.68	0.7033
	25.2	526.462	25.2	579.573							436.132	0.3118	436.132	0.7034
	25.22	528.731	25.22	592.338							436.585	0.3118	436.585	0.7035
	25.24	516.961	25.24	600.356							437.038	0.3118	437.038	0.7037
	25.26	513.697	25.26	596.257							437.491	0.3119	437.491	0.7036
	25.28	522.292	25.28	607.612							437.944	0.3119	437.944	0.7037
	25.3	534.47	25.3	619.452							438.397	0.3119	438.397	0.7039
	25.32	548.785	25.32	620.193							438.85	0.3119	438.85	0.704
	25.34	559.036	25.34	624.375							439.303	0.3119	439.303	0.7039
	25.36	572.925	25.36	636.378							439.756	0.3119	439.756	0.7037
	25.38	580.017	25.38	628.843							440.21	0.3119	440.21	0.7034
	25.4	585.098	25.4	634.681							440.663	0.3119	440.663	0.7028
	25.42	585.985	25.42	636.968							441.116	0.312	441.116	0.7022
	25.44	588.367	25.44	637.576							441.569	0.3121	441.569	0.7016
	25.46	588.827	25.46	652.56							442.023	0.3123	442.023	0.7013
	25.48	582.17	25.48	659.266							442.476	0.3124	442.476	0.701
	25.5	601.048	25.5	666.572							442.93	0.3126	442.93	0.7009
	25.52	590.1	25.52	692.786							443.383	0.3127	443.383	0.7008
	25.54	590.559	25.54	705.355							443.836	0.3128	443.836	0.7007
	25.56	607.695	25.56	711.757							444.29	0.3129	444.29	0.7005
	25.58	620.428	25.58	728.089							444.744	0.313	444.744	0.7001
	25.6	640.976	25.6	732.936							445.197	0.3131	445.197	0.6997
	25.62	641.694	25.62	747.643							445.651	0.3132	445.651	0.6993
	25.64	645.696	25.64	769.102							446.104	0.3133	446.104	0.6987
	25.66	661.577	25.66	771.679							446.558	0.3133	446.558	0.6978
	25.68	683.739	25.68	788.389							447.012	0.3134	447.012	0.6968
	25.7	689.923	25.7	798.683							447.466	0.3134	447.466	0.6957
	25.72	695.003	25.72	804.455							447.92	0.3134	447.92	0.6946
	25.74	698.04	25.74	802.31							448.373	0.3134	448.373	0.6933
	25.76	709.406	25.76	795.363							448.827	0.3134	448.827	0.692
	25.78	713.542	25.78	805.286							449.281	0.3134	449.281	0.6909
	25.8	719.413	25.8	795.32							449.735	0.3134	449.735	0.6898
	25.82	723.264	25.82	794.482							450.189	0.3135	450.189	0.6889
	25.84	731.707	25.84	798.052							450.643	0.3136	450.643	0.6885
	25.86	735.811	25.86	798.021							451.097	0.3137	451.097	0.6882
	25.88	740.665	25.88	803.551							451.552	0.3138	451.552	0.6878
	25.9	743.622	25.9	805.11							452.006	0.3138	452.006	0.6878
	25.92	741.381	25.92	818.838							452.46	0.3139	452.46	0.6878
	25.94	742.755	25.94	845.618							452.914	0.3138	452.914	0.6879
	25.96	744.503	25.96	855.301							453.369	0.3138	453.369	0.6878
	25.98	761.55	25.98	876.936							453.823	0.3138	453.823	0.6877
	26	767.747	26	900.793							454.277	0.3138	454.277	0.6874
	26.02	777.983	26.02	931.106							454.732	0.3139	454.732	0.687
	26.04	807.608	26.04	965.262							455.186	0.3139	455.186	0.6864
	26.06	842.744	26.06	1007.97							455.641	0.314	455.641	0.6857
	26.08	884.445	26.08	1062.85							456.095	0.314	456.095	0.6849
	26.1	911.849	26.1	1119.23							456.55	0.3139	456.55	0.6842
	26.12	957.326	26.12	1182.2							457.004	0.3141	457.004	0.6835
	26.14	1019.04	26.14	1253.18							457.459	0.3143	457.459	0.6826
	26.16	1080.58	26.16	1349.16							457.914	0.3143	457.914	0.6818
	26.18	1135.28	26.18	1439.56							458.368	0.314	458.368	0.6812
	26.2	1209.62	26.2	1505.23							458.823	0.3137	458.823	0.6807
	26.22	1280.91	26.22	1558.6							459.278	0.3134	459.278	0.6805
	26.24	1325.28	26.24	1637.63							459.733	0.3132	459.733	0.6804
	26.26	1340.01	26.26	1805.57							460.187	0.3129	460.187	0.6804
	26.28	1395.93	26.28	2119.82							460.642	0.3127	460.642	0.6801
	26.3	1519.93	26.3	2631.68							461.097	0.3124	461.097	0.6801
	26.32	1776.86	26.32	3299.82							461.552	0.3122	461.552	0.6799
	26.34	2179.2	26.34	4128.22							462.007	0.312	462.007	0.68
	26.36	2729.46	26.36	5072.73							462.462	0.3119	462.462	0.68
	26.38	3456.18	26.38	6065.5							462.918	0.3118	462.918	0.6802
	26.4	4251.72	26.4	6978.15							463.373	0.3118	463.373	0.6802
	26.42	5084.08	26.42	7751.8							463.828	0.3118	463.828	0.6803
	26.44	5879.05	26.44	8328.63							464.283	0.3118	464.283	0.6799
	26.46	6550.25	26.46	8651.42							464.738	0.3117	464.738	0.6795
	26.48	7042.52	26.48	8675.78							465.194	0.3115	465.194	0.6786
	26.5	7318.63	26.5	8416.45							465.649	0.3112	465.649	0.6777
	26.52	7355.07	26.52	7896.36							466.104	0.3108	466.104	0.6762
	26.54	7146.04	26.54	7162.95							466.56	0.3105	466.56	0.6749
	26.56	6710.33	26.56	6284.91							467.015	0.3101	467.015	0.6738
	26.58	6084.64	26.58	5345.71							467.471	0.3097	467.471	0.673
	26.6	5348.05	26.6	4435.62							467.926	0.3094	467.926	0.6724
	26.62	4561.77	26.62	3638.64							468.382	0.3091	468.382	0.6721
	26.64	3796.26	26.64	3014.8							468.837	0.3089	468.837	0.6717
	26.66	3127.44	26.66	2562.83							469.293	0.3088	469.293	0.6715
	26.68	2616.09	26.68	2251.4							469.749	0.3088	469.749	0.6713
	26.7	2249.86	26.7	2039.03							470.204	0.3089	470.204	0.6714
	26.72	1990.5	26.72	1885.45							470.66	0.3089	470.66	0.6717
	26.74	1788.03	26.74	1754.98							471.116	0.309	471.116	0.6722
	26.76	1649.22	26.76	1669.39							471.572	0.3091	471.572	0.6726
	26.78	1541.13	26.78	1585.78							472.027	0.3091	472.027	0.6729
	26.8	1452.55	26.8	1483.79							472.483	0.3091	472.483	0.673
	26.82	1354.75	26.82	1389.88							472.939	0.3091	472.939	0.673
	26.84	1262.17	26.84	1306.9							473.395	0.309	473.395	0.6726
	26.86	1206.4	26.86	1247.86							473.851	0.3088	473.851	0.6722
	26.88	1144.93	26.88	1159.76							474.307	0.3085	474.307	0.6717
	26.9	1099.91	26.9	1091.56							474.763	0.3082	474.763	0.6714
	26.92	1056.28	26.92	1056.16							475.22	0.3078	475.22	0.6708
	26.94	1010.26	26.94	1014.84							475.676	0.3075	475.676	0.6705
	26.96	977.042	26.96	971.75							476.132	0.3072	476.132	0.6701
	26.98	955.339	26.98	926.777							476.588	0.307	476.588	0.6698
	27	933.291	27	895.571							477.044	0.3068	477.044	0.6695
	27.02	900.97	27.02	871.224							477.501	0.3066	477.501	0.6694
	27.04	859.034	27.04	856.918							477.957	0.3066	477.957	0.6692
	27.06	829.489	27.06	858.691							478.413	0.3065	478.413	0.6693
	27.08	805.641	27.08	854.806							478.87	0.3063	478.87	0.6696
	27.1	789.027	27.1	861.839							479.326	0.3062	479.326	0.6701
	27.12	773.463	27.12	852.493							479.783	0.306	479.783	0.6706
	27.14	760.868	27.14	844.293							480.239	0.3058	480.239	0.6709
	27.16	757.75	27.16	851.857							480.696	0.3057	480.696	0.6712
	27.18	747.801	27.18	842.396							481.153	0.3056	481.153	0.6715
	27.2	747.842	27.2	835.652							481.609	0.3055	481.609	0.6719
	27.22	743.959	27.22	823.317							482.066	0.3054	482.066	0.6723
	27.24	749.301	27.24	830.008							482.523	0.3052	482.523	0.6729
	27.26	760.446	27.26	816.081							482.98	0.3049	482.98	0.6737
	27.28	775.042	27.28	819.068							483.436	0.3046	483.436	0.6746
	27.3	787.032	27.3	815.329							483.893	0.3043	483.893	0.6754
	27.32	790.808	27.32	804.239							484.35	0.3039	484.35	0.6759
	27.34	797.182	27.34	803.016							484.807	0.3037	484.807	0.6763
	27.36	815.177	27.36	801.27							485.264	0.3034	485.264	0.6765
	27.38	823.53	27.38	804.09							485.721	0.3032	485.721	0.6766
	27.4	819.811	27.4	812.036							486.178	0.303	486.178	0.6769
	27.42	808.369	27.42	819.957							486.635	0.3027	486.635	0.6775
	27.44	807.481	27.44	824.125							487.092	0.3025	487.092	0.6783
	27.46	794.407	27.46	818.735							487.549	0.3022	487.549	0.6793
	27.48	787.756	27.48	811.249							488.007	0.3019	488.007	0.6804
	27.5	767.639	27.5	800.856							488.464	0.3016	488.464	0.6816
	27.52	740.085	27.52	795.728							488.921	0.3013	488.921	0.6828
	27.54	718.9	27.54	777.872							489.378	0.3011	489.378	0.6842
	27.56	707.423	27.56	758.033							489.836	0.3009	489.836	0.6857
	27.58	707.119	27.58	743.794							490.293	0.3007	490.293	0.6873
	27.6	703.47	27.6	709.069							490.751	0.3006	490.751	0.6889
	27.62	694.321	27.62	694.005							491.208	0.3005	491.208	0.6906
	27.64	696.098	27.64	693.351							491.666	0.3004	491.666	0.6922
	27.66	682.007	27.66	682.494							492.123	0.3003	492.123	0.6938
	27.68	681.493	27.68	683.312							492.581	0.3003	492.581	0.6952
	27.7	673.043	27.7	688.526							493.038	0.3004	493.038	0.6965
	27.72	656.734	27.72	679.993							493.496	0.3005	493.496	0.6975
	27.74	638.479	27.74	667.318							493.954	0.3007	493.954	0.6986
	27.76	634.465	27.76	662.375							494.411	0.3008	494.411	0.6998
	27.78	633.634	27.78	660.149							494.869	0.301	494.869	0.701
	27.8	622.216	27.8	657.648							495.327	0.301	495.327	0.7025
	27.82	616.874	27.82	649.154							495.785	0.3011	495.785	0.7042
	27.84	616.447	27.84	654.672							496.243	0.3011	496.243	0.7057
	27.86	617.204	27.86	658.696							496.701	0.3011	496.701	0.7071
	27.88	619.446	27.88	651.188							497.159	0.301	497.159	0.7084
	27.9	627.087	27.9	654.205							497.617	0.3009	497.617	0.7096
	27.92	628.902	27.92	664.685							498.075	0.3008	498.075	0.7109
	27.94	621.795	27.94	666.632							498.533	0.3006	498.533	0.7123
	27.96	624.555	27.96	665.223							498.991	0.3004	498.991	0.7139
	27.98	619.868	27.98	675.944							499.449	0.3002	499.449	0.7156
	28	615.334	28	684.736							499.907	0.2999	499.907	0.7175
	28.02	612.287	28.02	682.04							500.365	0.2997	500.365	0.7195
	28.04	611.343	28.04	680.232							500.824	0.2996	500.824	0.7215
	28.06	620.804	28.06	669.686							501.282	0.2996	501.282	0.7235
	28.08	619.432	28.08	661.527							501.74	0.2997	501.74	0.7255
	28.1	612.299	28.1	647.999							502.199	0.2998	502.199	0.7277
	28.12	616.897	28.12	645.086							502.657	0.2999	502.657	0.7298
	28.14	620.941	28.14	648.417							503.116	0.2999	503.116	0.7321
	28.16	639.51	28.16	653.438							503.574	0.3	503.574	0.7344
	28.18	631.183	28.18	662.635							504.033	0.3	504.033	0.7368
	28.2	624.744	28.2	658.931							504.491	0.3	504.491	0.7392
	28.22	634.117	28.22	658.02							504.95	0.3001	504.95	0.7414
	28.24	638.697	28.24	648.493							505.409	0.3003	505.409	0.7435
	28.26	641.468	28.26	660.676							505.867	0.3005	505.867	0.7453
	28.28	630.079	28.28	668.414							506.326	0.3006	506.326	0.747
	28.3	634.173	28.3	654.989							506.785	0.3007	506.785	0.7485
	28.32	627.666	28.32	645.356							507.244	0.3007	507.244	0.7502
	28.34	623.109	28.34	634.764							507.702	0.3007	507.702	0.7522
	28.36	611.799	28.36	614.269							508.161	0.3006	508.161	0.7542
	28.38	617.087	28.38	597.905							508.62	0.3005	508.62	0.7561
	28.4	603.429	28.4	596.266							509.079	0.3003	509.079	0.7582
	28.42	595.942	28.42	581.349							509.538	0.3002	509.538	0.7603
	28.44	576.655	28.44	585.792							509.997	0.3	509.997	0.7623
	28.46	560.66	28.46	589.668							510.456	0.2998	510.456	0.7645
	28.48	551.835	28.48	597.927							510.915	0.2997	510.915	0.7668
	28.5	549.407	28.5	609.218							511.375	0.2994	511.375	0.7694
	28.52	544.002	28.52	627.069							511.834	0.2992	511.834	0.772
	28.54	548.312	28.54	635.721							512.293	0.2989	512.293	0.7748
	28.56	556.322	28.56	655.808							512.752	0.2987	512.752	0.7777
	28.58	554.522	28.58	651.411							513.211	0.2984	513.211	0.7808
	28.6	561.812	28.6	658.156							513.671	0.2983	513.671	0.7837
	28.62	567.131	28.62	658.62							514.13	0.2981	514.13	0.7865
	28.64	572.136	28.64	656.938							514.59	0.298	514.59	0.7891
	28.66	562.551	28.66	644.73							515.049	0.298	515.049	0.7913
	28.68	565.206	28.68	643.035							515.509	0.2981	515.509	0.7934
	28.7	583.442	28.7	624.505							515.968	0.2981	515.968	0.7955
	28.72	580.806	28.72	612.702							516.428	0.2982	516.428	0.7977
	28.74	579.232	28.74	626.927							516.887	0.2984	516.887	0.7998
	28.76	568.47	28.76	640.631							517.347	0.2985	517.347	0.8018
	28.78	572.987	28.78	649.774							517.807	0.2986	517.807	0.8033
	28.8	561.754	28.8	656.123							518.266	0.2987	518.266	0.8045
	28.82	562.727	28.82	665.613							518.726	0.2987	518.726	0.8054
	28.84	557.666	28.84	661.342							519.186	0.2986	519.186	0.8064
	28.86	557.228	28.86	647.309							519.646	0.2985	519.646	0.8075
	28.88	553.924	28.88	637.283							520.106	0.2983	520.106	0.8087
	28.9	562.692	28.9	615.783							520.566	0.2981	520.566	0.8103
	28.92	558.834	28.92	611.238							521.026	0.2978	521.026	0.812
	28.94	565.04	28.94	586.82							521.486	0.2975	521.486	0.8136
	28.96	562.827	28.96	571.066							521.946	0.2971	521.946	0.8157
	28.98	564.316	28.98	569.357							522.406	0.2968	522.406	0.8177
	29	545.775	29	570.157							522.866	0.2966	522.866	0.8197
	29.02	538.477	29.02	568.918							523.326	0.2964	523.326	0.8217
	29.04	548.25	29.04	574.07							523.786	0.2962	523.786	0.8241
	29.06	544.282	29.06	572.856							524.246	0.2961	524.246	0.8264
	29.08	544.782	29.08	593.473							524.707	0.2961	524.707	0.8291
	29.1	546.529	29.1	606.657							525.167	0.2961	525.167	0.8318
	29.12	544.807	29.12	616.125							525.627	0.2962	525.627	0.8347
	29.14	547.9	29.14	617.899							526.088	0.2964	526.088	0.8374
	29.16	540.785	29.16	619.167							526.548	0.2966	526.548	0.8395
	29.18	543.523	29.18	604.205							527.008	0.2969	527.008	0.8411
	29.2	537.559	29.2	596.945							527.469	0.2971	527.469	0.8423
	29.22	535.418	29.22	585.703							527.929	0.2973	527.929	0.8434
	29.24	528.723	29.24	583.129							528.39	0.2974	528.39	0.8441
	29.26	523.662	29.26	574.962							528.851	0.2976	528.851	0.8448
	29.28	515.394	29.28	573.713							529.311	0.2977	529.311	0.8456
	29.3	510.173	29.3	588.304							529.772	0.2978	529.772	0.8463
	29.32	504.507	29.32	588.003							530.233	0.2979	530.233	0.8469
	29.34	506.637	29.34	592.879							530.693	0.2981	530.693	0.8473
	29.36	515.143	29.36	604.641							531.154	0.2982	531.154	0.8482
	29.38	539.846	29.38	617.936							531.615	0.2983	531.615	0.8489
	29.4	559.56	29.4	627.738							532.076	0.2984	532.076	0.8499
	29.42	577.823	29.42	635.986							532.537	0.2985	532.537	0.8512
	29.44	594.13	29.44	641.505							532.998	0.2985	532.998	0.853
	29.46	606.497	29.46	656.224							533.459	0.2986	533.459	0.8548
	29.48	598.562	29.48	672.362							533.92	0.2987	533.92	0.857
	29.5	601.129	29.5	685.068							534.381	0.2987	534.381	0.8595
	29.52	605.379	29.52	672.25							534.842	0.2987	534.842	0.8621
	29.54	595.559	29.54	654.803							535.303	0.2986	535.303	0.8645
	29.56	589.407	29.56	649.261							535.764	0.2985	535.764	0.8667
	29.58	580.484	29.58	629.44							536.225	0.2983	536.225	0.8688
	29.6	575.439	29.6	610.658							536.687	0.2981	536.687	0.8706
	29.62	568.3	29.62	600.424							537.148	0.298	537.148	0.8723
	29.64	552.858	29.64	588.29							537.609	0.2978	537.609	0.8739
	29.66	552.468	29.66	587.63							538.071	0.2976	538.071	0.8756
	29.68	553.209	29.68	583.77							538.532	0.2975	538.532	0.8771
	29.7	547.241	29.7	575.051							538.994	0.2974	538.994	0.8785
	29.72	553.314	29.72	578.705							539.455	0.2974	539.455	0.8799
	29.74	548.648	29.74	570.268							539.917	0.2974	539.917	0.8812
	29.76	555.436	29.76	582.009							540.378	0.2975	540.378	0.8825
	29.78	547.465	29.78	596.84							540.84	0.2976	540.84	0.8837
	29.8	530.509	29.8	583.652							541.301	0.2978	541.301	0.8847
	29.82	540.957	29.82	587.872							541.763	0.298	541.763	0.8858
	29.84	548.885	29.84	580.327							542.225	0.2983	542.225	0.887
	29.86	557.939	29.86	578.658							542.687	0.2985	542.687	0.8882
	29.88	569.032	29.88	573.58							543.148	0.2987	543.148	0.8892
	29.9	572.711	29.9	571.078							543.61	0.2989	543.61	0.8901
	29.92	580.347	29.92	556.074							544.072	0.2991	544.072	0.8908
	29.94	577.792	29.94	553.121							544.534	0.2992	544.534	0.8911
	29.96	578.656	29.96	567.032							544.996	0.2993	544.996	0.8913
	29.98	581.277	29.98	587.577							545.458	0.2994	545.458	0.8913
	30	575.041	30	587.109							545.92	0.2994	545.92	0.8916
	30.02	572.947	30.02	578.589							546.382	0.2994	546.382	0.892
	30.04	563.95	30.04	574.523							546.844	0.2993	546.844	0.8926
	30.06	554.552	30.06	554.741							547.306	0.2991	547.306	0.8935
	30.08	544.801	30.08	544.477							547.768	0.2987	547.768	0.8947
	30.1	541.909	30.1	538.441							548.231	0.2984	548.231	0.896
	30.12	533.027	30.12	547.88							548.693	0.298	548.693	0.8975
	30.14	525.916	30.14	549.881							549.155	0.2977	549.155	0.8993
	30.16	518.785	30.16	549.608							549.617	0.2973	549.617	0.9014
	30.18	515.614	30.18	559.047							550.08	0.2969	550.08	0.9033
	30.2	524.011	30.2	553.61							550.542	0.2964	550.542	0.9054
	30.22	530.133	30.22	551.924							551.005	0.2961	551.005	0.9074
	30.24	539.131	30.24	562.908							551.467	0.2957	551.467	0.9093
	30.26	543.73	30.26	575.418							551.93	0.2954	551.93	0.9108
	30.28	534.107	30.28	575.134							552.392	0.295	552.392	0.912
	30.3	549.918	30.3	583.091							552.855	0.2948	552.855	0.9128
	30.32	550.42	30.32	574.415							553.317	0.2947	553.317	0.9132
	30.34	547.728	30.34	575.997							553.78	0.2946	553.78	0.9131
	30.36	553.064	30.36	571.568							554.243	0.2945	554.243	0.913
	30.38	551.648	30.38	547.533							554.706	0.2945	554.706	0.9128
	30.4	553.117	30.4	526.529							555.168	0.2945	555.168	0.9128
	30.42	558.382	30.42	514.106							555.631	0.2945	555.631	0.9124
	30.44	562.299	30.44	512.562							556.094	0.2945	556.094	0.9122
	30.46	568.717	30.46	526.904							556.557	0.2945	556.557	0.9122
	30.48	562.011	30.48	534.113							557.02	0.2945	557.02	0.9124
	30.5	563.87	30.5	535.625							557.483	0.2944	557.483	0.9126
	30.52	557.01	30.52	549.874							557.946	0.2944	557.946	0.9134
	30.54	557.873	30.54	553.566							558.409	0.2943	558.409	0.9144
	30.56	550.916	30.56	549.821							558.872	0.2943	558.872	0.9156
	30.58	557.892	30.58	555.462							559.335	0.2943	559.335	0.9168
	30.6	543.021	30.6	569.344							559.798	0.2943	559.798	0.9181
	30.62	535.201	30.62	562.337							560.261	0.2943	560.261	0.9195
	30.64	528.492	30.64	574.671							560.725	0.2944	560.725	0.9209
	30.66	517.897	30.66	579.782							561.188	0.2945	561.188	0.9224
	30.68	516.187	30.68	574.334							561.651	0.2947	561.651	0.9238
	30.7	510.52	30.7	578.534							562.115	0.2949	562.115	0.9251
	30.72	517.976	30.72	579.933							562.578	0.295	562.578	0.926
	30.74	523.97	30.74	571.393							563.042	0.2951	563.042	0.9267
	30.76	519.036	30.76	557.008							563.505	0.295	563.505	0.9271
	30.78	527.659	30.78	558.652							563.969	0.2948	563.969	0.9274
	30.8	523.888	30.8	568.963							564.432	0.2946	564.432	0.9276
	30.82	504.921	30.82	579.431							564.896	0.2942	564.896	0.9279
	30.84	486.962	30.84	588.268							565.359	0.2938	565.359	0.9285
	30.86	475.581	30.86	584.477							565.823	0.2933	565.823	0.9289
	30.88	475.447	30.88	584.537							566.287	0.2929	566.287	0.9293
	30.9	486.236	30.9	584.001							566.75	0.2925	566.75	0.9296
	30.92	492.664	30.92	582.612							567.214	0.2922	567.214	0.93
	30.94	504.512	30.94	597.321							567.678	0.2918	567.678	0.9301
	30.96	505.892	30.96	603.922							568.142	0.2916	568.142	0.9301
	30.98	518.11	30.98	600.365							568.606	0.2915	568.606	0.9301
	31	522.068	31	600.616							569.07	0.2914	569.07	0.9303
	31.02	531.436	31.02	594.471							569.534	0.2913	569.534	0.9304
	31.04	539.546	31.04	578.166							569.998	0.2913	569.998	0.9304
	31.06	553.943	31.06	590.028							570.462	0.2913	570.462	0.9305
	31.08	561.618	31.08	585.924							570.926	0.2913	570.926	0.93
	31.1	576.461	31.1	578.11							571.39	0.2912	571.39	0.9292
	31.12	584.797	31.12	579.109							571.854	0.2911	571.854	0.9279
	31.14	576.807	31.14	579.283							572.318	0.2909	572.318	0.9268
	31.16	576.996	31.16	587.913							572.783	0.2907	572.783	0.9259
	31.18	571.985	31.18	597.519							573.247	0.2906	573.247	0.9252
	31.2	590.462	31.2	608							573.711	0.2904	573.711	0.9251
	31.22	596.301	31.22	605.855							574.175	0.2903	574.175	0.9253
	31.24	599.105	31.24	593.966							574.64	0.2902	574.64	0.9257
	31.26	608.12	31.26	606.03							575.104	0.2902	575.104	0.9259
	31.28	617.869	31.28	612.569							575.569	0.2903	575.569	0.9265
	31.3	611.063	31.3	605.895							576.033	0.2905	576.033	0.927
	31.32	596.193	31.32	605.28							576.498	0.2906	576.498	0.9277
	31.34	591.815	31.34	598.142							576.962	0.2908	576.962	0.9284
	31.36	587.687	31.36	592.665							577.427	0.2908	577.427	0.9294
	31.38	579.356	31.38	581.321							577.892	0.2907	577.892	0.9306
	31.4	572.923	31.4	568.866							578.356	0.2906	578.356	0.9317
	31.42	574.187	31.42	579.647							578.821	0.2903	578.821	0.9323
	31.44	574.106	31.44	581.274							579.286	0.2901	579.286	0.9327
	31.46	579.495	31.46	584.234							579.751	0.2899	579.751	0.9328
	31.48	580.983	31.48	588.885							580.216	0.2897	580.216	0.9322
	31.5	577.204	31.5	587.833							580.68	0.2896	580.68	0.9313
	31.52	573.036	31.52	583.534							581.145	0.2895	581.145	0.9304
	31.54	573.228	31.54	584.07							581.61	0.2895	581.61	0.9295
	31.56	573.192	31.56	577.065							582.075	0.2895	582.075	0.9285
	31.58	569.176	31.58	569.575							582.54	0.2896	582.54	0.9278
	31.6	569.989	31.6	564.942							583.005	0.2896	583.005	0.9272
	31.62	553.893	31.62	561.809							583.471	0.2897	583.471	0.9265
	31.64	541.393	31.64	563.06							583.936	0.2898	583.936	0.9259
	31.66	535.002	31.66	559.54							584.401	0.2898	584.401	0.9252
	31.68	538.932	31.68	552.074							584.866	0.2897	584.866	0.9245
	31.7	535.129	31.7	556.454							585.331	0.2895	585.331	0.924
	31.72	526.989	31.72	545.581							585.797	0.2891	585.797	0.9238
	31.74	529.423	31.74	553.529							586.262	0.2886	586.262	0.9236
	31.76	538.512	31.76	562.74							586.727	0.2879	586.727	0.9237
	31.78	546.966	31.78	560.055							587.193	0.2872	587.193	0.9234
	31.8	557.548	31.8	560.657							587.658	0.2864	587.658	0.9231
	31.82	576.975	31.82	572.516							588.124	0.2857	588.124	0.9229
	31.84	588.869	31.84	587.264							588.589	0.2851	588.589	0.9228
	31.86	586.089	31.86	575.26							589.055	0.2845	589.055	0.9227
	31.88	576.095	31.88	543.737							589.521	0.284	589.521	0.9227
	31.9	570.346	31.9	533.433							589.986	0.2835	589.986	0.923
	31.92	565.234	31.92	521.268							590.452	0.2831	590.452	0.9232
	31.94	556.74	31.94	520.104							590.918	0.2828	590.918	0.9234
	31.96	565.372	31.96	531.663							591.383	0.2825	591.383	0.9238
	31.98	556.824	31.98	525.153							591.849	0.2823	591.849	0.9244
	32	544.12	32	522.725							592.315	0.282	592.315	0.9247
	32.02	532.291	32.02	524.272							592.781	0.2818	592.781	0.9251
	32.04	529.535	32.04	525.205							593.247	0.2815	593.247	0.9254
	32.06	528.134	32.06	508.219							593.713	0.2812	593.713	0.9254
	32.08	545.029	32.08	511.79							594.179	0.281	594.179	0.9254
	32.1	544.991	32.1	501.24							594.645	0.2807	594.645	0.9254
	32.12	548.062	32.12	493.544							595.111	0.2805	595.111	0.925
	32.14	548.577	32.14	479.328							595.577	0.2804	595.577	0.9246
	32.16	551.621	32.16	458.804							596.043	0.2804	596.043	0.9242
	32.18	543.654	32.18	451.834							596.509	0.2804	596.509	0.9235
	32.2	536.408	32.2	432.073							596.976	0.2805	596.976	0.9227
	32.22	535.112	32.22	428.86							597.442	0.2807	597.442	0.922
	32.24	531.105	32.24	441.428							597.908	0.2809	597.908	0.9213
	32.26	525.841	32.26	453.637							598.375	0.2811	598.375	0.9204
	32.28	528.409	32.28	472.931							598.841	0.2812	598.841	0.9196
	32.3	536.142	32.3	517.538							599.307	0.2813	599.307	0.9184
	32.32	540.459	32.32	551.509							599.774	0.2813	599.774	0.9171
	32.34	543.014	32.34	565.956							600.24	0.2812	600.24	0.9159
	32.36	541.274	32.36	572.554							600.707	0.2809	600.707	0.9147
	32.38	543.831	32.38	583.367							601.174	0.2805	601.174	0.9132
	32.4	540.628	32.4	580.663							601.64	0.28	601.64	0.9121
	32.42	535.159	32.42	575.675							602.107	0.2793	602.107	0.9112
	32.44	541.728	32.44	574.175							602.573	0.2787	602.573	0.9102
	32.46	538.023	32.46	551.845							603.04	0.2779	603.04	0.9093
	32.48	528.265	32.48	534.667							603.507	0.2772	603.507	0.9091
	32.5	523.163	32.5	532.934							603.974	0.2766	603.974	0.9089
	32.52	521.662	32.52	518.255							604.441	0.2761	604.441	0.9087
	32.54	518.27	32.54	491.778							604.907	0.2757	604.907	0.9088
	32.56	525.96	32.56	496.458							605.374	0.2753	605.374	0.9091
	32.58	535.016	32.58	487.244							605.841	0.275	605.841	0.9093
	32.6	550.15	32.6	490.337							606.308	0.2748	606.308	0.9093
	32.62	551.417	32.62	507.718							606.775	0.2747	606.775	0.9093
	32.64	569.263	32.64	531.074							607.242	0.2746	607.242	0.9091
	32.66	575.452	32.66	531.465							607.71	0.2746	607.71	0.9087
	32.68	585.444	32.68	531.591							608.177	0.2745	608.177	0.9083
	32.7	588.127	32.7	522.693							608.644	0.2745	608.644	0.9077
	32.72	586.391	32.72	521.756							609.111	0.2743	609.111	0.9076
	32.74	584.5	32.74	516.244							609.578	0.2741	609.578	0.9072
	32.76	586.51	32.76	517.182							610.046	0.2738	610.046	0.9064
	32.78	579.397	32.78	514.141							610.513	0.2736	610.513	0.9055
	32.8	568.534	32.8	504.97							610.98	0.2733	610.98	0.9047
	32.82	563.073	32.82	499.671							611.448	0.273	611.448	0.9038
	32.84	549.543	32.84	501.039							611.915	0.2727	611.915	0.9029
	32.86	546.984	32.86	498.009							612.383	0.2725	612.383	0.9022
	32.88	541.471	32.88	506.352							612.85	0.2724	612.85	0.9016
	32.9	550.086	32.9	517.363							613.318	0.2722	613.318	0.9006
	32.92	550.467	32.92	530.302							613.785	0.2722	613.785	0.8995
	32.94	539.51	32.94	538.855							614.253	0.2721	614.253	0.8985
	32.96	534.395	32.96	548.163							614.721	0.2721	614.721	0.8974
	32.98	540.872	32.98	579.444							615.189	0.2721	615.189	0.8962
	33	544.48	33	593.991							615.656	0.2721	615.656	0.8949
	33.02	557.188	33.02	593.38							616.124	0.2721	616.124	0.8937
	33.04	564.923	33.04	597.121							616.592	0.2719	616.592	0.8927
	33.06	570.769	33.06	591.32							617.06	0.2717	617.06	0.892
	33.08	578.816	33.08	593.32							617.528	0.2713	617.528	0.8914
	33.1	584.355	33.1	618.631							617.996	0.2709	617.996	0.8911
	33.12	604.244	33.12	634.72							618.464	0.2704	618.464	0.8911
	33.14	605.442	33.14	625.388							618.932	0.27	618.932	0.8907
	33.16	611.618	33.16	636.755							619.4	0.2696	619.4	0.8902
	33.18	617.886	33.18	628.258							619.868	0.2692	619.868	0.8898
	33.2	622.638	33.2	623.185							620.336	0.2688	620.336	0.8895
	33.22	635.499	33.22	639.331							620.804	0.2684	620.804	0.8891
	33.24	649.346	33.24	650.124							621.272	0.2681	621.272	0.8891
	33.26	653.245	33.26	656.889							621.741	0.2678	621.741	0.8892
	33.28	667.833	33.28	672.72							622.209	0.2676	622.209	0.8891
	33.3	669	33.3	690.623							622.677	0.2673	622.677	0.8888
	33.32	678.909	33.32	732.973							623.146	0.2671	623.146	0.8882
	33.34	709.677	33.34	771.024							623.614	0.2669	623.614	0.8875
	33.36	736.955	33.36	830.946							624.083	0.2668	624.083	0.8866
	33.38	788.18	33.38	877.365							624.551	0.2666	624.551	0.8854
	33.4	835.511	33.4	932.381							625.02	0.2664	625.02	0.8844
	33.42	859.342	33.42	973.627							625.488	0.2661	625.488	0.8835
	33.44	878.085	33.44	1036.68							625.957	0.2657	625.957	0.8826
	33.46	917.976	33.46	1170.72							626.425	0.2652	626.425	0.8817
	33.48	983.865	33.48	1341.52							626.894	0.2648	626.894	0.8809
	33.5	1098.04	33.5	1576.77							627.363	0.2644	627.363	0.8803
	33.52	1257.85	33.52	1864.73							627.831	0.2641	627.831	0.8796
	33.54	1477.14	33.54	2211.84							628.3	0.2637	628.3	0.879
	33.56	1752.64	33.56	2576.67							628.769	0.2635	628.769	0.8784
	33.58	2077.71	33.58	2966.93							629.238	0.2633	629.238	0.8779
	33.6	2424.09	33.6	3318.01							629.707	0.2632	629.707	0.8773
	33.62	2772.67	33.62	3630.99							630.176	0.2632	630.176	0.8769
	33.64	3102.13	33.64	3866.6							630.645	0.2633	630.645	0.8766
	33.66	3387.07	33.66	3989.78							631.114	0.2634	631.114	0.8763
	33.68	3592.52	33.68	4002.78							631.583	0.2636	631.583	0.8759
	33.7	3706.19	33.7	3926.89							632.052	0.2639	632.052	0.8752
	33.72	3724.83	33.72	3733.36							632.521	0.2641	632.521	0.8744
	33.74	3640.1	33.74	3461.66							632.99	0.2644	632.99	0.8735
	33.76	3454.78	33.76	3129.66							633.46	0.2647	633.46	0.8723
	33.78	3174.95	33.78	2757.21							633.929	0.2649	633.929	0.871
	33.8	2862.71	33.8	2406.79							634.398	0.265	634.398	0.8699
	33.82	2525.57	33.82	2079.88							634.867	0.2649	634.867	0.8687
	33.84	2192.76	33.84	1813.85							635.337	0.2648	635.337	0.8672
	33.86	1899.9	33.86	1586.48							635.806	0.2645	635.806	0.8661
	33.88	1660.72	33.88	1416.73							636.276	0.2642	636.276	0.8652
	33.9	1460.42	33.9	1267.89							636.745	0.2637	636.745	0.8643
	33.92	1280.82	33.92	1151.26							637.215	0.2633	637.215	0.8635
	33.94	1161.68	33.94	1068.76							637.684	0.2627	637.684	0.8628
	33.96	1066.06	33.96	995.945							638.154	0.2622	638.154	0.862
	33.98	982.872	33.98	940.016							638.623	0.2616	638.623	0.8611
	34	928.228	34	889.211							639.093	0.2611	639.093	0.8605
	34.02	884.2	34.02	846.272							639.563	0.2606	639.563	0.86
	34.04	827.79	34.04	791.769							640.033	0.2602	640.033	0.8596
	34.06	776.781	34.06	745.2							640.502	0.26	640.502	0.8592
	34.08	731.678	34.08	710.518							640.972	0.2598	640.972	0.8586
	34.1	696.669	34.1	693.259							641.442	0.2598	641.442	0.8578
	34.12	671.229	34.12	657.115							641.912	0.2598	641.912	0.857
	34.14	653.445	34.14	628.999							642.382	0.2599	642.382	0.8561
	34.16	635.263	34.16	599.328							642.852	0.26	642.852	0.8552
	34.18	607.268	34.18	567.891							643.322	0.26	643.322	0.8545
	34.2	592.945	34.2	542.894							643.792	0.26	643.792	0.854
	34.22	575.558	34.22	536.215							644.262	0.26	644.262	0.8535
	34.24	559.269	34.24	532.305							644.732	0.26	644.732	0.8531
	34.26	542.845	34.26	526.47							645.202	0.2599	645.202	0.853
	34.28	530.776	34.28	521.912							645.673	0.2598	645.673	0.8529
	34.3	517.434	34.3	527.729							646.143	0.2596	646.143	0.8528
	34.32	512.461	34.32	525.329							646.613	0.2594	646.613	0.8525
	34.34	489.874	34.34	516.028							647.083	0.2592	647.083	0.8519
	34.36	479.977	34.36	518.73							647.554	0.259	647.554	0.851
	34.38	469.909	34.38	513.122							648.024	0.2587	648.024	0.8501
	34.4	449.965	34.4	506.023							648.495	0.2586	648.495	0.849
	34.42	445.267	34.42	493.702							648.965	0.2586	648.965	0.8475
	34.44	439.977	34.44	492.396							649.436	0.2587	649.436	0.8458
	34.46	432.364	34.46	482.231							649.906	0.2589	649.906	0.8439
	34.48	443.715	34.48	467.481							650.377	0.2592	650.377	0.8417
	34.5	442.988	34.5	456.142							650.847	0.2595	650.847	0.8396
	34.52	435.731	34.52	449.124							651.318	0.2597	651.318	0.8378
	34.54	427.388	34.54	433.76							651.789	0.2599	651.789	0.8363
	34.56	424.712	34.56	436.722							652.259	0.2601	652.259	0.8348
	34.58	424.193	34.58	437.121							652.73	0.2602	652.73	0.8334
	34.6	422.561	34.6	434.921							653.201	0.2603	653.201	0.8321
	34.62	425.761	34.62	436.553							653.672	0.2603	653.672	0.831
	34.64	439.398	34.64	448.026							654.143	0.2602	654.143	0.8301
	34.66	434.803	34.66	444.687							654.614	0.26	654.614	0.8298
	34.68	441.178	34.68	438.068							655.085	0.2598	655.085	0.8294
	34.7	443.256	34.7	432.571							655.556	0.2595	655.556	0.8292
	34.72	451.764	34.72	419.928							656.027	0.2592	656.027	0.8289
	34.74	448.204	34.74	425.332							656.498	0.2589	656.498	0.8285
	34.76	445.101	34.76	418.003							656.969	0.2585	656.969	0.8283
	34.78	445.329	34.78	420.205							657.44	0.2582	657.44	0.8284
	34.8	454.699	34.8	419.043							657.911	0.2579	657.911	0.8283
	34.82	453.801	34.82	429.517							658.383	0.2578	658.383	0.8283
	34.84	456.144	34.84	429.614							658.854	0.2578	658.854	0.8284
	34.86	458.319	34.86	423.346							659.325	0.2579	659.325	0.8284
	34.88	461.388	34.88	431.128							659.797	0.258	659.797	0.8284
	34.9	457.354	34.9	439.274							660.268	0.2582	660.268	0.8286
	34.92	459.093	34.92	450.086							660.739	0.2585	660.739	0.8289
	34.94	458.721	34.94	452.821							661.211	0.2589	661.211	0.8293
	34.96	457.979	34.96	451.812							661.682	0.2594	661.682	0.8292
	34.98	447.78	34.98	461.936							662.154	0.2598	662.154	0.8289
	35	447.603	35	465.43							662.626	0.2601	662.626	0.8287
	35.02	446.161	35.02	459.398							663.097	0.2603	663.097	0.8285
	35.04	452.538	35.04	453.258							663.569	0.2604	663.569	0.8281
	35.06	460.136	35.06	452.655							664.041	0.2602	664.041	0.8278
	35.08	452.078	35.08	441.276							664.512	0.2599	664.512	0.8273
	35.1	446.485	35.1	432.232							664.984	0.2595	664.984	0.8266
	35.12	445.611	35.12	424.192							665.456	0.259	665.456	0.8255
	35.14	435.049	35.14	423.45							665.928	0.2584	665.928	0.8243
	35.16	431.849	35.16	422.993							666.4	0.2578	666.4	0.8232
	35.18	435.288	35.18	422.889							666.872	0.2573	666.872	0.8218
	35.2	433.305	35.2	420.89							667.344	0.2569	667.344	0.82
	35.22	431.401	35.22	429.202							667.816	0.2566	667.816	0.8182
	35.24	435.19	35.24	422.904							668.288	0.2566	668.288	0.8161
	35.26	430.172	35.26	430.609							668.76	0.2566	668.76	0.8141
	35.28	426.322	35.28	443.4							669.232	0.2568	669.232	0.812
	35.3	421.175	35.3	453.519							669.704	0.2571	669.704	0.8105
	35.32	415.497	35.32	463.159							670.176	0.2575	670.176	0.8089
	35.34	418.81	35.34	457.022							670.648	0.2579	670.648	0.8073
	35.36	427.433	35.36	453.25							671.121	0.2583	671.121	0.8057
	35.38	434.437	35.38	455.605							671.593	0.2586	671.593	0.8042
	35.4	433.724	35.4	451.568							672.065	0.2587	672.065	0.8028
	35.42	441.648	35.42	449.72							672.538	0.2587	672.538	0.8017
	35.44	447.319	35.44	454.098							673.01	0.2585	673.01	0.8009
	35.46	449.19	35.46	456.325							673.483	0.2582	673.483	0.8004
	35.48	457.663	35.48	456.732							673.955	0.2577	673.955	0.8
	35.5	458.815	35.5	461.411							674.428	0.2572	674.428	0.7997
	35.52	468.646	35.52	462.125							674.9	0.2566	674.9	0.7995
	35.54	469.887	35.54	473.995							675.373	0.2559	675.373	0.7993
	35.56	477.856	35.56	477.492							675.846	0.2552	675.846	0.7989
	35.58	488.337	35.58	500.329							676.318	0.2546	676.318	0.7986
	35.6	506.211	35.6	507.953							676.791	0.254	676.791	0.798
	35.62	525.865	35.62	527.676							677.264	0.2536	677.264	0.7973
	35.64	530.225	35.64	541.171							677.737	0.2532	677.737	0.7967
	35.66	537.978	35.66	555.683							678.209	0.2529	678.209	0.796
	35.68	552.205	35.68	584.687							678.682	0.2528	678.682	0.7953
	35.7	579.928	35.7	611.896							679.155	0.2529	679.155	0.7949
	35.72	614.331	35.72	650.95							679.628	0.253	679.628	0.7942
	35.74	638.22	35.74	711.389							680.101	0.2532	680.101	0.7936
	35.76	658.034	35.76	788.837							680.574	0.2534	680.574	0.7931
	35.78	693.028	35.78	859.87							681.047	0.2535	681.047	0.7923
	35.8	741.023	35.8	939.736							681.52	0.2536	681.52	0.7914
	35.82	807.893	35.82	1020.59							681.994	0.2537	681.994	0.7909
	35.84	888.949	35.84	1151.13							682.467	0.2537	682.467	0.7901
	35.86	970.349	35.86	1324.95							682.94	0.2537	682.94	0.7894
	35.88	1059.53	35.88	1539.41							683.413	0.2537	683.413	0.7887
	35.9	1205.07	35.9	1834.85							683.887	0.2535	683.887	0.7882
	35.92	1403.75	35.92	2210.19							684.36	0.2533	684.36	0.7874
	35.94	1695.29	35.94	2665.06							684.833	0.253	684.833	0.7867
	35.96	2076.85	35.96	3161.87							685.307	0.2526	685.307	0.7857
	35.98	2505.28	35.98	3693.67							685.78	0.2522	685.78	0.7847
	36	2994.67	36	4225.88							686.254	0.2518	686.254	0.7835
	36.02	3491.14	36.02	4723.16							686.727	0.2515	686.727	0.7823
	36.04	4006.39	36.04	5155.12							687.201	0.2512	687.201	0.781
	36.06	4485.7	36.06	5499.36							687.674	0.2511	687.674	0.7797
	36.08	4905.06	36.08	5705.91							688.148	0.2511	688.148	0.7783
	36.1	5216.51	36.1	5761.82							688.622	0.2513	688.622	0.7774
	36.12	5370.11	36.12	5648.15							689.096	0.2516	689.096	0.7766
	36.14	5396.21	36.14	5382.51							689.569	0.252	689.569	0.7759
	36.16	5281.97	36.16	5017.23							690.043	0.2523	690.043	0.7756
	36.18	5028.01	36.18	4552.94							690.517	0.2527	690.517	0.7753
	36.2	4653.92	36.2	4045.01							690.991	0.2531	690.991	0.775
	36.22	4178.05	36.22	3525.15							691.465	0.2535	691.465	0.7746
	36.24	3657.3	36.24	3031.82							691.939	0.2539	691.939	0.774
	36.26	3139.21	36.26	2577.01							692.413	0.2543	692.413	0.7736
	36.28	2662.6	36.28	2165.9							692.887	0.2546	692.887	0.7729
	36.3	2250.61	36.3	1832.33							693.361	0.2549	693.361	0.7722
	36.32	1888.41	36.32	1571.68							693.835	0.2551	693.835	0.7715
	36.34	1591.41	36.34	1347.74							694.309	0.2553	694.309	0.7708
	36.36	1338.61	36.36	1171.37							694.783	0.2554	694.783	0.7696
	36.38	1148.53	36.38	1047.05							695.257	0.2555	695.257	0.7683
	36.4	992.636	36.4	944.798							695.732	0.2555	695.732	0.7667
	36.42	894.849	36.42	876.675							696.206	0.2554	696.206	0.7651
	36.44	829.792	36.44	799.462							696.68	0.2554	696.68	0.7635
	36.46	758.666	36.46	733.389							697.155	0.2555	697.155	0.762
	36.48	701.336	36.48	687.375							697.629	0.2556	697.629	0.761
	36.5	648.156	36.5	643.742							698.104	0.2557	698.104	0.7605
	36.52	605.404	36.52	605.948							698.578	0.2557	698.578	0.7601
	36.54	569.637	36.54	581.914							699.053	0.2558	699.053	0.76
	36.56	541.799	36.56	563.128							699.527	0.2558	699.527	0.7602
	36.58	508.624	36.58	548.786							700.002	0.2557	700.002	0.7601
	36.6	468.645	36.6	527.293							700.477	0.2557	700.477	0.7599
	36.62	447.75	36.62	514.178							700.951	0.2557	700.951	0.7594
	36.64	431.928	36.64	510.697							701.426	0.2556	701.426	0.7588
	36.66	418.343	36.66	505.255							701.901	0.2555	701.901	0.7582
	36.68	410.097	36.68	498.411							702.375	0.2556	702.375	0.7573
	36.7	404.171	36.7	482.225							702.85	0.2556	702.85	0.7566
	36.72	409.172	36.72	477.083							703.325	0.2557	703.325	0.7558
	36.74	401.431	36.74	480.571							703.8	0.2558	703.8	0.755
	36.76	418.958	36.76	479.238							704.275	0.2559	704.275	0.7541
	36.78	429.541	36.78	474.096							704.75	0.2559	704.75	0.7533
	36.8	426.288	36.8	475.779							705.225	0.2558	705.225	0.7523
	36.82	434.779	36.82	469.111							705.7	0.2557	705.7	0.7515
	36.84	423.346	36.84	472.188							706.175	0.2556	706.175	0.7507
	36.86	423.576	36.86	473.029							706.65	0.2554	706.65	0.7502
	36.88	415.178	36.88	468.476							707.126	0.2552	707.126	0.7497
	36.9	409.647	36.9	483.344							707.601	0.2549	707.601	0.7491
	36.92	409.114	36.92	488.828							708.076	0.2545	708.076	0.7483
	36.94	403.287	36.94	504.36							708.551	0.2541	708.551	0.7474
	36.96	388.342	36.96	525.705							709.027	0.2535	709.027	0.7463
	36.98	386.111	36.98	537.534							709.502	0.253	709.502	0.7449
	37	380.145	37	542.421							709.978	0.2524	709.978	0.7434
	37.02	378.418	37.02	547.961							710.453	0.2519	710.453	0.7419
	37.04	378.27	37.04	554.979							710.928	0.2514	710.928	0.7403
	37.06	374.187	37.06	556.382							711.404	0.251	711.404	0.7387
	37.08	379.386	37.08	567.738							711.88	0.2507	711.88	0.7375
	37.1	382.371	37.1	591.874							712.355	0.2504	712.355	0.7368
	37.12	382.702	37.12	613.209							712.831	0.2502	712.831	0.736
	37.14	375.341	37.14	629.697							713.306	0.2501	713.306	0.7353
	37.16	391.835	37.16	646.625							713.782	0.2501	713.782	0.7346
	37.18	408.978	37.18	665.244							714.258	0.2501	714.258	0.7337
	37.2	420.509	37.2	693.276							714.734	0.2501	714.734	0.7327
	37.22	434.292	37.22	716.644							715.21	0.2501	715.21	0.7315
	37.24	469.405	37.24	753.921							715.685	0.2502	715.685	0.7308
	37.26	501.431	37.26	799.86							716.161	0.2502	716.161	0.7301
	37.28	536.267	37.28	855.465							716.637	0.2502	716.637	0.7295
	37.3	570.229	37.3	904.964							717.113	0.2502	717.113	0.729
	37.32	597.638	37.32	968.718							717.589	0.25	717.589	0.7285
	37.34	632.948	37.34	1037.66							718.065	0.2499	718.065	0.7279
	37.36	678.658	37.36	1102.93							718.542	0.2499	718.542	0.7271
	37.38	720.409	37.38	1182.23							719.018	0.2498	719.018	0.726
	37.4	768.629	37.4	1253.59							719.494	0.2498	719.494	0.725
	37.42	823.317	37.42	1342.21							719.97	0.2498	719.97	0.7241
	37.44	874.153	37.44	1437.12							720.446	0.2498	720.446	0.7229
	37.46	938.889	37.46	1599.7							720.923	0.2498	720.923	0.7219
	37.48	1030.83	37.48	1859.29							721.399	0.2498	721.399	0.7212
	37.5	1179.52	37.5	2221.51							721.875	0.2498	721.875	0.7204
	37.52	1427.32	37.52	2732.03							722.352	0.2498	722.352	0.7196
	37.54	1777.69	37.54	3315.75							722.828	0.2499	722.828	0.7188
	37.56	2259.06	37.56	4024.43							723.305	0.2498	723.305	0.7179
	37.58	2814.1	37.58	4782.62							723.781	0.2497	723.781	0.7172
	37.6	3456.54	37.6	5577.42							724.258	0.2496	724.258	0.7165
	37.62	4139.35	37.62	6338.28							724.734	0.2495	724.734	0.7161
	37.64	4852.84	37.64	7010.39							725.211	0.2494	725.211	0.7162
	37.66	5508.92	37.66	7563.27							725.688	0.2492	725.688	0.7162
	37.68	6082.11	37.68	7933.55							726.164	0.2489	726.164	0.7163
	37.7	6545.92	37.7	8105.62							726.641	0.2487	726.641	0.7164
	37.72	6837.99	37.72	8088.16							727.118	0.2484	727.118	0.716
	37.74	6945.83	37.74	7877.67							727.595	0.2481	727.595	0.7156
	37.76	6848.95	37.76	7498.83							728.072	0.2479	728.072	0.7151
	37.78	6574.36	37.78	6972.64							728.549	0.2476	728.549	0.7141
	37.8	6136.87	37.8	6401.28							729.025	0.2473	729.025	0.7128
	37.82	5590.17	37.82	5820.92							729.502	0.2469	729.502	0.7114
	37.84	4984.34	37.84	5266.9							729.979	0.2465	729.979	0.7095
	37.86	4367.35	37.86	4793.96							730.457	0.246	730.457	0.7077
	37.88	3769.22	37.88	4400.48							730.934	0.2455	730.934	0.706
	37.9	3239.2	37.9	4078.99							731.411	0.2449	731.411	0.7042
	37.92	2766.25	37.92	3823.98							731.888	0.2444	731.888	0.7026
	37.94	2355.49	37.94	3639.49							732.365	0.2439	732.365	0.701
	37.96	2005.75	37.96	3530.64							732.842	0.2434	732.842	0.6994
	37.98	1715.72	37.98	3462.85							733.32	0.243	733.32	0.698
	38	1500.07	38	3446.34							733.797	0.2426	733.797	0.6967
	38.02	1327.69	38.02	3442.32							734.274	0.2423	734.274	0.6954
	38.04	1198.47	38.04	3476.94							734.752	0.242	734.752	0.694
	38.06	1076.95	38.06	3508.01							735.229	0.2418	735.229	0.6927
	38.08	984.375	38.08	3556.2							735.707	0.2415	735.707	0.6916
	38.1	895.437	38.1	3593.27							736.184	0.2413	736.184	0.6906
	38.12	813.58	38.12	3611.03							736.662	0.241	736.662	0.6897
	38.14	736.145	38.14	3621.56							737.139	0.2407	737.139	0.6892
	38.16	669.15	38.16	3628.19							737.617	0.2404	737.617	0.6885
	38.18	615.235	38.18	3609.76							738.095	0.2401	738.095	0.6876
	38.2	547.882	38.2	3591.42							738.572	0.2398	738.572	0.6864
	38.22	494.858	38.22	3547.64							739.05	0.2395	739.05	0.6853
	38.24	439.93	38.24	3481.19							739.528	0.2391	739.528	0.684
	38.26	413.843	38.26	3372.89							740.006	0.2387	740.006	0.6828
	38.28	383.885	38.28	3261.13							740.484	0.2381	740.484	0.6816
	38.3	361.518	38.3	3129.46							740.961	0.2376	740.961	0.6805
	38.32	348.211	38.32	2989.27							741.439	0.2371	741.439	0.6793
	38.34	338.704	38.34	2834.9							741.917	0.2366	741.917	0.6782
	38.36	328.926	38.36	2693.05							742.395	0.2359	742.395	0.6769
	38.38	335.557	38.38	2543.33							742.874	0.2353	742.874	0.6755
	38.4	326.417	38.4	2412.05							743.352	0.2346	743.352	0.6741
	38.42	322.462	38.42	2269.98							743.83	0.234	743.83	0.6726
	38.44	313.301	38.44	2152.09							744.308	0.2335	744.308	0.6711
	38.46	304.527	38.46	2018.4							744.786	0.233	744.786	0.6699
	38.48	299.373	38.48	1889.79							745.264	0.2326	745.264	0.6689
	38.5	288.75	38.5	1783.05							745.743	0.2324	745.743	0.668
	38.52	280.186	38.52	1684.09							746.221	0.2322	746.221	0.6671
	38.54	265.956	38.54	1598.63							746.699	0.2322	746.699	0.6663
	38.56	251.993	38.56	1519.05							747.178	0.2323	747.178	0.6651
	38.58	235.953	38.58	1437.31							747.656	0.2325	747.656	0.6639
	38.6	234.388	38.6	1362.86							748.135	0.2327	748.135	0.6626
	38.62	253.081	38.62	1290.52							748.613	0.2331	748.613	0.6613
	38.64	260.5	38.64	1240.04							749.092	0.2334	749.092	0.66
	38.66	270.94	38.66	1185.32							749.57	0.2336	749.57	0.6589
	38.68	278.947	38.68	1155.64							750.049	0.2339	750.049	0.6579
	38.7	288.418	38.7	1119.83							750.528	0.234	750.528	0.6569
	38.72	293.561	38.72	1089.42							751.006	0.234	751.006	0.6559
	38.74	309.639	38.74	1053.39							751.485	0.2337	751.485	0.6547
	38.76	315.965	38.76	1017.25							751.964	0.2333	751.964	0.6534
	38.78	322.281	38.78	971.698							752.443	0.2328	752.443	0.6521
	38.8	326.824	38.8	940.164							752.922	0.2322	752.922	0.651
	38.82	315.201	38.82	898.816							753.4	0.2315	753.4	0.6499
	38.84	317.228	38.84	864.204							753.879	0.2308	753.879	0.649
	38.86	320.053	38.86	825.092							754.358	0.2301	754.358	0.6484
	38.88	312.763	38.88	795.499							754.837	0.2293	754.837	0.6475
	38.9	303.399	38.9	750.701							755.316	0.2285	755.316	0.6466
	38.92	285.55	38.92	723.667							755.795	0.2276	755.795	0.6454
	38.94	268.586	38.94	688.747							756.275	0.2268	756.275	0.6442
	38.96	256.018	38.96	662.221							756.754	0.2259	756.754	0.6427
	38.98	249.381	38.98	626.15							757.233	0.2251	757.233	0.6415
	39	243.169	39	601.281							757.712	0.2244	757.712	0.64
	39.02	231.818	39.02	588.296							758.191	0.2238	758.191	0.6387
	39.04	223.083	39.04	583.982							758.671	0.2232	758.671	0.6375
	39.06	212.512	39.06	572.417							759.15	0.2229	759.15	0.6362
	39.08	215.732	39.08	574.973							759.63	0.2227	759.63	0.6346
	39.1	217.853	39.1	567.394							760.109	0.2227	760.109	0.6331
	39.12	221.087	39.12	557.944							760.588	0.2226	760.588	0.6315
	39.14	232.924	39.14	547.82							761.068	0.2227	761.068	0.63
	39.16	244.529	39.16	530.994							761.547	0.2228	761.547	0.6287
	39.18	247.895	39.18	518.339							762.027	0.2229	762.027	0.6277
	39.2	258.621	39.2	503.24							762.507	0.223	762.507	0.6268
	39.22	264.816	39.22	485.894							762.986	0.2231	762.986	0.6261
	39.24	266.848	39.24	471.074							763.466	0.223	763.466	0.6257
	39.26	262.01	39.26	445.51							763.946	0.223	763.946	0.6253
	39.28	253.669	39.28	446.695							764.426	0.2228	764.426	0.6248
	39.3	244.458	39.3	435.643							764.905	0.2226	764.905	0.6246
	39.32	238.19	39.32	413.945							765.385	0.2224	765.385	0.6241
	39.34	233.991	39.34	398.952							765.865	0.2221	765.865	0.6236
	39.36	229.97	39.36	387.182							766.345	0.2216	766.345	0.6231
	39.38	224.68	39.38	359.844							766.825	0.221	766.825	0.6226
	39.4	218.515	39.4	340.498							767.305	0.2204	767.305	0.6217
	39.42	204.415	39.42	322.195							767.785	0.2198	767.785	0.6207
	39.44	197.765	39.44	311.337							768.265	0.2192	768.265	0.6193
	39.46	194.673	39.46	294.184							768.745	0.2187	768.745	0.6176
	39.48	201.833	39.48	282.757							769.225	0.2184	769.225	0.6157
	39.5	211.729	39.5	282.713							769.706	0.2181	769.706	0.614
	39.52	208.598	39.52	274.732							770.186	0.2178	770.186	0.6125
	39.54	213.762	39.54	263.495							770.666	0.2177	770.666	0.6111
	39.56	206.305	39.56	258.586							771.146	0.2176	771.146	0.6096
	39.58	195.814	39.58	253.791							771.627	0.2175	771.627	0.6081
	39.6	192.392	39.6	254.904							772.107	0.2174	772.107	0.6064
	39.62	189.51	39.62	262.507							772.588	0.2173	772.588	0.6048
	39.64	177.438	39.64	260.358							773.068	0.2172	773.068	0.6031
	39.66	168.919	39.66	257.038							773.549	0.2172	773.549	0.6016
	39.68	168.422	39.68	253.748							774.029	0.2172	774.029	0.6002
	39.7	165.002	39.7	246.786							774.51	0.2173	774.51	0.5989
	39.72	164.576	39.72	246.052							774.99	0.2173	774.99	0.5976
	39.74	157.725	39.74	251.857							775.471	0.2174	775.471	0.5963
	39.76	151.279	39.76	264.009							775.952	0.2174	775.952	0.5951
	39.78	165.471	39.78	254.262							776.432	0.2173	776.432	0.5942
	39.8	175.723	39.8	241.371							776.913	0.2172	776.913	0.5928
	39.82	182.012	39.82	239.967							777.394	0.2171	777.394	0.5912
	39.84	182.333	39.84	247.465							777.875	0.2168	777.875	0.5897
	39.86	192.234	39.86	244.24							778.356	0.2166	778.356	0.5882
	39.88	193.137	39.88	233.29							778.837	0.2164	778.837	0.5867
	39.9	179.029	39.9	224.24							779.318	0.2161	779.318	0.5851
	39.92	172.057	39.92	217.462							779.799	0.2156	779.799	0.584
	39.94	161.427	39.94	213.842							780.28	0.2151	780.28	0.5826
	39.96	152.079	39.96	211.228							780.761	0.2145	780.761	0.5812
	39.98	142.086	39.98	215.501							781.242	0.2138	781.242	0.5798
	40	131.176	40	216.215							781.723	0.2129	781.723	0.5786
	40.02	126.584	40.02	213.734							782.204	0.2119	782.204	0.5774
	40.04	126.283	40.04	206.806							782.685	0.2109	782.685	0.5762
	40.06	121.488	40.06	207.31							783.167	0.21	783.167	0.5751
	40.08	126.721	40.08	212.206							783.648	0.2092	783.648	0.5741
	40.1	134.399	40.1	221.737							784.129	0.2085	784.129	0.5731
	40.12	135.867	40.12	209.837							784.611	0.2078	784.611	0.5723
	40.14	138.227	40.14	203.874							785.092	0.2073	785.092	0.5715
	40.16	142.447	40.16	205.582							785.574	0.207	785.574	0.5708
	40.18	144.688	40.18	195.939							786.055	0.2067	786.055	0.5699
	40.2	148.677	40.2	196.454							786.537	0.2064	786.537	0.5683
	40.22	146.373	40.22	203.051							787.018	0.2063	787.018	0.5666
	40.24	141.565	40.24	200.82							787.5	0.2062	787.5	0.5652
	40.26	147.109	40.26	185.719							787.982	0.2061	787.982	0.5637
	40.28	156.554	40.28	172.528							788.463	0.206	788.463	0.5624
	40.3	154.009	40.3	166.051							788.945	0.2058	788.945	0.5613
	40.32	142.835	40.32	170.283							789.427	0.2057	789.427	0.5606
	40.34	142.156	40.34	170.733							789.909	0.2055	789.909	0.5598
	40.36	134.043	40.36	168.107							790.39	0.2052	790.39	0.5588
	40.38	126.525	40.38	176.732							790.872	0.2047	790.872	0.558
	40.4	126.916	40.4	180.668							791.354	0.2042	791.354	0.5575
	40.42	120.319	40.42	186.243							791.836	0.2036	791.836	0.5568
	40.44	118.003	40.44	176.284							792.318	0.2028	792.318	0.5559
	40.46	115.959	40.46	172.51							792.8	0.2021	792.8	0.5551
	40.48	118.769	40.48	173.399							793.282	0.2012	793.282	0.5541
	40.5	119.069	40.5	169.827							793.764	0.2004	793.764	0.5529
	40.52	133.394	40.52	168.072							794.247	0.1995	794.247	0.5517
	40.54	137.539	40.54	167.537							794.729	0.1987	794.729	0.5502
	40.56	152.065	40.56	165.962							795.211	0.1978	795.211	0.5484
	40.58	163.4	40.58	164.568							795.693	0.197	795.693	0.5465
	40.6	172.952	40.6	162.817							796.175	0.1963	796.175	0.5446
	40.62	176.451	40.62	171.076							796.658	0.1957	796.658	0.5428
	40.64	175.365	40.64	166.24							797.14	0.1952	797.14	0.5413
	40.66	164.901	40.66	157.985							797.623	0.1948	797.623	0.5402
	40.68	164.387	40.68	157.176							798.105	0.1945	798.105	0.5389
	40.7	157.512	40.7	154.156							798.588	0.1943	798.588	0.5377
	40.72	158.52	40.72	163.996							799.07	0.1943	799.07	0.5366
	40.74	151.53	40.74	164.721							799.553	0.1943	799.553	0.5354
	40.76	157.803	40.76	173.487							800.035	0.1943	800.035	0.5341
	40.78	159.106	40.78	180.768							800.518	0.1943	800.518	0.5332
	40.8	157.768	40.8	189.383							801.001	0.1943	801.001	0.5321
	40.82	165.505	40.82	188.232							801.483	0.1944	801.483	0.5309
	40.84	168.903	40.84	196.639							801.966	0.1943	801.966	0.5295
	40.86	176.942	40.86	210.363							802.449	0.1942	802.449	0.5281
	40.88	183.581	40.88	208.574							802.932	0.1941	802.932	0.5265
	40.9	196.034	40.9	217.329							803.415	0.1938	803.415	0.5248
	40.92	208.396	40.92	210.931							803.898	0.1936	803.898	0.523
	40.94	215.706	40.94	216.464							804.38	0.1933	804.38	0.5211
	40.96	222.641	40.96	225.217							804.863	0.1929	804.863	0.5191
	40.98	230.815	40.98	238.724							805.346	0.1924	805.346	0.5175
	41	246.461	41	253.489							805.83	0.1919	805.83	0.5161
	41.02	250.483	41.02	270.383							806.313	0.1913	806.313	0.515
	41.04	262.915	41.04	289.466							806.796	0.1906	806.796	0.5142
	41.06	275.538	41.06	328.601							807.279	0.19	807.279	0.5134
	41.08	303.718	41.08	374.44							807.762	0.1895	807.762	0.5125
	41.1	322.92	41.1	417.088							808.245	0.1891	808.245	0.5115
	41.12	337.504	41.12	467.758							808.729	0.1888	808.729	0.5103
	41.14	361.132	41.14	519.111							809.212	0.1885	809.212	0.5089
	41.16	399.249	41.16	559.661							809.695	0.1882	809.695	0.5078
	41.18	446.363	41.18	589.981							810.179	0.1879	810.179	0.5066
	41.2	501.21	41.2	617.728							810.662	0.1877	810.662	0.5052
	41.22	541.203	41.22	638.02							811.146	0.1874	811.146	0.5042
	41.24	578.855	41.24	659.484							811.629	0.1872	811.629	0.503
	41.26	603.502	41.26	660.668							812.113	0.187	812.113	0.502
	41.28	616.856	41.28	649.043							812.597	0.1869	812.597	0.5009
	41.3	625.58	41.3	628.047							813.08	0.1868	813.08	0.4999
	41.32	608.961	41.32	606.614							813.564	0.1867	813.564	0.4989
	41.34	584.175	41.34	562.797							814.048	0.1865	814.048	0.4981
	41.36	546.654	41.36	516.306							814.531	0.1863	814.531	0.4975
	41.38	509.044	41.38	478.217							815.015	0.1861	815.015	0.4974
	41.4	460.474	41.4	431.336							815.499	0.1857	815.499	0.4972
	41.42	414.347	41.42	387.469							815.983	0.1852	815.983	0.497
	41.44	375.537	41.44	347.16							816.467	0.1847	816.467	0.4966
	41.46	342.188	41.46	305.827							816.951	0.1842	816.951	0.4959
	41.48	317.8	41.48	279.375							817.435	0.1837	817.435	0.4949
	41.5	291.36	41.5	265.078							817.919	0.1833	817.919	0.4936
	41.52	278.683	41.52	243.577							818.403	0.1827	818.403	0.4918
	41.54	265.942	41.54	234.187							818.887	0.1822	818.887	0.4901
	41.56	253.466	41.56	215.229							819.371	0.1815	819.371	0.4885
	41.58	237.436	41.58	204.904							819.855	0.1809	819.855	0.4868
	41.6	219.161	41.6	211.097							820.339	0.1801	820.339	0.485
	41.62	206.451	41.62	220.42							820.824	0.1794	820.824	0.4836
	41.64	194.972	41.64	212.559							821.308	0.1786	821.308	0.4821
	41.66	191.135	41.66	211.391							821.792	0.1779	821.792	0.4808
	41.68	185.375	41.68	187.615							822.277	0.1773	822.277	0.4796
	41.7	178.54	41.7	175.163							822.761	0.1765	822.761	0.4785
	41.72	175.639	41.72	171.99							823.246	0.1758	823.246	0.4776
	41.74	168.551	41.74	167.803							823.73	0.1751	823.73	0.4766
	41.76	165.14	41.76	158.662							824.215	0.1744	824.215	0.4758
	41.78	170.965	41.78	152.637							824.699	0.1737	824.699	0.475
	41.8	167.842	41.8	148.676							825.184	0.1729	825.184	0.4741
	41.82	159.734	41.82	139.278							825.668	0.1723	825.668	0.4733
	41.84	152.264	41.84	140.425							826.153	0.1717	826.153	0.4725
	41.86	144.849	41.86	137.831							826.638	0.1713	826.638	0.4717
	41.88	142.285	41.88	142.525							827.122	0.171	827.122	0.4709
	41.9	140.17	41.9	154.173							827.607	0.1709	827.607	0.47
	41.92	144.679	41.92	155.683							828.092	0.1708	828.092	0.4692
	41.94	148.612	41.94	153.293							828.577	0.1708	828.577	0.4683
	41.96	163.432	41.96	163.056							829.062	0.1709	829.062	0.4672
	41.98	170.493	41.98	172.792							829.547	0.1711	829.547	0.4661
	42	177.812	42	179.208							830.032	0.1713	830.032	0.4649
	42.02	180.782	42.02	184.034							830.517	0.1715	830.517	0.4637
	42.04	175.109	42.04	186.495							831.002	0.1718	831.002	0.4621
	42.06	182.878	42.06	196.02							831.487	0.1721	831.487	0.4604
	42.08	180.191	42.08	196.686							831.972	0.1722	831.972	0.4588
	42.1	172.199	42.1	208.588							832.457	0.1721	832.457	0.4569
	42.12	171.116	42.12	207.223							832.943	0.1718	832.943	0.4551
	42.14	163.625	42.14	215.603							833.428	0.1714	833.428	0.4534
	42.16	163.394	42.16	201.177							833.913	0.1708	833.913	0.4518
	42.18	168.117	42.18	196.184							834.398	0.17	834.398	0.4503
	42.2	177.05	42.2	209.483							834.884	0.1693	834.884	0.449
	42.22	187.07	42.22	227.88							835.369	0.1685	835.369	0.4478
	42.24	200.563	42.24	232.631							835.855	0.1676	835.855	0.4468
	42.26	213.529	42.26	251.401							836.34	0.1669	836.34	0.446
	42.28	234.052	42.28	274.977							836.826	0.1661	836.826	0.445
	42.3	252.681	42.3	285.53							837.311	0.1655	837.311	0.4441
	42.32	274.811	42.32	296.129							837.797	0.165	837.797	0.4432
	42.34	277.671	42.34	306.144							838.282	0.1645	838.282	0.4422
	42.36	286.781	42.36	330.75							838.768	0.1642	838.768	0.4413
	42.38	296.431	42.38	354.017							839.254	0.1639	839.254	0.4402
	42.4	306.247	42.4	362.945							839.74	0.1637	839.74	0.4392
	42.42	305.646	42.42	372.997							840.225	0.1635	840.225	0.438
	42.44	315.839	42.44	371.699							840.711	0.1633	840.711	0.4369
	42.46	303.493	42.46	360.269							841.197	0.163	841.197	0.4358
	42.48	285.298	42.48	359.826							841.683	0.1626	841.683	0.4348
	42.5	270.245	42.5	343.304							842.169	0.1622	842.169	0.4337
	42.52	260.12	42.52	328.426							842.655	0.1618	842.655	0.4332
	42.54	253.553	42.54	314.734							843.141	0.1613	843.141	0.4327
	42.56	233.31	42.56	291.77							843.627	0.1608	843.627	0.4325
	42.58	218.649	42.58	280.334							844.113	0.1604	844.113	0.4323
	42.6	211.537	42.6	255.403							844.599	0.1601	844.599	0.4321
	42.62	196.369	42.62	236.661							845.085	0.1598	845.085	0.4317
	42.64	191.965	42.64	214.899							845.571	0.1595	845.571	0.431
	42.66	186.658	42.66	197.079							846.058	0.1593	846.058	0.4299
	42.68	178.609	42.68	193.542							846.544	0.1591	846.544	0.4288
	42.7	178.193	42.7	194.771							847.03	0.1589	847.03	0.4278
	42.72	168.578	42.72	188.049							847.517	0.1588	847.517	0.4269
	42.74	159.368	42.74	194.469							848.003	0.1586	848.003	0.4266
	42.76	159.241	42.76	198.974							848.49	0.1584	848.49	0.4263
	42.78	164.704	42.78	188.707							848.976	0.1582	848.976	0.4257
	42.8	169.485	42.8	189.41							849.462	0.158	849.462	0.4251
	42.82	158.27	42.82	188.833							849.949	0.1576	849.949	0.4243
	42.84	151.047	42.84	196.095							850.436	0.1573	850.436	0.4233
	42.86	148.858	42.86	201.718							850.922	0.1569	850.922	0.4224
	42.88	144.496	42.88	210.651							851.409	0.1565	851.409	0.4217
	42.9	141.994	42.9	214.073							851.896	0.1561	851.896	0.4212
	42.92	147.361	42.92	207.919							852.382	0.1557	852.382	0.421
	42.94	145.514	42.94	195.638							852.869	0.1553	852.869	0.4207
	42.96	134.457	42.96	200.702							853.356	0.155	853.356	0.4205
	42.98	129.973	42.98	195.71							853.843	0.1547	853.843	0.42
	43	138.539	43	206.674							854.33	0.1545	854.33	0.4193
	43.02	145.155	43.02	217.457							854.817	0.1543	854.817	0.4179
	43.04	147.625	43.04	228.224							855.304	0.1542	855.304	0.4163
	43.06	158.236	43.06	246.218							855.791	0.154	855.791	0.4147
	43.08	160.165	43.08	254.302							856.278	0.1538	856.278	0.4133
	43.1	159.485	43.1	253.685							856.765	0.1537	856.765	0.4117
	43.12	162.626	43.12	255.119							857.252	0.1537	857.252	0.4106
	43.14	162.426	43.14	255.568							857.739	0.1537	857.739	0.4096
	43.16	155.89	43.16	260.335							858.226	0.1536	858.226	0.4082
	43.18	152.214	43.18	261.482							858.714	0.1535	858.714	0.4066
	43.2	136.162	43.2	256.254							859.201	0.1533	859.201	0.4051
	43.22	126.097	43.22	257.627							859.688	0.153	859.688	0.4037
	43.24	120.224	43.24	252.993							860.175	0.1527	860.175	0.402
	43.26	126.204	43.26	243.409							860.663	0.1523	860.663	0.4006
	43.28	122.007	43.28	246.059							861.15	0.1518	861.15	0.3992
	43.3	126.563	43.3	239.452							861.638	0.1513	861.638	0.398
	43.32	130.705	43.32	245.741							862.125	0.1507	862.125	0.3968
	43.34	135.167	43.34	252.628							862.613	0.1502	862.613	0.3958
	43.36	144.836	43.36	263.315							863.1	0.1497	863.1	0.3949
	43.38	158.476	43.38	269.938							863.588	0.1492	863.588	0.3938
	43.4	164.073	43.4	273.599							864.076	0.1488	864.076	0.3926
	43.42	167.043	43.42	274.432							864.563	0.1484	864.563	0.3911
	43.44	160.737	43.44	279.536							865.051	0.148	865.051	0.3898
	43.46	151.101	43.46	276.45							865.539	0.1477	865.539	0.3885
	43.48	151.271	43.48	285.967							866.027	0.1475	866.027	0.3873
	43.5	148.197	43.5	293.419							866.515	0.1473	866.515	0.3862
	43.52	142.559	43.52	295.92							867.002	0.1471	867.002	0.3855
	43.54	141.111	43.54	309.848							867.49	0.1468	867.49	0.3847
	43.56	137.146	43.56	319.959							867.978	0.1464	867.978	0.384
	43.58	129.194	43.58	320.834							868.466	0.146	868.466	0.3833
	43.6	124.642	43.6	327.164							868.954	0.1456	868.954	0.3826
	43.62	123.946	43.62	345.052							869.443	0.1451	869.443	0.3819
	43.64	117.717	43.64	347.469							869.931	0.1446	869.931	0.3809
	43.66	112.257	43.66	354.081							870.419	0.1442	870.419	0.38
	43.68	113.232	43.68	366.544							870.907	0.1437	870.907	0.3789
	43.7	117.525	43.7	385.831							871.395	0.1432	871.395	0.3778
	43.72	122.921	43.72	388.146							871.883	0.1426	871.883	0.3767
	43.74	135.278	43.74	399.459							872.372	0.142	872.372	0.3755
	43.76	132.269	43.76	413.68							872.86	0.1415	872.86	0.3742
	43.78	134.757	43.78	418.795							873.349	0.1409	873.349	0.3728
	43.8	132.453	43.8	435.195							873.837	0.1405	873.837	0.3714
	43.82	129.88	43.82	442.797							874.325	0.1401	874.325	0.3699
	43.84	139.052	43.84	454.106							874.814	0.1397	874.814	0.3685
	43.86	139.338	43.86	461.555							875.302	0.1393	875.302	0.3673
	43.88	140.12	43.88	468.152							875.791	0.1389	875.791	0.3662
	43.9	142.385	43.9	483.808							876.28	0.1385	876.28	0.3652
	43.92	139.096	43.92	501.764							876.768	0.1381	876.768	0.3642
	43.94	147.297	43.94	520.524							877.257	0.1377	877.257	0.3632
	43.96	150.157	43.96	554.649							877.746	0.1373	877.746	0.3622
	43.98	151.578	43.98	576.307							878.234	0.1369	878.234	0.361
	44	155.25	44	598.245							878.723	0.1365	878.723	0.3599
	44.02	168.407	44.02	622.99							879.212	0.1361	879.212	0.3588
	44.04	175.92	44.04	639.208							879.701	0.1357	879.701	0.3576
	44.06	175.338	44.06	648.467							880.19	0.1353	880.19	0.3564
	44.08	168.805	44.08	659.739							880.679	0.1347	880.679	0.355
	44.1	169.541	44.1	682.172							881.168	0.1341	881.168	0.3537
	44.12	165.802	44.12	679.566							881.657	0.1335	881.657	0.3523
	44.14	167.274	44.14	688.459							882.146	0.1328	882.146	0.3512
	44.16	164.701	44.16	702.013							882.635	0.1322	882.635	0.3501
	44.18	161.29	44.18	721.24							883.124	0.1315	883.124	0.3493
	44.2	152.903	44.2	728.108							883.614	0.1309	883.614	0.3486
	44.22	149.896	44.22	755.659							884.103	0.1302	884.103	0.3481
	44.24	138.554	44.24	784.68							884.592	0.1296	884.592	0.3477
	44.26	122.792	44.26	803.422							885.081	0.129	885.081	0.3475
	44.28	120.491	44.28	831.228							885.571	0.1285	885.571	0.3472
	44.3	120.147	44.3	855.311							886.06	0.1281	886.06	0.3469
	44.32	118.595	44.32	873.897							886.549	0.1277	886.549	0.3468
	44.34	113.786	44.34	882.233							887.039	0.1275	887.039	0.3465
	44.36	120.201	44.36	880.178							887.528	0.1273	887.528	0.3461
	44.38	114.896	44.38	880.494							888.018	0.1272	888.018	0.3456
	44.4	114.867	44.4	881.205							888.508	0.1272	888.508	0.3452
	44.42	122.263	44.42	879.122							888.997	0.1272	888.997	0.3446
	44.44	124.278	44.44	894.006							889.487	0.1272	889.487	0.3439
	44.46	134.751	44.46	885.783							889.977	0.1272	889.977	0.3431
	44.48	144.682	44.48	879.014							890.466	0.1271	890.466	0.342
	44.5	157.204	44.5	864.322							890.956	0.1268	890.956	0.3408
	44.52	161.021	44.52	844.454							891.446	0.1265	891.446	0.3395
	44.54	150.807	44.54	813.606							891.936	0.1262	891.936	0.3382
	44.56	140.056	44.56	787.825							892.426	0.1257	892.426	0.3367
	44.58	128.226	44.58	762.933							892.915	0.1253	892.915	0.3354
	44.6	114.698	44.6	734.122							893.405	0.1248	893.405	0.334
	44.62	122.539	44.62	696.889							893.895	0.1243	893.895	0.3326
	44.64	119.612	44.64	655.698							894.385	0.1239	894.385	0.3312
	44.66	124.03	44.66	620.565							894.876	0.1234	894.876	0.33
	44.68	123.979	44.68	579.133							895.366	0.1231	895.366	0.3287
	44.7	119.779	44.7	543.836							895.856	0.1228	895.856	0.3276
	44.72	112.915	44.72	527.214							896.346	0.1227	896.346	0.3267
	44.74	106.424	44.74	509.768							896.836	0.1226	896.836	0.3258
	44.76	116.752	44.76	500.895							897.326	0.1226	897.326	0.3249
	44.78	126.058	44.78	493.753							897.817	0.1226	897.817	0.3243
	44.8	131.616	44.8	475.282							898.307	0.1227	898.307	0.3237
	44.82	139.313	44.82	466.681							898.797	0.1228	898.797	0.3231
	44.84	152.253	44.84	455.199							899.288	0.1229	899.288	0.3226
	44.86	152.869	44.86	438.838							899.778	0.1229	899.778	0.3219
	44.88	162.551	44.88	417.118							900.269	0.1228	900.269	0.3212
	44.9	155.7	44.9	400.298							900.759	0.1227	900.759	0.3204
	44.92	150.225	44.92	394.92							901.25	0.1224	901.25	0.3195
	44.94	146.574	44.94	382.371							901.741	0.122	901.741	0.3184
	44.96	143.785	44.96	375.441							902.231	0.1214	902.231	0.3174
	44.98	141.984	44.98	371.983							902.722	0.1207	902.722	0.3162
	45	148.852	45	363.159							903.213	0.1199	903.213	0.315
	45.02	142.313	45.02	349.256							903.703	0.1189	903.703	0.3137
	45.04	145.785	45.04	338.734							904.194	0.1179	904.194	0.3125
	45.06	135.528	45.06	329.807							904.685	0.1168	904.685	0.3111
	45.08	131.169	45.08	327.921							905.176	0.1157	905.176	0.3097
	45.1	141.365	45.1	311.45							905.667	0.1146	905.667	0.3084
	45.12	145.825	45.12	301.994							906.158	0.1137	906.158	0.3071
	45.14	147.087	45.14	290.431							906.649	0.1128	906.649	0.3059
	45.16	149.932	45.16	269.153							907.14	0.112	907.14	0.3049
	45.18	157.43	45.18	252.788							907.631	0.1114	907.631	0.304
	45.2	157.67	45.2	253.085							908.122	0.111	908.122	0.3031
	45.22	151.772	45.22	263.108							908.613	0.1107	908.613	0.3023
	45.24	150.004	45.24	260.971							909.104	0.1104	909.104	0.3014
	45.26	146.327	45.26	266.61							909.596	0.1102	909.596	0.3005
	45.28	144.334	45.28	258.05							910.087	0.1099	910.087	0.2997
	45.3	130.989	45.3	268.343							910.578	0.1096	910.578	0.2987
	45.32	125.112	45.32	273.988							911.069	0.1093	911.069	0.2977
	45.34	126.596	45.34	267.382							911.561	0.1088	911.561	0.2968
	45.36	127.242	45.36	255.445							912.052	0.1082	912.052	0.2957
	45.38	126.231	45.38	252.495							912.544	0.1075	912.544	0.2946
	45.4	119.437	45.4	235.846							913.035	0.1067	913.035	0.2936
	45.42	109.419	45.42	223.789							913.527	0.1059	913.527	0.2926
	45.44	109.137	45.44	207.569							914.018	0.105	914.018	0.2914
	45.46	105.725	45.46	205.529							914.51	0.1042	914.51	0.2904
	45.48	110.532	45.48	193.48							915.001	0.1035	915.001	0.2896
	45.5	106.121	45.5	185.631							915.493	0.1028	915.493	0.2889
	45.52	110.657	45.52	182.166							915.985	0.1023	915.985	0.2882
	45.54	111.579	45.54	178.587							916.477	0.102	916.477	0.2877
	45.56	120.911	45.56	177.564							916.968	0.1019	916.968	0.2871
	45.58	129.923	45.58	182.637							917.46	0.1019	917.46	0.2865
	45.6	132.776	45.6	190.002							917.952	0.102	917.952	0.2859
	45.62	127.907	45.62	182.648							918.444	0.1021	918.444	0.285
	45.64	137.889	45.64	175.726							918.936	0.1024	918.936	0.2841
	45.66	147.922	45.66	170.996							919.428	0.1027	919.428	0.2832
	45.68	144.351	45.68	170.467							920.412	0.103	920.412	0.2822
	45.7	142.428	45.7	171.484							920.904	0.1033	920.904	0.2812
	45.72	143.639	45.72	165.995							921.396	0.1036	921.396	0.2802
	45.74	145.242	45.74	165.868							921.888	0.1039	921.888	0.2792
	45.76	148.816	45.76	173.678							922.381	0.1041	922.381	0.2781
	45.78	139.13	45.78	183.271							922.873	0.1042	922.873	0.2772
	45.8	133.628	45.8	178.939							923.365	0.1042	923.365	0.2762
	45.82	126.211	45.82	181.817							923.858	0.1042	923.858	0.2754
	45.84	119.011	45.84	181.603							924.35	0.104	924.35	0.2747
	45.86	122.443	45.86	181.577							924.842	0.1037	924.842	0.274
	45.88	118.012	45.88	171.171							925.335	0.1034	925.335	0.2734
	45.9	116.198	45.9	166.956							925.827	0.1031	925.827	0.2727
	45.92	133.541	45.92	157.168							926.32	0.1027	926.32	0.2721
	45.94	141.001	45.94	162.804							926.812	0.1023	926.812	0.2716
	45.96	142.222	45.96	153.257							927.305	0.1019	927.305	0.2708
	45.98	140.896	45.98	151.104							927.798	0.1014	927.798	0.27
	46	136.219	46	148.14							928.29	0.1009	928.29	0.2691
	46.02	132.256	46.02	131.235							928.783	0.1005	928.783	0.2679
	46.04	133.177	46.04	113.017							929.276	0.1001	929.276	0.2668
	46.06	140.323	46.06	114.32							929.769	0.0998	929.769	0.2658
	46.08	129.325	46.08	116.578							930.261	0.0995	930.261	0.2646
	46.1	118.061	46.1	119.927							930.754	0.0993	930.754	0.2635
	46.12	117.236	46.12	124.757							931.247	0.0991	931.247	0.2624
	46.14	112.237	46.14	131.966							931.74	0.0989	931.74	0.2613
	46.16	103.727	46.16	135.083							932.233	0.0988	932.233	0.2602
	46.18	102.972	46.18	132.025							932.726	0.0987	932.726	0.2591
	46.2	98.6484	46.2	131.595							933.219	0.0986	933.219	0.2581
	46.22	107.446	46.22	120.533							933.712	0.0985	933.712	0.2572
	46.24	119.517	46.24	127.605							934.205	0.0984	934.205	0.2564
	46.26	123.031	46.26	122.145							934.699	0.0982	934.699	0.2555
	46.28	127.559	46.28	114.926							935.192	0.098	935.192	0.2547
	46.3	130.244	46.3	121.29							935.685	0.0977	935.685	0.2539
	46.32	134.643	46.32	119.947							936.178	0.0973	936.178	0.2533
	46.34	143.222	46.34	114.166							936.672	0.0969	936.672	0.2525
	46.36	141.601	46.36	106.017							937.165	0.0965	937.165	0.2517
	46.38	141.547	46.38	102.192							937.658	0.096	937.658	0.251
	46.4	155.094	46.4	98.0796							938.152	0.0956	938.152	0.2503
	46.42	154.924	46.42	91.5757							938.645	0.0951	938.645	0.2496
	46.44	147.942	46.44	94.6511							939.139	0.0945	939.139	0.2489
	46.46	137.938	46.46	104.587							939.632	0.0939	939.632	0.2483
	46.48	125.72	46.48	110.612							940.126	0.0933	940.126	0.2476
	46.5	119.559	46.5	117.395							940.62	0.0927	940.62	0.247
	46.52	110.511	46.52	119.407							941.113	0.0921	941.113	0.2464
	46.54	107.925	46.54	127.361							941.607	0.0915	941.607	0.2457
	46.56	97.6272	46.56	132.395							942.101	0.0908	942.101	0.2451
	46.58	91.3118	46.58	129.206							942.595	0.0902	942.595	0.2445
	46.6	85.2093	46.6	120.016							943.088	0.0895	943.088	0.2439
	46.62	84.5275	46.62	115.855							943.582	0.0888	943.582	0.2433
	46.64	90.3003	46.64	118.18							944.076	0.0881	944.076	0.2426
	46.66	95.65	46.66	120.96							944.57	0.0874	944.57	0.242
	46.68	109.671	46.68	127.047							945.064	0.0868	945.064	0.2414
	46.7	127.743	46.7	122.023							945.558	0.0863	945.558	0.241
	46.72	141.08	46.72	127.135							946.052	0.0858	946.052	0.2407
	46.74	144.785	46.74	123.29							946.546	0.085	946.546	0.2404
	46.76	148.125	46.76	117.729							947.04	0.0841	947.04	0.2398
	46.78	149.259	46.78	117.375							947.534	0.0831	947.534	0.2383
	46.8	142.183	46.8	127.712							948.029	0.0819	948.029	0.2364
	46.82	143.254	46.82	127.111							948.523	0.0806	948.523	0.2347
	46.84	141.635	46.84	124.455							949.017	0.0792	949.017	0.232
	46.86	134.582	46.86	126.09							949.512	0.0776	949.512	0.2286
	46.88	138.376	46.88	122.893							950.685	0.0758	950.685	0.2244
	46.9	133.654	46.9	108.696							955.634	0.0739	955.634	0.2198
	46.92	119.408	46.92	96.7213							960.583	0.0719	960.583	0.2148
	46.94	114.558	46.94	77.6139							965.53	0.0697	965.53	0.2094
	46.96	110.492	46.96	69.5321							970.477	0.0674	970.477	0.2035
	46.98	106.527	46.98	64.487							975.422	0.0649	975.422	0.197
	47	98.2203	47	71.2166							980.367	0.062	980.367	0.19
	47.02	96.0389	47.02	76.3128							985.311	0.0587	985.311	0.1821
	47.04	102.161	47.04	78.7809							990.253	0.0547	990.253	0.1729
	47.06	112.138	47.06	78.1963							995.195	0.0502	995.195	0.1633
	47.08	112.254	47.08	74.4586							1000.14	0.0453	1000.14	0.153
	47.1	112.84	47.1	81.1185
	47.12	111.367	47.12	95.9095
	47.14	108.827	47.14	104.159
	47.16	124.467	47.16	109.306
	47.18	132.182	47.18	119.091
	47.2	140.679	47.2	123.829
	47.22	147.887	47.22	115.514
	47.24	150.184	47.24	110.808
	47.26	133.538	47.26	107.178
	47.28	118.057	47.28	106.562
	47.3	107.082	47.3	98.4862
	47.32	108.328	47.32	93.0206
	47.34	103.651	47.34	95.9709
	47.36	104.112	47.36	92.6749
	47.38	105.345	47.38	83.4354
	47.4	105.762	47.4	77.4095
	47.42	120.352	47.42	73.3077
	47.44	118.424	47.44	79.2706
	47.46	119.112	47.46	71.3249
	47.48	109.639	47.48	74.716
	47.5	109.608	47.5	73.6849
	47.52	112.725	47.52	67.9252
	47.54	117.618	47.54	60.6665
	47.56	119.148	47.56	59.9185
	47.58	108.512	47.58	63.5495
	47.6	100.061	47.6	65.2521
	47.62	94.0823	47.62	62.2249
	47.64	97.2857	47.64	61.3023
	47.66	93.6581	47.66	78.4003
	47.68	90.3623	47.68	72.9426
	47.7	93.5839	47.7	71.7296
	47.72	96.4681	47.72	77.3135
	47.74	85.7315	47.74	81.7657
	47.76	84.5023	47.76	81.6579
	47.78	79.3242	47.78	86.2941
	47.8	77.8614	47.8	88.727
	47.82	66.4765	47.82	94.6802
	47.84	58.2052	47.84	95.4095
	47.86	72.5248	47.86	97.474
	47.88	76.3042	47.88	108.341
	47.9	84.2988	47.9	114.146
	47.92	87.0835	47.92	120.479
	47.94	97.28	47.94	113.192
	47.96	107.204	47.96	110.094
	47.98	118.302	47.98	106.094
	48	123.441	48	97.6804
	48.02	131.104	48.02	87.4666
	48.04	144.934	48.04	78.9994
	48.06	139.59	48.06	70.3144
	48.08	142.887	48.08	65.7598
	48.1	141.365	48.1	60.6873
	48.12	141.58	48.12	66.3798
	48.14	131.604	48.14	79.7311
	48.16	113.864	48.16	77.3841
	48.18	107.842	48.18	88.2474
	48.2	95.5247	48.2	100.536
	48.22	95.4704	48.22	106.658
	48.24	97.6687	48.24	110.923
	48.26	99.0187	48.26	112.422
	48.28	104.241	48.28	98.9145
	48.3	108.047	48.3	88.896
	48.32	113.124	48.32	81.0274
	48.34	128.952	48.34	76.5222
	48.36	126.225	48.36	81.361
	48.38	127.161	48.38	79.2753
	48.4	124.474	48.4	88.0792
	48.42	125.511	48.42	90.3681
	48.44	125.574	48.44	99.8434
	48.46	116.474	48.46	112.005
	48.48	111.155	48.48	124.924
	48.5	114.381	48.5	132.943
	48.52	106.331	48.52	125.869
	48.54	97.3174	48.54	123.238
	48.56	90.3764	48.56	117.367
	48.58	85.8962	48.58	106.921
	48.6	82.773	48.6	99.9652
	48.62	79.0998	48.62	93.4238
	48.64	76.5996	48.64	78.1859
	48.66	74.5326	48.66	72.7041
	48.68	67.1392	48.68	71.0013
	48.7	73.453	48.7	62.9757
	48.72	82.9453	48.72	68.7301
	48.74	92.7834	48.74	65.8054
	48.76	109.007	48.76	54.6146
	48.78	123.109	48.78	51.1919
	48.8	129.198	48.8	58.1716
	48.82	126.518	48.82	57.3085
	48.84	133.92	48.84	69.9955
	48.86	135.72	48.86	70.373
	48.88	129.576	48.88	72.2281
	48.9	127.112	48.9	67.0457
	48.92	117.659	48.92	57.3106
	48.94	110.699	48.94	64.862
	48.96	103.429	48.96	79.4003
	48.98	103.275	48.98	87.0113
	49	98.2676	49	89.2685
	49.02	105.503	49.02	104.615
	49.04	106.748	49.04	106.993
	49.06	105.519	49.06	106.076
	49.08	98.71	49.08	114.681
	49.1	94.8601	49.1	121.344
	49.12	94.1945	49.12	115.924
	49.14	86.114	49.14	115.764
	49.16	78.647	49.16	109.045
	49.18	74.7079	49.18	96.1879
	49.2	86.025	49.2	92.4614
	49.22	92.0664	49.22	80.0071
	49.24	93.2206	49.24	72.1765
	49.26	102.362	49.26	71.8145
	49.28	106.183	49.28	77.4173
	49.3	106.276	49.3	81.9266
	49.32	118.021	49.32	95.9375
	49.34	115.891	49.34	104.453
	49.36	119.983	49.36	105.815
	49.38	120.99	49.38	101.781
	49.4	121.395	49.4	91.9117
	49.42	118.989	49.42	92.0819
	49.44	111.62	49.44	96.0823
	49.46	113.157	49.46	96.7714
	49.48	116.523	49.48	96.5116
	49.5	126.184	49.5	100.106
	49.52	135.732	49.52	94.7804
	49.54	140.803	49.54	92.4644
	49.56	155.376	49.56	103.116
	49.58	161.422	49.58	117.145
	49.6	169.484	49.6	122.922
	49.62	171.421	49.62	135.945
	49.64	167.08	49.64	141.232
	49.66	163.364	49.66	144.444
	49.68	166.809	49.68	146.508
	49.7	159.753	49.7	149.082
	49.72	149.837	49.72	154.019
	49.74	150.431	49.74	155.585
	49.76	155.864	49.76	160.468
	49.78	159.744	49.78	165.605
	49.8	168.469	49.8	158.498
	49.82	168.269	49.82	162.565
	49.84	175.651	49.84	158.979
	49.86	174.316	49.86	157.604
	49.88	176.605	49.88	147.263
	49.9	181.409	49.9	139.451
	49.92	188.596	49.92	137.295
	49.94	195.264	49.94	136.903
	49.96	196.195	49.96	126.796
	49.98	197.564	49.98	126.367
	50	200.819	50	131.54
	50.02	206.78	50.02	133.146
	50.04	217.551	50.04	137.888
	50.06	207.402	50.06	144.338
	50.08	201.813	50.08	143.517
	50.1	194.584	50.1	145.159
	50.12	188.576	50.12	146.951
	50.14	179.432	50.14	148.359
	50.16	177.63	50.16	146.837
	50.18	169.428	50.18	151.181
	50.2	163.32	50.2	151.136
	50.22	165.967	50.22	151.064
	50.24	175.331	50.24	158.153
	50.26	190.261	50.26	155.061
	50.28	208.621	50.28	151.327
	50.3	222.946	50.3	158.495
	50.32	234.549	50.32	158.53
	50.34	233.4	50.34	159.836
	50.36	231.155	50.36	158.772
	50.38	226.493	50.38	165.558
	50.4	211.624	50.4	178.11
	50.42	200.057	50.42	181.427
	50.44	182.119	50.44	175.991
	50.46	158.038	50.46	185.515
	50.48	152.133	50.48	189.355
	50.5	160.203	50.5	192.049
	50.52	167.464	50.52	194.434
	50.54	167.981	50.54	182.762
	50.56	173.529	50.56	181.443
	50.58	180.51	50.58	172.58
	50.6	197.736	50.6	166.881
	50.62	211.368	50.62	158.225
	50.64	222.734	50.64	157.366
	50.66	230.786	50.66	157.853
	50.68	231.636	50.68	161.971
	50.7	236.916	50.7	164.761
	50.72	235.261	50.72	178.525
	50.74	234.69	50.74	184.733
	50.76	228.088	50.76	205.739
	50.78	224.892	50.78	219.538
	50.8	220.916	50.8	224.924
	50.82	217.036	50.82	234.429
	50.84	220.923	50.84	245.418
	50.86	226.448	50.86	252.972
	50.88	228.302	50.88	269.069
	50.9	240.051	50.9	275.655
	50.92	244.69	50.92	280.741
	50.94	247.831	50.94	298.344
	50.96	261.632	50.96	307.665
	50.98	282.94	50.98	318.415
	51	302.401	51	330.875
	51.02	318.27	51.02	346.516
	51.04	330.169	51.04	377.983
	51.06	350.557	51.06	398.935
	51.08	381.674	51.08	428.896
	51.1	413.614	51.1	464.816
	51.12	454.458	51.12	520.889
	51.14	513.809	51.14	584.976
	51.16	597.305	51.16	657.167
	51.18	686.746	51.18	699.876
	51.2	756.285	51.2	748.964
	51.22	825.855	51.22	842.999
	51.24	884.804	51.24	988.558
	51.26	967.741	51.26	1278.71
	51.28	1121.71	51.28	1734.03
	51.3	1428.48	51.3	2361.18
	51.32	1902.77	51.32	3114.83
	51.34	2524.5	51.34	3924.77
	51.36	3276.27	51.36	4738.56
	51.38	4087.61	51.38	5522.82
	51.4	4913.05	51.4	6213.2
	51.42	5685.34	51.42	6827.56
	51.44	6389.7	51.44	7298.2
	51.46	7001.7	51.46	7596.65
	51.48	7461.07	51.48	7704.66
	51.5	7736.72	51.5	7605.08
	51.52	7814.46	51.52	7301.4
	51.54	7690.22	51.54	6842.43
	51.56	7363.86	51.56	6272.99
	51.58	6883.46	51.58	5662.85
	51.6	6280.07	51.6	5061.7
	51.62	5628.06	51.62	4498.3
	51.64	4997.04	51.64	3981.6
	51.66	4410.85	51.66	3484.27
	51.68	3874.96	51.68	3005.12
	51.7	3390.1	51.7	2554.21
	51.72	2919.16	51.72	2088.68
	51.74	2450.34	51.74	1708.85
	51.76	2013.95	51.76	1398.92
	51.78	1656	51.78	1178.82
	51.8	1379.43	51.8	1035.36
	51.82	1170.32	51.82	922.514
	51.84	1044.09	51.84	821.845
	51.86	940.375	51.86	730.922
	51.88	861.014	51.88	631.736
	51.9	769.659	51.9	570.855
	51.92	700.234	51.92	516.248
	51.94	643.769	51.94	490.581
	51.96	592.015	51.96	472.023
	51.98	543.426	51.98	435.315
	52	517.473	52	395.466
	52.02	483.734	52.02	358.628
	52.04	455.15	52.04	322.16
	52.06	442.973	52.06	301.895
	52.08	410.91	52.08	286.299
	52.1	379.012	52.1	265.121
	52.12	350.211	52.12	248.219
	52.14	334.502	52.14	237.965
	52.16	316.75	52.16	225.089
	52.18	302.281	52.18	220.436
	52.2	289.293	52.2	220.089
	52.22	275.003	52.22	219.873
	52.24	265.735	52.24	214.16
	52.26	254.402	52.26	218.226
	52.28	248.335	52.28	225.064
	52.3	249.625	52.3	231.736
	52.32	247.682	52.32	236.768
	52.34	247.681	52.34	227.452
	52.36	244.753	52.36	223.578
	52.38	241.911	52.38	219.219
	52.4	228.735	52.4	209.933
	52.42	222.393	52.42	215.548
	52.44	223.517	52.44	209.858
	52.46	220.88	52.46	204.703
	52.48	231.255	52.48	197.673
	52.5	229.784	52.5	193.274
	52.52	233.467	52.52	184.904
	52.54	233.16	52.54	177.846
	52.56	227.442	52.56	171.644
	52.58	222.216	52.58	167.873
	52.6	212.722	52.6	160.926
	52.62	204.536	52.62	156.732
	52.64	193.723	52.64	151.256
	52.66	186.022	52.66	152.592
	52.68	178.399	52.68	155.623
	52.7	181.667	52.7	156.554
	52.72	183.327	52.72	148.741
	52.74	176.867	52.74	149.814
	52.76	167.191	52.76	152.502
	52.78	171.805	52.78	164.025
	52.8	169.839	52.8	170.821
	52.82	183.892	52.82	167.164
	52.84	192.55	52.84	175.236
	52.86	201.118	52.86	177.028
	52.88	188.784	52.88	172.215
	52.9	192.822	52.9	167.272
	52.92	199.299	52.92	158.085
	52.94	192.777	52.94	154.218
	52.96	190.15	52.96	146.768
	52.98	195.956	52.98	146.474
	53	196.658	53	136.579
	53.02	192.63	53.02	130.957
	53.04	191.382	53.04	133.447
	53.06	196.619	53.06	137.097
	53.08	190.177	53.08	131.47
	53.1	181.278	53.1	125.62
	53.12	177.529	53.12	119.576
	53.14	168.797	53.14	123.119
	53.16	169.796	53.16	124.16
	53.18	170.404	53.18	121.496
	53.2	173.732	53.2	112.697
	53.22	175.727	53.22	108.198
	53.24	170.362	53.24	107.257
	53.26	171.352	53.26	106.637
	53.28	175.858	53.28	106.95
	53.3	189.015	53.3	121.755
	53.32	203.683	53.32	138.373
	53.34	216.298	53.34	149.687
	53.36	213.118	53.36	158.719
	53.38	216.025	53.38	156.008
	53.4	220.274	53.4	160.281
	53.42	211.219	53.42	159.153
	53.44	210.311	53.44	140.539
	53.46	208.43	53.46	150.652
	53.48	207.954	53.48	170.946
	53.5	214.093	53.5	189.039
	53.52	219.083	53.52	198.711
	53.54	222.741	53.54	202.58
	53.56	235.363	53.56	212.01
	53.58	238.021	53.58	213.95
	53.6	238.714	53.6	201.324
	53.62	237.166	53.62	188.76
	53.64	239.332	53.64	185.446
	53.66	250.207	53.66	188.387
	53.68	264.706	53.68	196.043
	53.7	284.884	53.7	205.19
	53.72	288.264	53.72	213.041
	53.74	294.365	53.74	233.38
	53.76	303.226	53.76	251.25
	53.78	316.105	53.78	278.132
	53.8	328.182	53.8	296.301
	53.82	341.778	53.82	326.644
	53.84	365.88	53.84	351.2
	53.86	398.294	53.86	364.172
	53.88	417.227	53.88	389.454
	53.9	440.443	53.9	422.612
	53.92	460.809	53.92	460.926
	53.94	482.751	53.94	506.996
	53.96	506.281	53.96	548.571
	53.98	534.606	53.98	599.186
	54	572.813	54	663.124
	54.02	618.557	54.02	722.028
	54.04	691.867	54.04	801.131
	54.06	770.441	54.06	881.525
	54.08	855.122	54.08	950.741
	54.1	941.414	54.1	1016.25
	54.12	1018.8	54.12	1082.25
	54.14	1105.97	54.14	1157.93
	54.16	1199.69	54.16	1223.85
	54.18	1293.23	54.18	1294.34
	54.2	1362.07	54.2	1356.74
	54.22	1434.81	54.22	1421.38
	54.24	1501.56	54.24	1480.74
	54.26	1549.7	54.26	1518.14
	54.28	1578.86	54.28	1537.16
	54.3	1589.77	54.3	1553.1
	54.32	1600.62	54.32	1540.37
	54.34	1595.5	54.34	1497.71
	54.36	1566.89	54.36	1452.18
	54.38	1530.05	54.38	1401.32
	54.4	1480.22	54.4	1335.23
	54.42	1424.14	54.42	1262.35
	54.44	1351.81	54.44	1168.86
	54.46	1267.24	54.46	1077.08
	54.48	1179.3	54.48	991.837
	54.5	1094.85	54.5	909.726
	54.52	1014.91	54.52	837.28
	54.54	933.02	54.54	777.661
	54.56	854.932	54.56	711.748
	54.58	794.657	54.58	654.982
	54.6	721.473	54.6	599.07
	54.62	659.977	54.62	551.833
	54.64	606.445	54.64	501.638
	54.66	550.638	54.66	450.796
	54.68	499.875	54.68	401.342
	54.7	466.607	54.7	366.137
	54.72	434.775	54.72	346.511
	54.74	407.13	54.74	328.008
	54.76	378.624	54.76	311.859
	54.78	349.495	54.78	304.773
	54.8	327.316	54.8	284.641
	54.82	305.039	54.82	262.037
	54.84	288.7	54.84	241.212
	54.86	276.231	54.86	224.927
	54.88	265.38	54.88	207.682
	54.9	257.981	54.9	194.076
	54.92	244.466	54.92	175.756
	54.94	230.319	54.94	157.23
	54.96	219.066	54.96	142.772
	54.98	220.484	54.98	134.7
	55	223.594	55	119.474
	55.02	219.98	55.02	119.637
	55.04	212.795	55.04	118.904
	55.06	218.215	55.06	129.669
	55.08	216.28	55.08	144.777
	55.1	210.547	55.1	159.768
	55.12	202.804	55.12	166.383
	55.14	201.899	55.14	160.596
	55.16	189.898	55.16	153.817
	55.18	187.653	55.18	145.008
	55.2	182.333	55.2	142.464
	55.22	180.899	55.22	154.821
	55.24	174.782	55.24	154.641
	55.26	159.768	55.26	153.631
	55.28	156.044	55.28	156.662
	55.3	149.38	55.3	148.297
	55.32	152.296	55.32	136.692
	55.34	160.066	55.34	125.789
	55.36	168.619	55.36	120.389
	55.38	177.772	55.38	117.406
	55.4	179.991	55.4	110.188
	55.42	186.749	55.42	109.012
	55.44	176.968	55.44	111.868
	55.46	178.94	55.46	105.6
	55.48	174.272	55.48	104.353
	55.5	166.723	55.5	106.723
	55.52	159.533	55.52	106.608
	55.54	156.661	55.54	115.362
	55.56	154.705	55.56	132.164
	55.58	153.501	55.58	138.25
	55.6	148.415	55.6	148.204
	55.62	151.688	55.62	147.719
	55.64	151.087	55.64	147.396
	55.66	153.873	55.66	148.278
	55.68	158.624	55.68	139.95
	55.7	165.658	55.7	148.239
	55.72	166.496	55.72	145.767
	55.74	166.719	55.74	140.797
	55.76	164.08	55.76	139.007
	55.78	159.256	55.78	133.451
	55.8	158.717	55.8	136.302
	55.82	160.703	55.82	125.746
	55.84	160.601	55.84	127.568
	55.86	161.887	55.86	129.212
	55.88	165.945	55.88	139.005
	55.9	169.173	55.9	139.159
	55.92	164.55	55.92	123.703
	55.94	159.88	55.94	136.011
	55.96	162.907	55.96	137.343
	55.98	163.672	55.98	139.469
	56	165.4	56	137.799
	56.02	162.224	56.02	133.388
	56.04	173.199	56.04	131.013
	56.06	171.155	56.06	128.763
	56.08	177.804	56.08	129.225
	56.1	172.771	56.1	134.791
	56.12	176.396	56.12	128.198
	56.14	186.939	56.14	122.064
	56.16	191.147	56.16	115.312
	56.18	195.357	56.18	117.035
	56.2	201.814	56.2	104.785
	56.22	195.624	56.22	110.623
	56.24	189.591	56.24	111.024
	56.26	182.794	56.26	110.95
	56.28	179.787	56.28	112.993
	56.3	172.995	56.3	110.629
	56.32	179.656	56.32	115.998
	56.34	177.979	56.34	117.275
	56.36	180.008	56.36	124.231
	56.38	171.99	56.38	122.352
	56.4	170.53	56.4	130.22
	56.42	174.129	56.42	147.533
	56.44	185.449	56.44	154.081
	56.46	193.491	56.46	156.701
	56.48	201.655	56.48	160.382
	56.5	201.356	56.5	149.55
	56.52	208.183	56.52	136.144
	56.54	212.968	56.54	126.17
	56.56	205.2	56.56	122.406
	56.58	198.183	56.58	108.981
	56.6	190.19	56.6	96.6507
	56.62	190.165	56.62	89.2497
	56.64	183.913	56.64	89.1632
	56.66	181.502	56.66	96.8141
	56.68	181.229	56.68	89.9356
	56.7	172.261	56.7	105.906
	56.72	166.879	56.72	119.655
	56.74	155.679	56.74	133.619
	56.76	154.464	56.76	148.535
	56.78	150.332	56.78	152.05
	56.8	156.557	56.8	152.078
	56.82	163.279	56.82	155.335
	56.84	173.908	56.84	154.897
	56.86	183.174	56.86	149.371
	56.88	186.172	56.88	141.054
	56.9	196.234	56.9	138.518
	56.92	205.294	56.92	127.356
	56.94	210.771	56.94	121.469
	56.96	209.041	56.96	119.624
	56.98	206.76	56.98	109.028
	57	201.606	57	108.373
	57.02	190.624	57.02	114.044
	57.04	169.816	57.04	120.182
	57.06	154.019	57.06	122.515
	57.08	129.218	57.08	124.938
	57.1	123.506	57.1	127.174
	57.12	125.731	57.12	141.495
	57.14	125.619	57.14	142.801
	57.16	136.321	57.16	140.948
	57.18	147.353	57.18	144.906
	57.2	164.161	57.2	148.731
	57.22	174.682	57.22	146.453
	57.24	184.58	57.24	143.108
	57.26	198.116	57.26	132.463
	57.28	202.404	57.28	123.552
	57.3	211.589	57.3	123.445
	57.32	213.999	57.32	114.941
	57.34	211.971	57.34	107.82
	57.36	206.057	57.36	102.881
	57.38	198.509	57.38	100.899
	57.4	185.785	57.4	99.6332
	57.42	177.766	57.42	99.6303
	57.44	168.069	57.44	101.505
	57.46	158.073	57.46	103.125
	57.48	152.099	57.48	108.523
	57.5	145.364	57.5	115.781
	57.52	140.439	57.52	122.481
	57.54	133.894	57.54	126.998
	57.56	128.434	57.56	127.697
	57.58	131.42	57.58	120.804
	57.6	135.622	57.6	119.23
	57.62	136.765	57.62	111.572
	57.64	148.718	57.64	107.041
	57.66	160.933	57.66	96.3239
	57.68	161.845	57.68	87.7047
	57.7	163.322	57.7	82.7535
	57.72	169.727	57.72	85.7967
	57.74	175.861	57.74	93.0295
	57.76	172.537	57.76	97.262
	57.78	171.373	57.78	112.763
	57.8	165.659	57.8	121.417
	57.82	169.11	57.82	122.581
	57.84	170.848	57.84	123.352
	57.86	174.767	57.86	126.383
	57.88	168.002	57.88	130.704
	57.9	166.867	57.9	118.528
	57.92	168.669	57.92	119.276
	57.94	153.37	57.94	112.775
	57.96	154.726	57.96	108.219
	57.98	159.028	57.98	107.679
	58	157.832	58	105.956
	58.02	154.459	58.02	109.677
	58.04	157.262	58.04	115.598
	58.06	151.48	58.06	114.744
	58.08	154.223	58.08	123.531
	58.1	159.889	58.1	132.479
	58.12	166.052	58.12	137.566
	58.14	177.548	58.14	145.983
	58.16	177.975	58.16	140.151
	58.18	186.289	58.18	144.078
	58.2	201.877	58.2	148.855
	58.22	199.467	58.22	144.596
	58.24	205.117	58.24	138.07
	58.26	206.205	58.26	142.775
	58.28	204.692	58.28	142.383
	58.3	211.213	58.3	139.274
	58.32	204.98	58.32	133.048
	58.34	202.82	58.34	135.6
	58.36	189.237	58.36	126.6
	58.38	186.963	58.38	112.107
	58.4	177.821	58.4	106.873
	58.42	161.628	58.42	100.731
	58.44	162.372	58.44	97.8914
	58.46	164.869	58.46	96.8914
	58.48	167.794	58.48	93.9226
	58.5	170.463	58.5	97.4676
	58.52	184.446	58.52	110.833
	58.54	183.875	58.54	108.915
	58.56	198.172	58.56	108.41
	58.58	208.567	58.58	102.995
	58.6	209.304	58.6	92.8228
	58.62	212.106	58.62	102.814
	58.64	204.227	58.64	102.233
	58.66	201.488	58.66	112.842
	58.68	188.608	58.68	118.635
	58.7	173.154	58.7	121.676
	58.72	170.256	58.72	126.293
	58.74	162.976	58.74	135.549
	58.76	157.567	58.76	149.644
	58.78	160.035	58.78	157.001
	58.8	153.059	58.8	155.827
	58.82	154.003	58.82	155.331
	58.84	160.135	58.84	144.297
	58.86	172.6	58.86	140.703
	58.88	168.687	58.88	125.343
	58.9	170.942	58.9	121.665
	58.92	166.007	58.92	111.004
	58.94	157.983	58.94	100.769
	58.96	147.254	58.96	104.495
	58.98	140.99	58.98	109.539
	59	130.735	59	123.087
	59.02	118.886	59.02	132.463
	59.04	119.216	59.04	147.883
	59.06	127.109	59.06	161.301
	59.08	139.508	59.08	165.893
	59.1	139.361	59.1	171.836
	59.12	149.466	59.12	170.57
	59.14	160.027	59.14	166.494
	59.16	164.783	59.16	155.813
	59.18	179.915	59.18	154.686
	59.2	187.25	59.2	147.306
	59.22	195.996	59.22	145.603
	59.24	204.399	59.24	154.854
	59.26	202.181	59.26	157.199
	59.28	195.722	59.28	155.618
	59.3	194.312	59.3	154.934
	59.32	191.294	59.32	159.382
	59.34	189.535	59.34	164.943
	59.36	185.351	59.36	161.061
	59.38	182.236	59.38	163.176
	59.4	176.809	59.4	162.871
	59.42	179.195	59.42	159.443
	59.44	179.218	59.44	154.255
	59.46	182.898	59.46	141.989
	59.48	180.736	59.48	122.322
	59.5	181.834	59.5	122.114
	59.52	175.366	59.52	127.11
	59.54	172.446	59.54	125.2
	59.56	176.771	59.56	127.342
	59.58	157.802	59.58	123.446
	59.6	156.923	59.6	129.821
	59.62	152.756	59.62	130.723
	59.64	155.374	59.64	132.682
	59.66	161.162	59.66	137.07
	59.68	173.016	59.68	138.841
	59.7	184.115	59.7	147.774
	59.72	193.658	59.72	146.468
	59.74	200.064	59.74	147.573
	59.76	205.942	59.76	148.216
	59.78	211.599	59.78	145.146
	59.8	211.485	59.8	142.379
	59.82	209.618	59.82	138.049
	59.84	210.234	59.84	130.357
	59.86	198.459	59.86	131.077
	59.88	194.618	59.88	140.983
	59.9	192.942	59.9	140.812
	59.92	179.794	59.92	135.566
	59.94	175.463	59.94	133.42
	59.96	171.537	59.96	128.327
[truncated: 652 more rows]

## Sheet: figure 2
figure2a	x-axis	22 ℃	90 ℃	120 ℃	150 ℃	180 ℃	figure2b	x-axis	907 cm-1	735 cm-1	1611 cm-1	1587 cm-1	1172 cm-1	figure2c	x-axis	22 ℃	180 ℃	figure2d	x-axis	10-12 M	10-11 M	10-10 M	10-9 M	10-8 M	10-7 M	figure 2e	x-axis	EF (108)	figure 2f	x-axis	735 cm-1	1611 cm-1	1587 cm-1	1172 cm-1	figure 2g	x-axis	735 cm-1	1611 cm-1	1587 cm-1	1172 cm-1
	1700.02	105.34	46.922	133.104	78.3242	226.699		22	1	1	1	1	1		TiO2 NRs	2827.72	2392.97		1700.02	22.5361	-79.0675	177.029	269.901	194.073	226.699		22	8.297		Off0	1583.24	2955.8	2386.14	3235.69		0	5680.97	14179.4	19162.8	36916.3
	1699.03	20.9279	27.5869	189.795	117.373	197.466		90	0.78	0.81	0.88	1.01	1.13		Au NPs	6505.58	3047.19		1699.03	5.46987	219.059	106.877	472.85	302.764	197.466		40	7.043		On1	5680.97	14179.4	19162.8	36916.3		10	5354.89	14483.7	17615.1	35511.7
	1698.05	-32.6827	14.1051	159.152	173.685	184.269		120	1.65	2	2.2	2.72	4.55		Au-TiO2 NRs	3235.69	36916.3		1698.05	-21.2675	22.0639	-57.5416	-41.7181	-94.0693	184.269		50	6.65		Off1	1551.16	2917.11	2384.02	3209.27		20	5172.45	13975.3	17671.2	36750.6
	1697.07	31.6298	-35.2448	-10.5986	113.799	75.9758		150	2.18	3.09	3.71	5.49	9.35						1697.07	-23.8806	-30.2124	149.648	56.4105	606.412	75.9758		60	6.605		On2	5461.57	14146.8	18593.4	36626.9		30	4904.57	13320.8	18042.2	35947
	1696.09	10.8504	20.0314	-11.5879	26.3019	81.4552		180	2.84	3.59	4.8	8.03	11.41						1696.09	28.9759	-99.5464	-106.649	129.81	19.6296	81.4552		70	7.631		Off2	1515.77	2878.22	2360.55	3151.25		40	4913.28	13972.7	17939.9	35774.1
	1695.11	-23.6716	17.02	-76.8922	56.9553	66.7406													1695.11	26.3094	67.3726	73.6326	282.27	40.0252	66.7406		80	7.659		On3	5411.28	13961.6	18147.5	36687.5
	1694.12	-4.24914	-38.7546	-22.7425	57.8873	104.958													1694.12	28.4443	106.215	29.3827	460.633	500.736	104.958		90	9.36		Off3	1497.03	2887.29	2384.9	3116.86
	1693.14	24.6114	22.0509	-81.3196	102.601	199.189													1693.14	64.3167	62.9102	21.2203	35.6729	239.475	199.189		100	12.651		On4	5149.03	13515.8	17727.6	36471.2
	1692.16	84.3835	76.0554	2.17703	243.591	146.725													1692.16	-3.5078	159.255	205.739	285.322	203.908	146.725		110	21.626		Off4	1482.84	2862.88	2232.78	3056.7
	1691.17	74.119	48.2614	75.7765	187.094	195.205													1691.17	8.21147	146.937	356.296	54.74	-143.475	195.205		116	29.739		On5	5242.24	13115	17510.1	35581.4
	1690.19	40.6483	12.6866	96.9591	83.9089	9.42777													1690.19	29.5445	-22.1719	-18.6633	45.4461	228.857	9.42777		120	37.73		Off5	1477.45	2815.75	2214.54	2987.85
	1689.21	43.403	40.9402	29.6039	73.1579	63.6812													1689.21	26.757	51.9526	266.502	-24.5702	221.881	63.6812		125	43.501
	1688.22	33.4579	43.302	88.4535	120.836	83.9826													1688.22	74.5305	99.368	23.8628	208.39	368.059	83.9826		130	52.019
	1687.24	-1.36015	49.5002	93.0096	89.0742	99.3393													1687.24	-12.5934	69.8365	109.462	145.693	189.613	99.3393		135	56.567
	1686.25	-10.3023	6.49443	87.9936	70.3548	23.4952													1686.25	23.091	-19.9921	-56.7014	5.78195	-189.226	23.4952		140	67.926
	1685.27	39.5857	-2.86074	46.0587	162.826	180.305													1685.27	39.4838	-0.10703	-47.8573	30.2314	-31.8142	180.305		145	71.607
	1684.28	-3.74867	14.1571	9.06388	40.0877	107.477													1684.28	-4.31613	-61.256	127.216	109.775	-73.719	107.477		150	77.602
	1683.3	8.97499	17.9509	42.581	4.02835	138.618													1683.3	28.8781	13.2998	-1.10331	52.0376	1.05462	138.618		155	79.515
	1682.31	6.15927	38.338	17.2969	54.9771	144.003													1682.31	4.30358	138.471	52.3801	85.7831	65.8381	144.003		160	85.916
	1681.33	4.91295	-5.87641	51.4283	23.3964	49.4275													1681.33	-32.3051	-10.6856	131.699	-140.581	-95.1035	49.4275		165	88.295
	1680.34	-7.23445	44.2401	119.258	218.718	235.65													1680.34	-44.8702	-68.0329	108.712	76.0432	-62.7269	235.65		170	90.587
	1679.36	-4.47668	3.23763	204.035	33.0491	-1.26259													1679.36	14.677	-44.5892	-64.9849	148.57	-10.6132	-1.26259		175	92.392
	1678.37	10.3414	-0.48931	24.6493	65.7726	76.5511													1678.37	40.5272	-22.6223	159.285	-40.6316	73.6629	76.5511		180	94.657
	1677.38	24.7388	-21.2489	-22.1921	-41.9547	31.2587													1677.38	-10.5525	-13.0765	-47.5047	-103.771	-187.867	31.2587
	1676.4	28.1914	5.0749	-122.038	3.9008	36.54													1676.4	-6.36717	-9.09576	133.165	-87.6325	-237.443	36.54
	1675.41	-35.3324	55.566	123.451	-72.298	65.8406													1675.41	-2.20087	-84.6137	29.9825	50.9785	-75.194	65.8406
	1674.42	-33.3029	-1.222	26.3622	-44.8166	1.52817													1674.42	-17.2697	47.8871	14.8716	-7.95961	-169.643	1.52817
	1673.44	31.3447	-9.37602	-37.8672	-1.35809	-52.0729													1673.44	25.2819	3.70766	41.1556	45.2309	-38.2097	-52.0729
	1672.45	76.0057	28.0747	82.1048	18.371	-4.18538													1672.45	-6.6246	-32.3346	11.9535	9.89104	89.4461	-4.18538
	1671.46	-61.2276	15.1264	57.5995	-3.92747	40.8602													1671.46	67.0703	102.56	75.9166	-86.2707	-349.869	40.8602
	1670.48	26.6281	30.3357	255.02	11.8948	42.6723													1670.48	8.73931	49.9444	79.2738	48.867	124.578	42.6723
	1669.49	13.7497	0.09745	18.1582	93.9459	-28.3555													1669.49	12.795	56.0787	104.946	3.99718	-34.828	-28.3555
	1668.5	72.9904	97.4086	-12.6933	61.2056	-8.45116													1668.5	69.6012	11.5357	199.519	-55.014	121.752	-8.45116
	1667.51	-4.62072	65.5451	38.752	-3.20505	-35.8602													1667.51	-19.9204	38.0194	214.483	-40.0487	48.6148	-35.8602
	1666.52	8.22412	-24.6178	35.8105	-31.1698	16.2663													1666.52	3.27056	0.18617	44.5818	-27.1069	121.504	16.2663
	1665.53	-36.6764	12.0648	-95.0584	37.8135	-80.5017													1665.53	21.6395	-26.784	-106.437	114.943	-250.28	-80.5017
	1664.55	-7.48046	-8.69472	-1.29504	-23.0771	60.2632													1664.55	-5.54785	-46.9693	-62.5176	103.116	-19.4445	60.2632
	1663.56	30.8656	67.2408	67.0332	39.6664	7.68729													1663.56	7.99352	-22.1566	74.3716	-3.9207	79.9065	7.68729
	1662.57	52.4044	49.1497	28.7194	-3.2889	-51.6388													1662.57	35.889	-56.1388	83.4119	38.875	-310.216	-51.6388
	1661.58	-6.68934	-58.0358	-1.71499	-46.6174	122.966													1661.58	13.46	55.908	157.831	-130.737	32.6296	122.966
	1660.59	89.853	42.6349	71.1103	123.99	-123.723													1660.59	-8.97642	-83.3242	68.2424	159.756	-118.628	-123.723
	1659.6	59.675	62.6834	-93.0116	-12.3562	-15.2838													1659.6	-21.8404	-5.57852	92.3097	-24.1861	79.8653	-15.2838
	1658.61	26.9041	44.2126	96.2031	31.3837	-30.6019													1658.61	-17.9536	-32.9724	14.5604	-68.6657	16.5081	-30.6019
	1657.62	-6.04132	84.4283	85.1143	89.1069	25.9945													1657.62	19.4201	-26.3277	115.861	79.5536	-176.456	25.9945
	1656.63	108.308	98.5098	70.6441	61.494	132.808													1656.63	-0.66213	26.6106	492.568	-79.2387	12.7328	132.808
	1655.64	35.1786	42.7156	88.876	33.3741	97.4747													1655.64	-11.1767	15.3947	352.283	-105.544	105.078	97.4747
	1654.65	114.189	37.2207	157.3	210.067	119.281													1654.65	23.7398	84.544	303.135	31.4565	176.675	119.281
	1653.65	37.2146	19.6766	145.585	122.21	60.743													1653.65	-8.32346	15.9472	296.889	4.59959	156.115	60.743
	1652.66	47.6528	20.7907	140.967	131.767	-36.213													1652.66	57.6329	-13.1584	94.2613	99.727	-32.6736	-36.213
	1651.67	42.4216	17.3821	151.514	115.499	186.861													1651.67	-3.12953	-49.1179	172.069	46.5798	138.646	186.861
	1650.68	105.425	61.0654	58.4668	77.6627	86.0878													1650.68	79.5001	30.6505	130.934	-1.66531	373.103	86.0878
	1649.69	56.1484	52.1976	122.27	233.678	99.2441													1649.69	-0.3803	12.2823	228.991	132.226	232.804	99.2441
	1648.7	162.384	57.1842	79.2295	218.332	81.4394													1648.7	53.5284	31.9942	160.02	147.167	419.782	81.4394
	1647.7	141.736	69.7271	158.455	307.578	212.686													1647.7	4.71215	29.8681	312.73	8.84869	326.888	212.686
	1646.71	74.0913	114.252	163.54	310.671	367.818													1646.71	1.2722	128.408	423.954	267.492	86.2194	367.818
	1645.72	177.177	65.3626	236.166	305.394	333.714													1645.72	52.726	104.383	383.682	352.17	487.598	333.714
	1644.72	142.533	148.18	236.704	411.341	257.095													1644.72	1.521	186.434	422.31	355.84	665.057	257.095
	1643.73	206.187	170.545	403.841	436.916	414.873													1643.73	9.98291	170.479	306.134	264.811	522.581	414.873
	1642.74	223.667	169.73	312.592	524.338	441.473													1642.74	-34.0531	212.96	560.864	383.182	691.511	441.473
	1641.74	200.166	152.631	375.328	507.98	533.03													1641.74	-16.0675	191.467	554.253	444.584	596.389	533.03
	1640.75	218.198	180.668	367.271	572.395	661.742													1640.75	59.1379	171.318	592.155	461.18	724.267	661.742
	1639.76	288.046	246.731	484.297	572.094	703.697													1639.76	36.5484	220.431	609.243	553.063	780.401	703.697
	1638.76	254.105	258.523	550.402	716.896	774.675													1638.76	71.1692	357.803	669.063	601.817	1034.52	774.675
	1637.77	228.237	326.563	663.096	822.364	837.423													1637.77	84.3157	227.456	903.682	531.925	1034.09	837.423
	1636.77	334.547	270.446	743.749	982.296	1029.64													1636.77	80.7737	443.468	868.73	666.088	1227.05	1029.64
	1635.78	438.05	340.671	801.591	1114.23	1003.86													1635.78	65.3118	366.045	876.473	851.428	1315.8	1003.86
	1634.78	526.442	399.126	901.288	1231.52	1202.7													1634.78	76.0483	527.554	959.498	974.793	1442.93	1202.7
	1633.79	530.538	468.282	975.161	1281.9	1370.49													1633.79	108.205	546.449	1025.18	1010.5	1668.8	1370.49
	1632.79	598.669	563.021	1231.94	1577.17	1676.23													1632.79	142.722	669.794	1294.64	1352.87	1688.48	1676.23
	1631.8	754.604	599.946	1309.88	1831.21	1687.59													1631.8	98.6685	866.308	1070.24	1569.78	2006.41	1687.59
	1630.8	827.974	713.254	1621.02	2088.47	1881.25													1630.8	73.6655	1038.3	1363.2	1844.71	2401.3	1881.25
	1629.8	910.588	793.887	1839.15	2357.31	2290.94													1629.8	139.078	1189.84	1787.78	1948.07	2455.54	2290.94
	1628.81	1119.25	954.7	2043.23	2703.18	2499.58													1628.81	187.809	1350.81	1727.37	2376.66	2548.22	2499.58
	1627.81	1260.15	1046.33	2576.11	3117.56	2806.44													1627.81	284.071	1678.37	2113.63	2493.24	3155.22	2806.44
	1626.82	1546.07	1339.83	2788.22	3541.57	3269.13													1626.82	259.03	2013.94	2432.87	2751.78	3360.04	3269.13
	1625.82	1788.21	1499.76	3244.49	4137.42	3496.62													1625.82	298.177	2415.72	2589.17	3256.5	3890.51	3496.62
	1624.82	2060.25	1652.62	3812.31	4787.04	4017.11													1624.82	315.913	2782.1	3025.88	3670.2	4320.13	4017.11
	1623.82	2426.82	1935.88	4374.71	5406.81	4839.93													1623.82	404.925	3155.06	3539.21	4447.96	4743.12	4839.93
	1622.83	2645.98	2217.54	4956.03	6253.53	5458.08													1622.83	448.758	3626.71	3816.15	5187.7	5513.24	5458.08
	1621.83	2805.81	2316.73	5478.12	6818.59	6062.5													1621.83	497.321	3675.74	4104.76	5689.27	5586.53	6062.5
	1620.83	2955.8	2522.33	5859.73	7819.43	7030.08													1620.83	674.085	3893.91	4593.13	6580.36	6763.19	7030.08
	1619.83	2869.52	2596.04	6135.54	8579	7823.57													1619.83	760.555	3910.36	5224.73	7561.55	7323.46	7823.57
	1618.83	2818.5	2610.96	6385.1	9386.98	8717.04													1618.83	837.5	3988.96	5830.25	8538.81	8122.52	8717.04
	1617.83	2628.25	2543.6	6457.79	9923.58	9728.47													1617.83	916.774	3653.65	6230.26	9158.42	8593.91	9728.47
	1616.84	2374.23	2351.99	6517.31	10207.5	10534.3													1616.84	1031.59	3448.24	7123.7	9775.98	9311.76	10534.3
	1615.84	2113.69	2241.84	6249.1	10625.9	11423.1													1615.84	1110.77	3083.37	7335.06	10833.7	10032.2	11423.1
	1614.84	1889.88	2014.91	5950.68	10921.8	12139.1													1614.84	1061.88	2756.52	7455.74	11170.5	10299.1	12139.1
	1613.84	1694.12	1854.86	5500.42	10979	13046.3													1613.84	1017.72	2294.67	7734.78	11617.7	10915.3	13046.3
	1612.84	1491.19	1654.81	5215.07	10654	13442													1612.84	971.219	2185.63	7834.57	11505.1	11167.8	13442
	1611.84	1298.58	1472.45	4884.22	10612.7	13930.4													1611.84	924.729	2071.19	7614.89	10882.1	10968.4	13930.4
	1610.84	1184.98	1349.84	4387.03	10327.8	14179.4													1610.84	949.315	1735.38	7202.53	10728.4	11269.8	14179.4
	1609.84	1084.68	1206.63	3948.41	9608.44	14066.4													1609.84	857.826	1661.6	6771.16	10378.6	10994.7	14066.4
	1608.84	911.163	1053.66	3734.51	9174.51	13926.7													1608.84	756.948	1501.5	6324.72	9998.09	10703	13926.7
	1607.84	937.172	1023.28	3614.05	8778.4	13947.6													1607.84	653.708	1454.75	5961.75	9498.51	10478.9	13947.6
	1606.84	868.589	956.73	3261.58	8239.84	13743.3													1606.84	545.803	1429.79	5593.75	8671.79	10227.2	13743.3
	1605.83	859.313	906.322	3099.39	7849.21	13375.4													1605.83	501.795	1389.77	5503.47	8460.09	10058.4	13375.4
	1604.83	907.014	959.168	3132.86	7627.8	13303.8													1604.83	491.027	1405.28	5091.18	8051.27	9878.84	13303.8
	1603.83	788.804	893.541	3155.21	7403.58	12900.2													1603.83	489.579	1481.37	5066.76	7482.6	9789.91	12900.2
	1602.83	855.511	1001.29	3245.74	7916.37	12817.1													1602.83	396.032	1374.11	4661.16	7475.82	10043.9	12817.1
	1601.83	829.571	1062.58	3148.4	7937.36	13611.9													1601.83	418.291	1617.37	4674.58	7029.78	9482.22	13611.9
	1600.83	968.933	1180.1	3427.03	8143.87	13913.9													1600.83	379.202	1667.76	4813.56	7072.44	9897.46	13913.9
	1599.82	996.012	1275.22	3585.43	8287.48	14072.8													1599.82	410.863	1521.82	4644.62	6887.17	9715.05	14072.8
	1598.82	1113.62	1212.67	3815.38	8618.33	14219.7													1598.82	423.81	1996.33	4841.16	6884.02	9664.88	14219.7
	1597.82	1114.42	1351.77	3926.24	9036.41	14672.4													1597.82	464.926	2169.28	4791.19	6855.37	10295.9	14672.4
	1596.82	1229.69	1466.1	4203.83	9472.05	15145.5													1596.82	520.241	2388.07	4766.78	7265.47	10161.4	15145.5
	1595.81	1347.39	1554.25	4584.66	10186.2	15366.8													1595.81	469.569	2717.07	5041.25	7510.25	10867.5	15366.8
	1594.81	1496.07	1755.75	4956.48	10512.5	16065													1594.81	513.022	3000.19	5279.55	7429.21	11323	16065
	1593.8	1641.84	1831.24	5201.51	11044.8	16467.8													1593.8	617.758	3272.5	5470.2	7998.32	11480.1	16467.8
	1592.8	1840.57	1953.52	5523.03	11288.9	16947.2													1592.8	644.8	3482.78	5942.23	8436.35	11967.9	16947.2
	1591.8	1943.27	2153.56	5820.06	11816.3	17257.8													1591.8	671.935	3785.71	6167.78	8901.81	12426	17257.8
	1590.79	2059.16	2174.06	6028.4	12163.3	17964.6													1590.79	637.622	4081.76	6322.23	9209.43	12735.6	17964.6
	1589.79	2155.36	2278.82	6168.16	12480.6	18344.4													1589.79	730.595	4323.9	6427.53	9498.08	12908.9	18344.4
	1588.78	2233.61	2340.44	6146.29	12704.5	18427.7													1588.78	818.869	4235.35	7017.74	9781.39	13253.9	18427.7
	1587.78	2318.3	2385.48	6499.88	13035.6	18956.1													1587.78	768.244	4202.59	7076.42	10176.5	13695.7	18956.1
	1586.77	2386.14	2414.17	6272.11	13098.8	19162.8													1586.77	980.999	4170.08	7375.67	10755.2	13734.3	19162.8
	1585.77	2224.4	2375.37	6268.76	12919.9	19033.1													1585.77	998.309	4027.73	7669.36	11031.7	13746.7	19033.1
	1584.76	2164.01	2387.52	6155.25	12786.8	19102.1													1584.76	959.561	3885.43	7812.06	11085.4	13735	19102.1
	1583.76	2108.15	2204.55	6126.4	12664.5	19104.5													1583.76	941.397	3490.88	7388.65	11210.5	13644.6	19104.5
	1582.75	1918.95	2029.53	5799.04	12306.5	18833.6													1582.75	862.64	3368.39	7458.47	11037.4	13676.7	18833.6
	1581.74	1736.14	1890.56	5292.26	11932.9	18575.3													1581.74	833.136	3029.56	7459.71	11342	13460.7	18575.3
	1580.74	1534.53	1729.1	4947.54	11375	18189.9													1580.74	930.172	2716.26	7011.12	10799.3	13186.9	18189.9
	1579.73	1364.48	1556.43	4756.52	11277	17897.8													1579.73	837.244	2545.76	6627.94	10616.4	12966.3	17897.8
	1578.72	1152.73	1420.36	4366.16	10563.8	17237.3													1578.72	788.853	2100.13	6642.64	10022.8	12052.1	17237.3
	1577.72	1004.28	1246.55	3955.1	9926.06	17122.3													1577.72	770.787	1959.71	6191.09	9689.17	11529.6	17122.3
	1576.71	865.444	1104.17	3633.06	9350.09	16368.5													1576.71	649.887	1565.83	5349.42	8984.41	10976.6	16368.5
	1575.7	779.517	986.731	3488.48	8876.31	16057.1													1575.7	606.359	1527.7	5168.69	8348.92	10380.5	16057.1
	1574.69	704.933	885.485	3163.55	8354.37	15323.2													1574.69	574.317	1317.16	5043.96	7824.16	9645.63	15323.2
	1573.69	653.382	771.594	2763.58	7823.81	15035.9													1573.69	519.014	1117.06	4476.72	6946.42	8955.17	15035.9
	1572.68	597.697	688.529	2528.5	7344.76	14229.6													1572.68	437.874	965.273	4089.24	6423.86	8582.1	14229.6
	1571.67	549.978	622.632	2261.21	6951.9	13466.5													1571.67	296.098	837.929	3587.09	6141.85	7810.07	13466.5
	1570.66	435.496	502.502	2127.76	6463.86	12802.9													1570.66	329.919	842.091	3354.62	5293.48	7243.46	12802.9
	1569.65	368.858	479.572	1892.51	5882.74	12191.8													1569.65	242.196	670.366	3104.19	4585.55	7070.6	12191.8
	1568.64	351.217	438.9	1687.43	5434.9	11334.2													1568.64	222.026	715.718	2892.6	4370.09	6105.25	11334.2
	1567.63	365.982	396.881	1602.92	5093.46	11038.8													1567.63	204.444	720.357	2527.83	3902.31	5512.5	11038.8
	1566.62	321.225	344.263	1401.08	4618.35	10060.1													1566.62	188.899	664.785	2309.78	3612.4	5243.83	10060.1
	1565.62	317.377	381.979	1329.29	4230.66	9478.25													1565.62	222.966	752.506	2231.6	3192.29	4675.87	9478.25
	1564.61	293.905	322.717	1107.28	3864.15	8855.15													1564.61	207.531	461.623	1978.83	2973.88	4292	8855.15
	1563.6	257.819	298.225	1086.91	3574.23	8294.08													1563.6	197.272	598.835	1892.18	2769.26	4187.29	8294.08
	1562.59	245.824	254.259	985.969	3158.36	7572.84													1562.59	163.552	578.118	1622.2	2636.19	3660.18	7572.84
	1561.58	266.073	320.559	923.93	2964.49	7058.19													1561.58	81.0943	451.984	1707.46	2202.13	3623.54	7058.19
	1560.56	309.935	276.247	785.161	2621.13	6545.35													1560.56	117.232	411.579	1415.41	1982.93	3072.43	6545.35
	1559.55	281.81	261.078	762.449	2279.06	5867.69													1559.55	116.046	465.174	1245.35	1790.96	2839.19	5867.69
	1558.54	297.72	241.82	744.46	2060.29	5284.47													1558.54	71.0485	527.764	1329.56	1821.63	2868.64	5284.47
	1557.53	229.197	216.524	674.022	1777.41	4856.91													1557.53	53.3374	375.154	1053.39	1366.98	2417.54	4856.91
	1556.52	227.186	252.315	705.524	1718.79	4416.74													1556.52	113.063	388.636	1239.28	1463.74	2092.59	4416.74
	1555.51	248.434	230.932	539.903	1434.03	3939.76													1555.51	69.8835	325.622	948.605	1059.99	1818.51	3939.76
	1554.5	303.297	242.847	511.089	1419.8	3510.9													1554.5	76.3121	442.173	934.526	1257.95	2225.88	3510.9
	1553.48	282.751	173.657	497.845	1128.94	3177.39													1553.48	52.0284	484.242	865.595	898.501	1714.01	3177.39
	1552.47	330.166	237.668	507.543	1210.7	2904.04													1552.47	111.206	483.877	649.158	1078.31	1579.68	2904.04
	1551.46	378.203	218.544	552.732	1075.87	2533.55													1551.46	57.2747	607.491	909.514	871.758	1961.47	2533.55
	1550.45	387.666	242.322	532.806	1029.21	2291.91													1550.45	68.0537	397.941	874.113	858.009	1554.81	2291.91
	1549.43	438.077	283.919	498.675	877.613	2050.16													1549.43	37.6005	662.511	617.29	962.681	1616.04	2050.16
	1548.42	393.209	274.543	513.705	1013.84	1479.3													1548.42	17.3932	614.538	965.259	574.364	1298.4	1479.3
	1547.41	399.263	312.596	517.735	942.167	1508.35													1547.41	99.5145	637.506	804.721	674.427	1122.25	1508.35
	1546.39	506.828	321.861	663.985	664.989	1282.32													1546.39	94.6023	745.594	816.206	576.821	709.876	1282.32
	1545.38	566.851	377.112	753.246	739.763	1065.09													1545.38	59.6989	787.314	701.23	634.295	1198.7	1065.09
	1544.36	552.798	413.081	822.312	869.606	1076													1544.36	56.2086	799.046	559.762	353.74	996.716	1076
	1543.35	601.784	464.127	845.866	1065.1	1114.97													1543.35	99.082	925.198	705.22	519.779	1054.11	1114.97
	1542.34	649.327	477.104	985.175	992.081	916.216													1542.34	88.9831	955.261	705.226	869.386	1152	916.216
	1541.32	751.71	514.074	956.754	1208.19	1032.87													1541.32	98.2598	1177.07	967.406	772.238	1371.95	1032.87
	1540.31	763.306	514.283	1068.77	1132.19	975.276													1540.31	104.108	1105.62	684.954	792.989	1110.95	975.276
	1539.29	848.418	585.074	1164.65	1359.3	797.426													1539.29	95.835	1207.11	965.219	497.282	892.164	797.426
	1538.28	841.846	610.636	1099.75	1381.18	1000.32													1538.28	124.09	1276.46	992.706	910.823	848.155	1000.32
	1537.26	848.589	666.823	1282.51	1212.67	896.063													1537.26	113.834	1240.77	1178.93	593.512	969.142	896.063
	1536.24	876.007	659.104	1355.34	1526.22	885.592													1536.24	110.587	1353.97	1136	912.741	1096.32	885.592
	1535.23	839.182	606.081	1328.14	1630.02	999.191													1535.23	170.086	1334.71	1241.57	1016.14	1074.76	999.191
	1534.21	796.006	604.016	1407.9	1689.19	1147.24													1534.21	160.262	1088.91	1115.64	848.923	1097.33	1147.24
	1533.2	787.604	656.172	1314.24	1880.24	1267.2													1533.2	210.401	1193.93	1293.01	854.725	1193.51	1267.2
	1532.18	762.09	615.893	1308.16	1589.42	1204.5													1532.18	182.785	1163.5	996.105	931.337	1081.25	1204.5
	1531.16	666.496	604.474	1216.69	1828.54	1246.43													1531.16	247.227	1031.64	1189.64	1208.18	1143.21	1246.43
	1530.14	633.671	565.645	1259.64	1790.34	1265.86													1530.14	235.644	952.664	1296.38	1306.7	901.173	1265.86
	1529.13	560.052	535.633	1239.56	1741.97	1304.6													1529.13	164.903	996.294	1198.89	1078.62	1035.98	1304.6
	1528.11	544.254	481.369	1213.39	1593.64	1119.86													1528.11	134.13	981.895	1132.94	1017.77	622.882	1119.86
	1527.09	509.688	425.588	1150.86	1655.18	1274.96													1527.09	176.764	830.019	1086.69	1217.67	1042.77	1274.96
	1526.07	451.847	411.883	1141.44	1528.3	1273.61													1526.07	216.619	843.767	1076.46	1137.25	848.755	1273.61
	1525.06	468.242	393.889	1074.48	1678.95	1094.24													1525.06	122.319	811.218	974.158	1259.93	1170.68	1094.24
	1524.04	390.22	384.301	941.111	1657.03	1415.54													1524.04	114.066	739.19	1247.64	1203.04	982.912	1415.54
	1523.02	421.815	384.935	959.2	1648.98	1473.03													1523.02	95.9226	568.534	1125.18	1075.58	949.474	1473.03
	1522	405.236	394.447	1014.55	1500.1	1521.06													1522	116.157	628.876	1043.56	1010.27	1173.57	1521.06
	1520.98	371.993	339.308	897.033	1395.29	1210.56													1520.98	1.15932	565.113	1114.12	852.662	934.001	1210.56
	1519.96	302.656	215.092	782.029	1426.45	1330.33													1519.96	176.755	494.873	911.527	1003.6	1140.91	1330.33
	1518.94	189.577	220.399	812.402	1313.04	1443.98													1518.94	92.8531	543.416	856.236	998.693	867.63	1443.98
	1517.92	168.84	159.543	768.166	1281.42	1382.79													1517.92	80.7227	573.041	1116.15	925.201	576.14	1382.79
	1516.9	150.997	135.115	521.204	1229.1	1384.12													1516.9	102.293	372.832	758.808	836.199	948.765	1384.12
	1515.88	148.307	139.79	561.073	1107.27	1507													1515.88	95.5623	371.767	1024.96	940.339	988.328	1507
	1514.86	155.641	121.614	541.122	1135.52	1632.96													1514.86	41.587	287.349	655.454	741.254	799.181	1632.96
	1513.84	100.907	82.7547	482.987	1019.6	1575.55													1513.84	76.7421	223.072	739.571	754.075	1061.72	1575.55
	1512.82	45.6954	30.7072	422.162	982.752	1676.04													1512.82	26.8529	251.108	638.328	742.428	986.393	1676.04
	1511.8	-1.94871	79.2101	252.349	940.202	1432.17													1511.8	42.8211	145.496	465.865	744.704	915.402	1432.17
	1510.78	46.5377	37.1299	291.247	818.963	1621.7													1510.78	47.0837	135.869	315.52	593.3	808.831	1621.7
	1509.76	48.1788	20.2545	195.95	709.744	1595.74													1509.76	3.25643	219.208	450.817	574.402	923.8	1595.74
	1508.73	9.11324	-89.8266	274.665	687.298	1594.3													1508.73	75.0181	123.016	208.21	393.115	876.221	1594.3
	1507.71	-2.02675	-25.7412	170.181	615.107	1565.15													1507.71	22.7304	-4.5493	184.942	385.965	468.883	1565.15
	1506.69	-40.3978	-27.0734	160.558	426.762	1478.94													1506.69	85.3139	-2.27844	86.1388	268.236	702.589	1478.94
	1505.67	8.97118	-56.1578	72.1098	593.775	1599.65													1505.67	-27.2387	50.4197	110.655	72.4409	458.004	1599.65
	1504.65	-24.2923	-72.5486	43.2545	457.683	1378.65													1504.65	29.0803	41.4229	211.752	-104.1	135.607	1378.65
	1503.62	-26.0836	-16.1718	-0.09471	359.663	1607.94													1503.62	13.5513	-100.187	259.61	32.6792	-14.8919	1607.94
	1502.6	-42.6159	-31.8866	-14.6196	378.421	1315.93													1502.6	-55.0159	95.2607	249.325	31.8577	278.894	1315.93
	1501.58	-56.5603	9.72332	59.331	381.681	1288.78													1501.58	-15.7387	19.9686	-289.998	45.3518	165.226	1288.78
	1500.55	-1.26198	-29.8502	47.4682	163.159	1038.97													1500.55	-9.78072	16.4958	67.8944	96.9044	-68.2997	1038.97
	1499.53	-10.5027	-45.061	-75.4413	306.429	919.134													1499.53	-29.4331	147.613	26.3345	-66.7335	152.628	919.134
	1498.51	18.8438	-3.19461	-0.94646	122.035	1029.36													1498.51	6.42208	120.275	-66.9662	-53.169	20.6454	1029.36
	1497.48	-11.067	-12.0717	64.9943	104.643	760.902													1497.48	-1.85911	131.443	-197.379	-140.267	20.2676	760.902
	1496.46	8.76192	45.8049	49.9685	150.794	835.149													1496.46	-7.66028	138.492	-205.756	215.993	-0.71017	835.149
	1495.43	88.5269	90.3958	27.591	226.216	712.612													1495.43	29.3386	213.223	57.8825	156.437	-136.143	712.612
	1494.41	124.637	83.8557	158.371	214.522	680.63													1494.41	-32.5914	229.46	-34.7846	-22.0916	149.361	680.63
	1493.38	127.293	29.6108	102.068	94.4497	439.985													1493.38	6.74208	617.459	-128.058	188.821	-445.385	439.985
	1492.36	142.091	121.161	421.549	234.501	591.782													1492.36	52.5607	66.4115	36.8124	26.4236	45.9196	591.782
	1491.33	208.417	125.81	222.111	75.2243	464.37													1491.33	2.73339	33.8368	-8.35607	-49.6551	-240.493	464.37
	1490.31	238.993	139.167	275.402	187.25	375.537													1490.31	78.5537	-31.1039	49.4299	-207.929	-74.2972	375.537
	1489.28	212.34	231.446	341.07	153.309	407.817													1489.28	95.352	-67.7427	-56.7098	-233.685	-198.576	407.817
	1488.26	276.343	216.274	392.764	135.937	492.847													1488.26	80.4578	-26.4303	-119.713	-169.157	-33.5507	492.847
	1487.23	257.023	222.387	317.596	227.88	354.384													1487.23	71.7401	-42.6006	-90.9086	-301.306	-41.9119	354.384
	1486.2	360.862	260.963	547.271	282.179	190.26													1486.2	23.3619	5.03867	-120.449	-206.271	21.5004	190.26
	1485.18	368.399	318.701	699.135	355.856	255.696													1485.18	106.134	33.4431	-17.7295	-210.898	182.784	255.696
	1484.15	351.149	293.463	775.506	363.899	229.551													1484.15	42.4491	3.33747	8.95573	-111.168	-13.7588	229.551
	1483.12	376.159	292.698	749.84	537.044	206.903													1483.12	120.482	12.4667	-17.5182	-34.4246	252.499	206.903
	1482.09	384.349	370.346	873.553	484.799	185.458													1482.09	123.065	-0.72646	1.77601	73.7826	410.276	185.458
	1481.07	337.79	351.103	771.692	699.662	208.494													1481.07	126.742	86.0589	72.0578	62.5483	599.138	208.494
	1480.04	420.06	344.091	1054.35	879.693	350.751													1480.04	163.362	127.465	138.218	75.6467	787.836	350.751
	1479.01	376.803	349.566	1088.22	828.027	323.847													1479.01	203.572	77.1339	124.504	278.272	757.382	323.847
	1477.98	362.083	306.25	976.921	831.361	251.427													1477.98	170.932	125.266	205.336	257.819	1048.62	251.427
	1476.96	419.453	388.109	1063.85	1079.87	302.411													1476.96	118.745	198.327	318.617	312.886	1278.05	302.411
	1475.93	430.641	456.226	1092.63	1120	388.873													1475.93	179.333	161.673	362.314	446.639	1402.62	388.873
	1474.9	355.954	436.772	1182.35	1188.93	632.179													1474.9	165.419	215.597	310.466	630.473	1445.52	632.179
	1473.87	426.832	421.224	1209.16	1438.66	615.047													1473.87	179.876	232.385	361.857	578.849	1719.1	615.047
	1472.84	380.697	395.844	1277.44	1395.71	654.295													1472.84	156.347	274.187	327.544	879.653	1637.06	654.295
	1471.81	395.74	372	1199.27	1640.61	577.005													1471.81	149.54	252.678	323.114	722.616	1943.67	577.005
	1470.78	370.012	367.818	1159.13	1524.43	804.283													1470.78	149.145	326.147	498.151	790.032	2160.08	804.283
	1469.75	311.498	340.595	1252.41	1645.03	763.184													1469.75	183.141	298.242	637.246	1035.11	2503.57	763.184
	1468.72	304.148	304.106	1205.27	1669.88	838.624													1468.72	193.579	326.937	635.352	1042.76	2623.69	838.624
	1467.69	258.603	378.866	1234.1	1917	961.923													1467.69	158.06	323.364	588.471	1128.55	2464.34	961.923
	1466.66	233.372	238.321	1166.05	1994.58	1224.38													1466.66	198.314	423.856	639.372	1215.57	2549.18	1224.38
	1465.63	251.551	339.626	1376.3	1959.54	1360.77													1465.63	169.925	454.078	883.319	1339.36	2702.64	1360.77
	1464.6	266.949	337.691	1266.85	2219.13	1510.9													1464.6	232.607	443.544	882.118	1695.62	2997.14	1510.9
	1463.56	280.929	330.816	1322.55	2311.45	1740.26													1463.56	182.314	527.655	1010.36	1827.12	3371	1740.26
	1462.53	252.585	316.427	1347.96	2430.22	1807.95													1462.53	187.6	520.729	1034.99	1929.33	3577.95	1807.95
	1461.5	272.638	336.468	1410.3	2494.9	2057.23													1461.5	168.257	559.356	1059.61	2136.14	3642.53	2057.23
	1460.47	243.735	288.446	1328	2645.65	2149.12													1460.47	223.366	660.922	1303	2268.31	3883.64	2149.12
	1459.44	209.947	286.814	1310.2	2911.14	2489.61													1459.44	163.867	666.841	1307.41	2245.41	4309.98	2489.61
	1458.41	281.328	351.741	1422.82	2921.67	2707.21													1458.41	220.331	813.693	1486.73	2426.21	4399.66	2707.21
	1457.37	297.892	279.394	1501.02	3155.6	2786.65													1457.37	172.671	798.412	1502.7	2569.95	4312.98	2786.65
	1456.34	260.053	327.78	1704.59	3329.52	3090.34													1456.34	252.213	903.497	1746.47	2911.52	4547.04	3090.34
	1455.31	318.246	335.42	1701.46	3362.69	3517.82													1455.31	160.231	964.817	2057.76	2980.26	4677.79	3517.82
	1454.27	340.816	338.448	1775.24	3718.11	3733.56													1454.27	224.676	1107.36	2197.68	3332.99	5129.78	3733.56
	1453.24	395.796	362.743	1805.07	3970.99	4299.81													1453.24	279.874	1149.11	2265.07	3376.42	5276.05	4299.81
	1452.21	358.91	380.305	1839.06	4111.13	4445.02													1452.21	233.356	1220.15	2520.43	3517.11	5636.14	4445.02
	1451.17	402.669	408.626	1966.26	4484.23	4893.99													1451.17	337.694	1264.5	2455.61	3830.3	5788.88	4893.99
	1450.14	475.928	466.797	2269.71	4786.85	5140.26													1450.14	260.611	1398.03	2668.28	4143.66	6302.54	5140.26
	1449.1	481.573	458.997	2146.66	4822.09	5538.29													1449.1	246.578	1465.05	2808.15	4469.44	6285.71	5538.29
	1448.07	471.764	418.563	2249.59	5068.8	5727.71													1448.07	253.902	1558.4	2934.96	4727.33	6647.97	5727.71
	1447.03	497.164	436.705	2354.59	5278.26	6124.43													1447.03	267.34	1606.04	3026.93	4708.14	6753.08	6124.43
	1446	516.969	481.124	2464.38	5392.1	6384.52													1446	189.934	1678.76	3192.82	4959.91	7039.82	6384.52
	1444.96	445.146	376.75	2421.23	5475.03	6532.78													1444.96	231.958	1550.44	2960.93	4786.89	6714.98	6532.78
	1443.93	435.318	433.246	2281.88	5658.41	6751.28													1443.93	193.245	1569.63	2980.38	4768.53	6819.69	6751.28
	1442.89	448.41	368.936	2247.21	5699.4	6786.1													1442.89	209.444	1595.81	3148.51	4869.07	6882.26	6786.1
	1441.86	437.259	327.01	2270.64	5703.75	7099.15													1441.86	247.167	1596.86	3092.01	4946.23	6740.52	7099.15
	1440.82	434.866	358.519	2294.99	5820.34	7370.7													1440.82	242.252	1594.95	3124.52	4816.74	6852.24	7370.7
	1439.78	337.064	370.131	2254.25	5828.01	7523.74													1439.78	205.625	1525.86	2919.93	4944.92	6616.79	7523.74
	1438.75	353.127	332.431	2351.26	5944.46	7615.66													1438.75	189.357	1518.69	2912.69	4864.74	6397.57	7615.66
	1437.71	281.707	315.777	2161.02	5927.45	7549.63													1437.71	127.093	1512.69	2944.23	4830.98	6497.21	7549.63
	1436.67	284.263	279.166	2188.42	5859.61	7654.58													1436.67	240.209	1535.47	2920.38	4816.31	6448.82	7654.58
	1435.64	259.105	293.845	2145.13	5941.37	7669.43													1435.64	128.546	1456.69	2803.4	4671.15	6238.79	7669.43
	1434.6	284.413	314.735	2119.01	5996.55	8107.03													1434.6	189.282	1507.17	2994.53	4838.19	6514.69	8107.03
	1433.56	209.723	257.039	2006.34	5882.63	8010.37													1433.56	159.112	1448.99	2797.05	4779.75	6611.57	8010.37
	1432.52	151.428	226.561	2089.14	5789.87	8118.83													1432.52	181.563	1504.48	2885.93	4879.72	6187.62	8118.83
	1431.48	205.268	181.313	1887.65	6012.7	8162.39													1431.48	155.576	1476.53	2895.81	4671.3	6406.35	8162.39
	1430.45	143.688	139.886	1942.34	6068.65	8439.87													1430.45	119.123	1492.89	3025.17	4834.22	6482.24	8439.87
	1429.41	150.357	118.579	1973.37	6252.03	8477.81													1429.41	127.271	1534.36	2837.33	4762.75	6387.57	8477.81
	1428.37	93.2893	116.543	2128.03	6048.17	8657.11													1428.37	121.23	1510.19	2929.22	4805.11	6777.02	8657.11
	1427.33	3.41198	94.4107	2025.79	6074.8	8988.82													1427.33	156.885	1508.04	2978	4768.75	6819.97	8988.82
	1426.29	51.1692	52.8972	2034.33	5974.55	8961.24													1426.29	223.395	1492.84	3040.72	4874.37	6797.31	8961.24
	1425.25	72.7035	17.3472	1899.61	6217.17	8915.57													1425.25	131.933	1543.15	3043.44	4958.31	6570.65	8915.57
	1424.21	39.9592	48.9721	1992.29	6180.2	9027.01													1424.21	196.835	1588.21	3085.52	5183.14	7192.08	9027.01
	1423.17	-35.0834	72.4202	1920.99	6270.58	9186.62													1423.17	171.082	1599.45	3184.81	5224.22	7237.52	9186.62
	1422.13	12.1215	93.2777	2032.96	6322.9	9402.56													1422.13	156.744	1692.09	3265.39	5449.72	7021.25	9402.56
	1421.09	0.54178	29.8096	1990.58	6401.21	9455.94													1421.09	103.849	1637.56	3192.69	5259.12	6984.53	9455.94
	1420.05	-49.8012	52.8015	2015.83	6575.55	9583.41													1420.05	154.805	1723.25	3269.71	5610	7020.16	9583.41
	1419.01	-21.8581	26.8407	2060.75	6591.38	9518.22													1419.01	135.647	1741.44	3331.92	5649.34	7157.39	9518.22
	1417.97	-15.0853	98.2942	2068.49	6727.4	9528.7													1417.97	93.2706	1803.86	3426.48	5669.76	7505.18	9528.7
	1416.93	37.5584	40.2376	2170.8	6898.64	9670.98													1416.93	84.4855	1750.48	3438.61	5448.67	7243.06	9670.98
	1415.88	42.3931	53.9728	2256.87	7012.9	9867.52													1415.88	89.9672	1827.96	3606.46	5825.19	7573.32	9867.52
	1414.84	11.1513	92.7742	2343.96	7164.73	9918.85													1414.84	105.507	1852.41	3696.62	5785.15	7656.57	9918.85
	1413.8	34.1169	175.797	2629.68	7227.14	10030													1413.8	137.904	1857.91	3647.15	6188.85	8015.69	10030
	1412.76	111.758	147.581	2639.19	7431.49	10308.2													1412.76	122.321	1952.32	3779.07	6241.2	8152.63	10308.2
	1411.72	94.8591	169.619	2692.99	7539.74	10379.9													1411.72	108.413	1992.63	3884.63	6386.25	8410.03	10379.9
	1410.67	144.147	230.985	2842.46	7942.92	10694.2													1410.67	136.487	2068.31	4012.69	6395.88	8659.52	10694.2
	1409.63	172.907	298.403	3030.55	7958.3	10773.8													1409.63	217.206	2152.04	4116.11	6844.25	8959.49	10773.8
	1408.59	214.848	313.256	3144.39	8234.91	10941.7													1408.59	195.332	2245.7	4294.41	6855.49	9064.48	10941.7
	1407.54	297.898	378.752	3346.72	8469.63	11319.3													1407.54	190.298	2380	4506.97	7218.13	9592.72	11319.3
	1406.5	310.574	477.486	3522.19	8775.53	11624.9													1406.5	263.902	2511.46	4718.78	7502.21	9620.04	11624.9
	1405.46	393.395	582.906	3723.74	9235.43	11796.8													1405.46	220.578	2618.46	5049.02	7799.3	10205.1	11796.8
	1404.41	508.216	646.9	3996.5	9632.62	12226													1404.41	279.602	2833.35	5394.44	8249.68	10864.5	12226
	1403.37	629.496	746.22	4249.33	10052.3	12596.4													1403.37	296.385	2966.61	5650.65	8668.93	11153.4	12596.4
	1402.32	699.79	796.178	4737.45	10744.1	13132.4													1402.32	368.346	3232.6	6209.22	9219.48	11861.7	13132.4
	1401.28	834.884	952.365	4881.75	11057.2	13446.9													1401.28	419.427	3457.15	6514.22	9659.84	12652.2	13446.9
	1400.23	901.116	1006.87	5230.42	11570.7	13754.2													1400.23	537.297	3619.14	6939.09	10292.5	13222.8	13754.2
	1399.19	1084.28	1189.63	5743.17	12213.2	14245.2													1399.19	495.791	3892.47	7449.02	11018.7	13937.9	14245.2
	1398.14	1265.87	1350.06	6112.43	12765.3	14645.3													1398.14	533.742	4098.18	7769.01	11232.4	14615.9	14645.3
	1397.1	1436.76	1450.68	6351.38	13256.9	15101.7													1397.1	569.483	4336.5	8184.88	11918.3	15346.1	15101.7
	1396.05	1518.14	1552.44	6805.3	13620.5	15542.9													1396.05	691.748	4533.41	8504.89	12450.1	15999	15542.9
	1395.01	1705.07	1700.76	7219.05	14205.8	15918.6													1395.01	661.306	4748	8978.44	12999.4	16779.8	15918.6
	1393.96	1859.46	1813.92	7681.6	14751	16408													1393.96	851.961	5013.27	9442.21	13400.7	17604.8	16408
	1392.91	1938.03	1906.48	7809.21	15148.2	16616.1													1392.91	795.944	5112.58	9663.88	13951.5	18260.1	16616.1
	1391.87	2143.66	2014.77	8181.43	15719.9	17313.9													1391.87	841.567	5255.29	9973.08	14367.9	18454.9	17313.9
	1390.82	2226.42	2082.85	8399.77	16057.5	17567.2													1390.82	832.145	5439.14	10362.3	14847.2	19135.6	17567.2
	1389.77	2264.97	2168.94	8635.49	16312.2	18151.7													1389.77	951.675	5577.46	10537.6	15220.6	19583.4	18151.7
	1388.72	2340.24	2216.94	8921.94	16631.9	18549.8													1388.72	989.061	5713.76	10606.8	15607.4	20052.6	18549.8
	1387.68	2297.58	2261.91	9022.46	16892.6	18809.4													1387.68	1079.31	5670.92	10895.7	15837.4	20362.8	18809.4
	1386.63	2319.52	2270.94	9080.18	17046.4	19149.6													1386.63	1055.29	5843.9	11011.6	15723	20890.5	19149.6
	1385.58	2334.44	2308.16	9209.46	17142	19310.5													1385.58	1140.51	5913.49	11192.4	16321.8	20786.8	19310.5
	1384.53	2372.36	2327.39	9248.37	17122.1	19614.2													1384.53	1229.34	5877.08	11191.1	16068.3	20671.1	19614.2
	1383.48	2332.37	2290.7	9229.61	17036.1	19773.7													1383.48	1136.24	5880.22	11225.2	16503.6	20795.2	19773.7
	1382.44	2235.51	2257.21	9140.31	17189.8	19888.4													1382.44	1061.93	5911.78	11229.3	16287.2	20935.3	19888.4
	1381.39	2251.65	2237.3	9032.15	17155.1	19881.2													1381.39	1049.62	5863.41	11149.1	16448.3	20904.2	19881.2
	1380.34	2278.13	2230.35	9091.65	16902.7	19974.1													1380.34	1024.37	5875.59	11039.4	16376.1	20679.1	19974.1
	1379.29	2224.57	2254.79	8993.02	16814.6	19952.2													1379.29	1012.47	5820.12	11107.8	16243	20677.4	19952.2
	1378.24	2206.66	2194.06	8859.3	16698	20045.7													1378.24	974.77	5831.81	11077.1	16280.8	20655.7	20045.7
	1377.19	2197.12	2149.91	8945.43	16714.1	19984.4													1377.19	995.938	5817.75	11031.5	16226.1	20854.5	19984.4
	1376.14	2188.29	2199.75	8956.38	16511.5	19938.1													1376.14	1095.37	5769.22	11085.3	16114.9	20202.4	19938.1
	1375.09	2186.49	2166.58	8835.05	16401.7	19831													1375.09	1031.29	5748.08	10944.2	16081.4	20327.5	19831
	1374.04	2126.95	2228.7	8662.93	16145.7	19522.2													1374.04	1024.39	5770.66	10865.9	16086.9	20173.5	19522.2
	1372.99	2231.46	2165.61	8623.36	15939.6	19523.7													1372.99	1042.78	5711.97	10958.2	15975.2	19884.1	19523.7
	1371.93	2233.25	2170.75	8681.39	15891.9	19354.5													1371.93	1051.03	5724.64	10859.5	15764.7	19714.5	19354.5
	1370.88	2197.48	2165.88	8601.53	15467	18963.9													1370.88	994.337	5648.7	10789.2	16047.7	19662.2	18963.9
	1369.83	2267.87	2127.86	8472.21	15436.6	18909													1369.83	911.489	5597.87	10597.8	15847.4	19642.6	18909
	1368.78	2229.75	2095.88	8200.59	15250.8	18618.4													1368.78	1026.58	5549.38	10544.5	15855.7	19539.9	18618.4
	1367.73	2184.88	2078.3	8183.38	14840.9	18380.1													1367.73	1163.36	5551.04	10506.3	15669.1	19213.8	18380.1
	1366.68	2199.67	2118.53	8095.17	14844.4	18199.4													1366.68	1148.24	5471.82	10426.9	15605.6	19363.1	18199.4
	1365.62	2151.32	2073.44	8024.98	14702.1	18002.3													1365.62	1046.89	5417.3	10285.2	15225.8	18754.6	18002.3
	1364.57	2131.74	2025.16	7898.61	14400.8	17559.1													1364.57	1112.95	5277.3	10144.8	15192.7	18539.7	17559.1
	1363.52	2120.01	2024.61	7713.89	14143.6	17440.5													1363.52	1093.01	5249.81	10132.3	15100.8	18492.6	17440.5
	1362.46	2099.27	1949.32	7643.26	13920.2	17118.1													1362.46	1086.27	5222.89	10108.8	14975.1	18349.2	17118.1
	1361.41	2056.42	1889.04	7483.02	13610.4	17003.6													1361.41	1107.05	5109.62	9980.75	14868.4	18045.4	17003.6
	1360.36	2008.89	1817.46	7264.75	13321.3	16696.6													1360.36	964.592	5030.04	9585.23	14463.8	17789.6	16696.6
	1359.3	1945.27	1808.66	6980.46	13079.6	16590.7													1359.3	1028.1	5005.67	9579.14	14505.8	17726.6	16590.7
	1358.25	1886.88	1717.33	6868.79	12721.6	16230													1358.25	897.728	4882.58	9224.15	14085.6	17205.9	16230
	1357.2	1845.93	1694.55	6795.68	12509	16174													1357.2	916.18	4809.2	9009.28	14038.8	16978.4	16174
	1356.14	1802.94	1645.12	6672.85	12555.3	16001.5													1356.14	893.693	4692.17	8986.98	13751.1	16899.5	16001.5
	1355.09	1740.23	1587.15	6411.22	12074.1	15435.7													1355.09	853.027	4636.49	8787.44	13438.4	16350.4	15435.7
	1354.03	1668.31	1524.22	6370.49	11902.7	15136.3													1354.03	821.884	4471.86	8487.67	13032.4	15745.4	15136.3
	1352.98	1615.87	1503.98	6055.33	11744.1	15063.3													1352.98	850.974	4360.11	8463.52	12897.2	15481.2	15063.3
	1351.92	1586.55	1440.06	6115.56	11666.9	14857.5													1351.92	704.496	4345.04	8300.36	12776.9	15335.1	14857.5
	1350.87	1523.78	1420.22	5941.01	11428.6	14663.7													1350.87	730.136	4270.29	8188.32	12457.6	15046.3	14663.7
	1349.81	1444.94	1293.97	5896.65	11188.6	14488.6													1349.81	735.469	4207.64	8014.18	12231	14638.9	14488.6
	1348.75	1449.7	1324.85	5713.33	10920.7	14163.2													1348.75	698.475	4136.27	7923.84	12124.3	14483.8	14163.2
	1347.7	1397.36	1283.2	5412.53	10842.4	13786.7													1347.7	568.117	4102.74	7715.6	11746	14282.2	13786.7
	1346.64	1381.21	1165.95	5518.15	10663	13839.6													1346.64	542.159	3977.01	7624.22	11657.7	13868.9	13839.6
	1345.58	1281.29	1148.7	5328.6	10284	13590.1													1345.58	650.525	3907.38	7477.41	11369.4	13434.2	13590.1
	1344.53	1205.58	1094.09	4999.68	10268	13243													1344.53	604.862	3879.56	7420.86	11161.7	13242.9	13243
	1343.47	1177.68	1068.88	4964.48	9953.97	12940													1343.47	591.462	3833.64	7240.63	11157.3	13111.9	12940
	1342.41	1156.56	1070.25	4941.84	9731.01	12934.2													1342.41	563.817	3801.06	7339.56	10865.6	12751.2	12934.2
	1341.35	1176.58	1008.94	4717.72	9725.56	12677.9													1341.35	516.378	3804.9	7312.21	10912.7	12565.7	12677.9
	1340.3	1063.73	1034.51	4712.06	9484.31	12521.6													1340.3	597.388	3725.95	7140.29	10808.5	12437.1	12521.6
	1339.24	1091.86	931.174	4540.73	9443.33	12248.9													1339.24	552.847	3708.79	7147.1	10675.7	12399.8	12248.9
	1338.18	1064.85	909.117	4404.56	9190.35	12261.1													1338.18	578.315	3711.1	7062.08	10638.7	12093.3	12261.1
	1337.12	1005.21	886.682	4311.85	9109.96	11954													1337.12	467.121	3642	6961.04	10549.5	12054.1	11954
	1336.06	907.363	854.542	4173.39	8933.21	11788.1													1336.06	506.197	3576.78	6909.1	10466.9	12034.7	11788.1
	1335	854.104	789.695	4018.7	8837	11705.7													1335	407.494	3500.56	6816.39	10209.4	11608.9	11705.7
	1333.94	843.34	737.568	3811.16	8515.24	11471													1333.94	396.593	3427.31	6661.04	10014.7	11400	11471
	1332.88	763.023	675.278	3694.63	8345.2	11327.1													1332.88	388.259	3429.85	6528.19	9920.15	11321.6	11327.1
	1331.82	631.587	622.187	3449.81	7969.64	11135.3													1331.82	419.973	3367.13	6354.43	9766.08	10912.9	11135.3
	1330.76	589.669	569.813	3409.75	7832.61	10916.1													1330.76	339.652	3233.91	6247.87	9652.91	10431.4	10916.1
	1329.7	524.509	497.701	3240.28	7754.67	10647.9													1329.7	377.325	3207.51	6120.69	9455.28	10250.7	10647.9
	1328.64	468.835	462.076	3084.81	7477.27	10428.3													1328.64	323.3	3076.19	6021.26	8888.45	9901.98	10428.3
	1327.58	405.719	452.955	2814.01	7268.46	10319.8													1327.58	361.679	3066.97	5834.18	8901.75	9787.74	10319.8
	1326.52	400.033	367.465	2720.21	7046.97	10137.7													1326.52	183.894	2995.36	5695.25	8714.66	9497.13	10137.7
	1325.46	368.049	357.13	2580.45	6679.13	9964.42													1325.46	178.959	2896.94	5458.68	8605.58	9219.56	9964.42
	1324.4	298.876	265.115	2537.24	6617.28	9673.22													1324.4	211.554	2821.57	5459.1	8495.36	9123.75	9673.22
	1323.34	297.16	220.873	2402.91	6410.16	9502.01													1323.34	220.259	2754.62	5253.35	8158.74	8710.16	9502.01
	1322.28	273.947	243.353	2332.15	6371.19	9292.17													1322.28	133.805	2714.42	5175.96	7830.35	8386.13	9292.17
	1321.21	227.196	207.339	2278.72	6079.42	9219.57													1321.21	135.45	2614.04	5086.18	7871.67	8288.87	9219.57
	1320.15	182.482	205.821	2131.74	5958.04	8992.52													1320.15	176.624	2584.21	5014.76	7669.51	8377.32	8992.52
	1319.09	202.763	176.745	2055.07	5770.71	8679.42													1319.09	209.188	2566.7	4849.91	7469.78	8005.86	8679.42
	1318.03	230.059	183.353	1988.84	5792.16	8497.51													1318.03	183.497	2492.08	4782.41	7298.04	7871.13	8497.51
	1316.96	229.151	206.839	2149.31	5512.94	8391.34													1316.96	119.213	2427.52	4678.21	7141.79	7595	8391.34
	1315.9	247.62	253.038	2074.05	5498.76	8333.66													1315.9	177.155	2469.21	4640.36	7224.67	7641.89	8333.66
	1314.84	186.393	220.415	1908.66	5320.51	8147.8													1314.84	169.741	2355.59	4463.24	7010.42	7301.52	8147.8
	1313.77	229.454	265.33	1930.79	5216.56	8160.2													1313.77	135.683	2400.75	4438.26	6780.63	7188.08	8160.2
	1312.71	293.676	261.636	2041.06	5324.58	8016.2													1312.71	212.176	2347.59	4555.42	6918.36	7325.52	8016.2
	1311.64	284.264	255.571	2084.26	5186.97	7898													1311.64	152.142	2299.84	4389.21	6539.84	7104.88	7898
	1310.58	352.39	309.658	2061.82	5311.1	7826.08													1310.58	117.188	2308.73	4323.14	6634.17	7265.75	7826.08
	1309.51	376.6	371.842	2091.16	5144.63	7695.39													1309.51	139.086	2316.1	4416.44	6813.39	7194.68	7695.39
	1308.45	407.424	450.857	2294.27	5285.04	7906.41													1308.45	309.434	2371.47	4492.75	6891.22	7489.72	7906.41
	1307.38	457.408	552.744	2566.95	5532.49	7812.11													1307.38	306.415	2418.37	4556.05	6897.12	7629.26	7812.11
	1306.32	568.54	606.866	2849.18	5749.4	7823													1306.32	222.518	2443.07	4685.32	6941.36	7693.96	7823
	1305.25	564.917	645.881	2928.07	6117.78	8046.3													1305.25	230.083	2494.59	4786.36	6898.4	7686.43	8046.3
	1304.19	630.881	716.969	3211.24	6134.7	8096.93													1304.19	257.097	2563.8	4834.64	7158.1	7836.64	8096.93
	1303.12	673.414	708.368	3290.2	6341.32	8400.37													1303.12	307.208	2638.1	4996.36	7364.58	8134.79	8400.37
	1302.05	680.334	754.199	3325.06	6439.09	8523.37													1302.05	374.578	2632.39	4953.65	7349.01	8260.6	8523.37
	1300.99	672.122	754.396	3530.72	6701.92	8550.97													1300.99	420.888	2602.71	5065.27	7411.57	8188.84	8550.97
	1299.92	695.717	769.1	3425.99	6544.67	8647.85													1299.92	424.035	2683.75	5042.02	7424.09	8306.29	8647.85
	1298.85	706.106	777.857	3424.95	6670.45	8811.59													1298.85	450.611	2696.2	5118.25	7810.62	8523.54	8811.59
	1297.79	669.028	725.019	3478.08	6537.19	8497.5													1297.79	368.621	2585.25	4999.66	7289.79	8195.96	8497.5
	1296.72	687.236	721.258	3340.08	6597.17	8668.83													1296.72	379.741	2575.58	4903	7311.91	8422.6	8668.83
	1295.65	702.895	762.52	3279.93	6316.83	8414.03													1295.65	404.376	2504.46	4712.33	7177.62	8140.83	8414.03
	1294.58	623.674	651.443	3193.13	6098.83	8439.01													1294.58	488.329	2445.07	4565.79	6991	7833.85	8439.01
	1293.52	612.779	612.513	3034.78	6046.27	8264.63													1293.52	413.558	2334.81	4473.75	6783.01	7819.55	8264.63
	1292.45	549.808	657.112	2908.69	5877.12	7988.92													1292.45	461.067	2264.11	4322.56	6565.86	7647.72	7988.92
	1291.38	555.555	583.226	2743.26	5618.35	7868.55													1291.38	411.552	2187.06	4102.2	6313.23	7189.64	7868.55
	1290.31	503.941	557.104	2644.59	5330.56	7811.5													1290.31	365.542	2090.35	4027.75	6010.46	7119.35	7811.5
	1289.24	561.851	532.133	2533.4	5042.18	7638.12													1289.24	377.695	1995.32	3781.25	5641.72	6774.49	7638.12
	1288.17	485.841	488.254	2279.1	4927.92	7280.04													1288.17	315.121	1907.19	3678.16	5582.25	6524.84	7280.04
	1287.1	423.068	424.139	2230.12	4744.97	7130.35													1287.1	280.561	1820.84	3474.43	5447.05	6177.85	7130.35
	1286.03	395.874	398.238	2003.3	4408.73	6973.91													1286.03	292.58	1741.72	3315.52	5062.43	5780.77	6973.91
	1284.96	346.732	355.887	1928.31	4168.99	6703.41													1284.96	218.749	1617.73	3153.83	4913.25	5502.94	6703.41
	1283.89	225.04	283.841	1687.64	3919.45	6532.08													1283.89	240.763	1541.47	2901.25	4597.32	5153.89	6532.08
	1282.82	224.252	280.606	1627.25	3753.77	6244.18													1282.82	168.355	1434.94	2736.02	4354	4985.28	6244.18
	1281.75	153.171	273.192	1430.17	3614.41	6113.4													1281.75	196.577	1402.9	2492.54	4029.79	4652.29	6113.4
	1280.68	223.84	230.484	1269.61	3389.7	5935.23													1280.68	133.079	1261.75	2371.67	3983.33	4410.5	5935.23
	1279.61	140.07	175.946	1238.98	3187.28	5725.85													1279.61	122.614	1216.57	2255.69	3746.24	4178.4	5725.85
	1278.54	152.89	166.923	1180.49	2927.22	5487.77													1278.54	103.841	1144.73	2160.83	3576.13	3940.62	5487.77
	1277.46	105.784	126.965	1000.37	2950.11	5255.86													1277.46	109.366	978.351	1951.64	3284.64	3631.55	5255.86
	1276.39	83.2879	116.319	1069.86	2659.96	5099.99													1276.39	83.7863	1002.62	1831.56	2984.85	3392.82	5099.99
	1275.32	72.5051	103.338	1050.46	2559.25	4845.86													1275.32	117.241	930.781	1676.27	2836.74	3454.21	4845.86
	1274.25	72.6025	123.506	851.489	2514.79	4647.07													1274.25	95.1198	860.684	1565.21	2670.88	3230.65	4647.07
	1273.17	76.5757	127.541	894	2223.63	4515.85													1273.17	95.41	771.261	1344.85	2480.81	2889.28	4515.85
	1272.1	38.024	72.7445	759.366	2042.47	4050.45													1272.1	34.8479	755.466	1446.69	2431.19	2763.74	4050.45
	1271.03	68.4207	76.3833	705.23	1935.35	3927.58													1271.03	66.6598	656.329	1246.49	2185.84	2648.64	3927.58
	1269.96	67.6256	76.076	638.126	1892.29	3689.16													1269.96	76.6742	625.649	1160.61	2133.07	2414.63	3689.16
	1268.88	53.1699	89.3756	516.988	1659.04	3480.24													1268.88	79.1206	576.961	1065.77	1858.87	2499.71	3480.24
	1267.81	69.3469	138.165	606.201	1611.54	3203.4													1267.81	75.1871	518.203	982.501	1736.09	2008.81	3203.4
	1266.73	83.5375	86.0575	595.953	1588.75	3051.24													1266.73	14.5233	489.752	905.212	1682.08	1808.65	3051.24
	1265.66	56.3002	10.4	461.871	1408.89	2806.08													1265.66	14.3744	429.934	831.859	1412.09	1416.72	2806.08
	1264.58	57.0534	71.5527	368.385	1337.96	2660.47													1264.58	54.4019	440.199	737.293	1577.47	1559.65	2660.47
	1263.51	53.573	47.3576	382.798	1273.78	2410.95													1263.51	4.73947	380	734.655	1228.78	1413.44	2410.95
	1262.43	8.96975	6.9589	334.217	1090.47	2350.35													1262.43	46.0691	380.585	707.134	1235.26	1383.4	2350.35
	1261.36	6.62573	76.9396	348.534	991.401	2111.08													1261.36	32.5438	348.569	610.779	1158.12	1225.96	2111.08
	1260.28	3.88252	24.6588	311.75	1004.73	1917.8													1260.28	22.7161	374.833	573.071	1128.21	1302.32	1917.8
	1259.21	-32.06	4.38371	230.669	862.854	1718.75													1259.21	21.9431	301.467	636.515	950.063	882.29	1718.75
	1258.13	23.3077	16.8851	251.456	739.955	1755.84													1258.13	13.7714	320.16	584.973	1103.22	1195.95	1755.84
	1257.06	39.7047	10.2681	287.004	807.594	1559.66													1257.06	-25.4479	366.121	555.226	1000.34	1123.26	1559.66
	1255.98	-10.101	13.9347	210.537	724.346	1450.49													1255.98	4.69618	291.754	558.525	1001.32	846.129	1450.49
	1254.9	-7.40051	-42.886	150.465	685.155	1328.87													1254.9	7.76859	309.026	417.547	833.298	705.6	1328.87
	1253.83	-6.58663	-34.8522	107.313	590.903	1283.15													1253.83	-29.2635	314.234	481.197	839.631	781.937	1283.15
	1252.75	40.1442	-44.3451	142.989	487.014	1183.52													1252.75	3.01916	280.573	476.987	861.555	626.95	1183.52
	1251.67	36.8052	-27.4149	120.737	345.951	1005.98													1251.67	15.3923	294.798	471.853	775.906	509.435	1005.98
	1250.59	-24.9452	-33.6279	90.0019	416.893	937.183													1250.59	-6.00592	324.699	527.127	839.73	666.196	937.183
	1249.52	-16.2176	-10.3855	-16.9545	385.84	908.259													1249.52	0.61089	229.56	524.504	811.78	488.882	908.259
	1248.44	-5.39511	-43.9164	88.416	282.364	858.659													1248.44	-37.372	254.834	412.887	523.454	505.7	858.659
	1247.36	-0.37214	-44.4677	-60.9609	169.38	724.217													1247.36	-21.33	256.09	420.335	615.677	289.823	724.217
	1246.28	-27.1666	-22.6835	-24.8366	130.979	517.621													1246.28	9.38293	204.008	273.861	428.047	241.979	517.621
	1245.2	-32.3241	0.26743	25.7812	138.799	504.15													1245.2	-34.8458	208.641	114.298	456.487	414.344	504.15
	1244.12	-72.5271	-20.134	-11.1947	49.7038	518.166													1244.12	1.63151	109.585	262.76	257.081	193.371	518.166
	1243.04	-3.22459	-20.1559	22.5973	31.2255	402.251													1243.04	16.0811	129.291	202.151	307.078	355.069	402.251
	1241.96	-34.3269	-30.6852	-102.701	68.0959	402.988													1241.96	-20.515	82.6438	175.196	279.661	91.6635	402.988
	1240.88	-30.497	-31.0874	-145.39	-90.1154	216.391													1240.88	-41.476	69.372	124.994	329.819	-83.0704	216.391
	1239.8	-8.58493	-43.6645	-2.5277	-133.465	158.629													1239.8	-3.80222	35.9783	33.0345	174.776	-192.742	158.629
	1238.72	-28.8021	-20.6475	7.68823	-17.7438	163.409													1238.72	-14.8889	57.361	61.9901	235.949	-49.0728	163.409
	1237.64	-1.49065	-17.484	-5.51655	5.34815	213.696													1237.64	62.4837	-7.66509	-17.3087	7.59087	41.8931	213.696
	1236.56	-29.8471	-7.86554	43.6227	-40.2694	89.7115													1236.56	40.9847	-13.861	35.2687	-107.411	-526.912	89.7115
	1235.48	-27.3124	17.0238	17.7277	20.2358	66.7639													1235.48	52.0162	-134.321	103.756	-92.8955	-210.714	66.7639
	1234.4	45.5857	-21.96	55.1143	-64.2478	69.0571													1234.4	25.4549	105.46	81.8599	162.458	-57.9203	69.0571
	1233.32	71.5911	13.5067	75.8557	40.9531	78.2													1233.32	56.0157	42.7678	188.648	196.673	214.201	78.2
	1232.24	36.6914	61.1578	55.0117	121.099	-61.5602													1232.24	44.0394	28.2216	-37.1835	369.749	61.6771	-61.5602
	1231.15	60.1758	103.667	223.801	127.243	-102.894													1231.15	23.5509	21.8775	239.305	414.062	220.092	-102.894
	1230.07	85.3278	90.8306	223.863	246.77	11.551													1230.07	89.0926	164.633	428.737	519.736	245.011	11.551
	1228.99	100.527	133.033	381.892	268.69	-1.37487													1228.99	101.352	215.254	556.798	793.173	369.385	-1.37487
	1227.91	152.123	133.577	328.043	339.391	17.3046													1227.91	117.452	449.234	832.604	1264.87	461.025	17.3046
	1226.82	145.577	165.321	548.348	536.71	-18.9047													1226.82	124.302	411.47	971.679	977.391	383.026	-18.9047
	1225.74	148.024	162.333	485.857	588.463	200.871													1225.74	175.184	576.496	1304.84	1520.06	594.193	200.871
	1224.66	133.596	198.651	563.767	747.562	199.91													1224.66	160.572	551.381	1314.32	1771.86	991.521	199.91
	1223.57	159.02	271.196	726.171	936.575	220.444													1223.57	182	645.531	1511.46	1965.22	1346.54	220.444
	1222.49	229.787	301.397	747.416	1055.07	425.089													1222.49	258.556	676.861	1773.76	2404.01	1491.26	425.089
	1221.41	184.387	306.282	968.333	1173.79	574.235													1221.41	274.623	602.498	1771.04	2482.03	1733.75	574.235
	1220.32	266.099	349.344	1040.45	1375.35	715.046													1220.32	242.876	804.881	1956.12	2773.09	2073.02	715.046
	1219.24	236.832	378.032	1028.96	1467.61	954.947													1219.24	262.954	717.582	2211.42	2960.75	2342.04	954.947
	1218.15	218.231	391.828	1147.69	1634.92	1106.25													1218.15	306.319	934.677	2339.43	3316.24	2418.15	1106.25
	1217.07	240.356	360.843	1230.21	1704.89	1308.85													1217.07	354.812	895.964	2533.22	3683.04	2775.91	1308.85
	1215.98	267.455	407.113	1321.43	1906.39	1612.4													1215.98	244.079	956.469	2898.16	3907.48	3330.54	1612.4
	1214.89	299.379	418.262	1383.63	2087.77	1858.06													1214.89	255.429	902.718	2991.81	4184.43	3923.41	1858.06
	1213.81	270.493	444.133	1370.91	2195.79	2133.38													1213.81	286.969	1036.72	3077.55	4208.1	4029.41	2133.38
	1212.72	331.881	459.321	1376.59	2452.64	2331.22													1212.72	333.845	902.02	2844.72	4597.92	4332.75	2331.22
	1211.64	308.814	452.914	1477.8	2337.82	2606.23													1211.64	226.024	1168.62	2915.29	4785.14	4357.11	2606.23
	1210.55	341.922	460.01	1490.57	2663.46	2979.99													1210.55	233.452	1056.89	3150.67	4680.26	4730.24	2979.99
	1209.46	301.952	493.785	1594.81	2845.57	3173.15													1209.46	259.047	1025.01	2984.92	5160.14	5099.59	3173.15
	1208.38	394.857	514.456	1564.76	2990.2	3574.01													1208.38	271.968	1141.01	3366.98	5260	5083.55	3574.01
	1207.29	363.189	511.442	1657.74	3195.39	3746.15													1207.29	253.096	1368.13	3332.79	5296.63	5465.95	3746.15
	1206.2	426.33	594.353	1767.15	3443.71	4316.69													1206.2	245.172	1383.58	3700.24	5625.74	5889.79	4316.69
	1205.11	466.793	597.746	1934.32	3687.94	4666.99													1205.11	315.292	1566.72	3899.24	5830.03	6102.18	4666.99
	1204.03	495.877	607.513	2101.28	4017.42	5008.23													1204.03	305.789	1635.83	4044.13	6069.36	6589.1	5008.23
	1202.94	518.085	635.031	2150.74	4087.6	5514.37													1202.94	328.812	1782.35	3972.54	6193.84	6807.82	5514.37
	1201.85	629.067	737.938	2286.52	4460.72	5886.39													1201.85	342.058	1907.99	4223.26	6557.72	7578.42	5886.39
	1200.76	621.648	826.885	2539.39	4741.89	6442.96													1200.76	384.819	2020.73	4751.38	6787.2	8202.94	6442.96
	1199.67	707.939	936.67	2684.55	5107.88	6818.53													1199.67	369.639	2225.44	4950.8	7315.54	8591.33	6818.53
	1198.58	783.82	1040.65	3036.71	5571.79	7648.8													1198.58	391.098	2542.99	5068.54	7537.13	8971.31	7648.8
	1197.49	916.112	1174.73	3345.81	6085.57	7987.41													1197.49	432.725	2901.69	5627.16	8041.34	9348.55	7987.41
	1196.4	972.655	1294.6	3683.67	6599.62	8813.97													1196.4	434.558	3215.4	5892	8752.04	10244	8813.97
	1195.31	1084.78	1360.66	3913.93	7318.45	9522.94													1195.31	488.961	3553.31	6313.27	9245.48	11202.1	9522.94
	1194.22	1242.08	1533.37	4510.92	8089.66	10333.2													1194.22	520.177	3951.13	7380.42	9660.87	11728.4	10333.2
	1193.13	1394.26	1689.47	5000.65	8958.17	11282.8													1193.13	595.371	4200.49	7855.41	10643.4	13049.5	11282.8
	1192.04	1500.32	1856.53	5387.27	9724.78	12385.8													1192.04	718.02	4528.65	8443.77	11243.7	14278	12385.8
	1190.95	1624.85	1960.97	5937.03	10755.6	13712.4													1190.95	790.434	5089.44	8702.55	12160.9	15323.9	13712.4
	1189.86	1738.39	2169.68	6427.29	11891.4	14959.6													1189.86	782.683	5584.09	9446.72	13266.7	16439.2	14959.6
	1188.77	1901.54	2311.28	7111.44	13017	16500.3													1188.77	866.306	5923.96	10241.1	13863	17735	16500.3
	1187.68	2032.65	2458.73	7771.85	14184.4	17966.1													1187.68	923.956	6423.05	10827.8	14648.4	19132.1	17966.1
	1186.58	2186.46	2621.5	8438.87	15601.9	19670.7													1186.58	953.699	6861.9	11342.4	15909.7	21059.7	19670.7
	1185.49	2313.58	2803.9	9183.05	16862.5	21447.6													1185.49	1073.8	7231.06	12393.3	16854.8	22262.9	21447.6
	1184.4	2448.67	2955.3	9842.6	18416.8	23035.6													1184.4	1075.33	7480.66	13544.4	17597.4	24009.1	23035.6
	1183.31	2634.92	3099.72	10762.4	20032.2	25027.6													1183.31	1233.38	8135.2	14068.7	18978.1	25480.4	25027.6
	1182.21	2744.39	3277.44	11617.9	21586.2	26847.2													1182.21	1308.91	8468.11	15005.6	19770.9	26827.1	26847.2
	1181.12	2929.27	3389.18	12381.8	23236.6	28899.7													1181.12	1344.96	8731.51	15250.9	20999.4	28222.3	28899.7
	1180.03	3024.98	3520.61	13009.9	24655.1	30618.7													1180.03	1420.65	9100.47	16143.4	21828	29460.3	30618.7
	1178.93	3173.38	3582.34	13497.5	26259	32309.5													1178.93	1565.14	9365.99	17015.6	22711.4	30378.2	32309.5
	1177.84	3235.69	3618.53	13896.9	27188.8	33678.7													1177.84	1616.64	9554.91	17418.9	23175.6	30677	33678.7
	1176.75	3223.79	3646.66	14327.9	28000.1	34884.5													1176.75	1630.62	9665.1	17521.6	23284.5	31243.4	34884.5
	1175.65	3215.62	3577.62	14478.2	29043.6	35830.2													1175.65	1587.87	9573.9	17458.4	23943.4	31710.7	35830.2
	1174.56	3205.57	3549.78	14716.2	29646.7	36495.9													1174.56	1612.02	9470.26	17508.2	24103.4	31435.5	36495.9
	1173.46	3209.13	3479.11	14546.8	30169.3	36855.4													1173.46	1627.78	9539.11	17485.3	23587.5	31424	36855.4
	1172.37	3065.79	3331.15	14335.1	30266.4	36916.3													1172.37	1568.75	9238	17347	23288.5	31063.7	36916.3
	1171.27	2929.63	3186.79	14252.1	30108.8	36867													1171.27	1512.28	8887.42	16435.6	22995.8	29971.9	36867
	1170.17	2806.67	3034.86	13673	29780.6	36426.9													1170.17	1489.35	7998.07	15860.7	22082.2	29262.3	36426.9
	1169.08	2675.16	2804.55	13357.3	29112.2	35623.5													1169.08	1448.25	7703.64	15000.8	21033.5	28555.7	35623.5
	1167.98	2462.37	2665.04	12805.9	28156.7	34854.8													1167.98	1340.85	7050.91	14472.6	20267.5	27200.1	34854.8
	1166.89	2306.14	2501.94	12137.3	27066	33867.9													1166.89	1269.18	6561.94	13690.9	19400.7	25881.5	33867.9
	1165.79	2130.59	2343.07	11592.6	25985.9	32688.2													1165.79	1144.12	5789.31	13362.5	18391.5	24506.6	32688.2
	1164.69	1899.99	2167.61	10902.1	24564.3	31296.1													1164.69	1105.54	5362.55	12219.5	17522.4	23488	31296.1
	1163.6	1790.17	1992.28	10170.1	23350.9	29867.3													1163.6	1058.19	4889.68	11589.6	16465.6	22421	29867.3
	1162.5	1578.51	1819.65	9535.81	22083.5	28313.2													1162.5	981.254	4606.82	10897	15186	20689.8	28313.2
	1161.4	1499.84	1693.43	8937.04	20662.1	26666													1161.4	869.276	4258.39	10226.1	14241.9	19915.7	26666
	1160.3	1375.12	1497.8	8275.9	19497	25389.7													1160.3	772.493	3827.94	9535.19	13346.3	18743.6	25389.7
	1159.21	1230.67	1429.61	7652.61	17979.3	23890.3													1159.21	755.457	3383.59	8872.15	12369.1	17381.5	23890.3
	1158.11	1161.1	1302.16	6899.5	16613.7	22352.1													1158.11	698.122	3078.97	8235.18	11901.9	16295.6	22352.1
	1157.01	1018.78	1233.86	6494.77	15673	20907.1													1157.01	723.716	2776.1	7545.7	10921.6	15500	20907.1
	1155.91	939.055	1116.81	5934.07	14622.8	19708.6													1155.91	609.924	2584.5	7497.49	10206.8	14364.2	19708.6
	1154.81	893.01	1048.32	5394.1	13359	18486.3													1154.81	612.061	2528.73	6784.79	9337.57	13830.2	18486.3
	1153.71	844.193	934.176	4988.71	12294.6	17229.9													1153.71	440.365	2232.88	6266.29	8991.04	13014.3	17229.9
	1152.61	726.43	860.168	4467.96	11286.6	15998.9													1152.61	496.362	2212.56	5933.7	8445.85	12130.9	15998.9
	1151.51	699.492	822.487	4092.58	10387.9	15052.1													1151.51	406.982	2026.02	5699.98	8131.59	11684.1	15052.1
	1150.41	659.086	811.939	3790.06	9779.44	14083.9													1150.41	435.916	1980.63	5348.97	7641.39	11371	14083.9
	1149.31	617.552	725.281	3508.01	9102.27	13273.5													1149.31	401.889	1862.01	5196.28	7141.72	10747	13273.5
	1148.21	624.691	766.328	3317.82	8512.64	12685.1													1148.21	396.655	1951.89	4626.69	6984.73	10518	12685.1
	1147.11	589.783	714.479	3029.01	7987.98	11978													1147.11	357.125	1528.26	4570.4	6520.89	9640.63	11978
	1146.01	574.447	657.207	2891.35	7495.23	11478.6													1146.01	344.613	1680.24	4510.48	6226.32	9323.38	11478.6
	1144.91	522.496	655.225	2630.4	6796.93	10864.5													1144.91	315.971	1608.42	4505.85	5868.66	9327.2	10864.5
	1143.81	559.427	613.593	2488.83	6589.36	10331.2													1143.81	327.621	1710.67	4317.02	5609.76	8991.86	10331.2
	1142.7	533.869	594.344	2380.45	6257.45	9916.19													1142.7	286.475	1607.41	3867.52	5521.7	8793.32	9916.19
	1141.6	474.413	597.842	2269.34	5969.59	9583.91													1141.6	274.874	1487.42	3950.27	5206.63	8307.7	9583.91
	1140.5	516.103	568.245	2174.79	5558.12	8968.34													1140.5	340.149	1649.45	3598.19	5129.89	7991.5	8968.34
	1139.4	473.868	594.624	2085.59	5368.11	8741.4													1139.4	269.536	1457.61	3894.12	4846.17	8079	8741.4
	1138.29	478.063	496.272	1990.84	5139.17	8448.78													1138.29	214.69	1272.47	3767.21	4750.27	7769.58	8448.78
	1137.19	485.987	538.805	1943.47	4879.81	8269.73													1137.19	321.476	1340.75	3500.99	4645.98	7207.04	8269.73
	1136.09	495.864	523.492	1907.67	4673.97	7988.98													1136.09	247.748	1227.06	3641.27	4824.63	7367.58	7988.98
	1134.98	467.087	505.695	1871.7	4523.24	7801.91													1134.98	242.204	1451.14	3030.8	4335.4	7098.32	7801.91
	1133.88	452.346	474.837	1813.63	4320.47	7372.07													1133.88	237.381	1238.08	3027.15	4264.56	6816.43	7372.07
	1132.78	474.957	477.81	1758.87	4155.72	7058.72													1132.78	269.923	1249.99	2847.72	4112.26	6981.98	7058.72
	1131.67	430.254	498.47	1601.65	3979	6907.62													1131.67	235.327	1126.32	2877.56	4002.17	6936.35	6907.62
	1130.57	475.723	473.082	1606.36	3973.72	6655.12													1130.57	218.03	1153.3	3074.06	4015.16	6307.16	6655.12
	1129.46	447.997	410.836	1594.02	3805.15	6388.56													1129.46	248.351	1256.36	3103.5	3849	6157.97	6388.56
	1128.36	462.963	449.24	1538.56	3635.78	6220.57													1128.36	235.695	1289.65	3042.98	3990.71	5741.09	6220.57
	1127.25	469.157	464.855	1636.33	3613.35	6052.45													1127.25	207.699	1295.66	2719.69	3872.65	6330.96	6052.45
	1126.15	507.577	468.696	1457.85	3554.98	5823.19													1126.15	187.638	1360.33	2677.91	3617.84	5532.13	5823.19
	1125.04	468.997	466.671	1446.08	3434.04	5617.02													1125.04	239.06	1387.02	2973.91	3637.52	5949.6	5617.02
	1123.93	431.282	451.846	1558.21	3410.3	5428.72													1123.93	218.455	1377.53	2763.13	3610.62	5622.49	5428.72
	1122.83	485.404	431.177	1552.35	3310.99	5254.96													1122.83	198.731	1360.68	2794	3541.47	5428.1	5254.96
	1121.72	496.195	459.013	1587.92	3366.95	5241.1													1121.72	190.815	1263.95	2450.46	3480.6	5438.68	5241.1
	1120.62	436.785	427.602	1573.45	3290.62	4961.44													1120.62	214.612	1325.76	2544.74	3578.56	5237.33	4961.44
	1119.51	433.404	400.546	1558.49	3317.57	4853.45													1119.51	225.35	1419.64	2622.83	3645.92	5202.25	4853.45
	1118.4	461.677	455.756	1497.86	3200.46	4601.67													1118.4	216.947	1198.49	2418.19	3461.12	5135.47	4601.67
	1117.29	417.693	409.633	1505.85	3137.03	4579.58													1117.29	186.979	1334.18	2398.56	3502.14	4858.97	4579.58
	1116.19	349.799	358.133	1327.28	2992.04	4421.11													1116.19	178.734	1282.39	2273.33	3491.65	4810.39	4421.11
	1115.08	401.97	394.516	1397.16	3007.17	4234.14													1115.08	170.055	1131.49	2229.97	3469.56	4784	4234.14
	1113.97	314.439	327.922	1265.77	2698.5	4016.36													1113.97	221.546	1025.38	2528.65	3277.69	4523.67	4016.36
	1112.86	347.627	308.783	1261.2	2638.74	3867.88													1112.86	154.438	1023.24	2586.42	3257.09	4468.58	3867.88
	1111.75	262.878	291.651	1171.74	2618.86	3667.12													1111.75	151.452	990.689	2308.01	3314.08	4288.79	3667.12
	1110.64	249.358	282.542	1013.22	2283.24	3381.57													1110.64	171.099	849.03	2276.81	3173.1	4015.36	3381.57
	1109.53	237.301	254.237	944.542	2084.18	3147.84													1109.53	149.182	831.978	2106.51	3144.93	4175.83	3147.84
	1108.42	199.575	270.901	719.195	1852.13	2934.17													1108.42	121.413	702.63	2195.61	2669.08	3549.03	2934.17
	1107.31	141.432	214.106	689.873	1808.2	2629.05													1107.31	154.239	574.557	1854.94	2656.49	3568.27	2629.05
	1106.2	146.573	148.459	737.83	1633.71	2576.92													1106.2	110.878	591.593	1949.52	2742.21	3314.63	2576.92
	1105.09	132.16	201.287	650.743	1484.06	2341.54													1105.09	144.381	718.834	1816.25	2318.48	3228.58	2341.54
	1103.98	160.184	92.8157	540.483	1349.68	2168.67													1103.98	97.9362	427.636	1496.19	2355.21	2962.45	2168.67
	1102.87	152.994	184.436	523.372	1229.2	1929.33													1102.87	108.775	462.42	1461.54	2473.59	2651.17	1929.33
	1101.76	90.9489	191.825	498.202	1246.19	2046.95													1101.76	68.134	426.862	1463.96	2312.37	2496.53	2046.95
	1100.65	50.7229	93.8366	466.947	1096.09	1789.61													1100.65	117.93	316.266	1284.76	1980.23	2492.22	1789.61
	1099.54	69.504	99.9629	424.7	1107.92	1607.79													1099.54	142.788	292.103	1087.52	1854.64	2061.92	1607.79
	1098.43	100.254	136.551	330.669	982.551	1586.01													1098.43	118.952	263.732	946.017	2005.59	2532.19	1586.01
	1097.31	55.011	56.0948	296.49	847.561	1443.19													1097.31	126.171	339.551	868.394	1725.64	1963.17	1443.19
	1096.2	68.9537	59.3278	410.957	734.597	1271.81													1096.2	34.7839	93.0972	1097.95	1509.58	1784.92	1271.81
	1095.09	91.9125	33.0175	256.686	794.071	1275.07													1095.09	65.9364	283.208	952.075	1657.19	1717.6	1275.07
	1093.98	53.2848	56.5791	270.683	662.987	1123.35													1093.98	79.3609	157.823	934.051	1249.08	1706.77	1123.35
	1092.86	-2.77572	39.456	230.529	573.942	1105.24													1092.86	90.8289	240.195	731.776	1354.1	1571.59	1105.24
	1091.75	4.86888	7.27698	198.678	489.731	1055.51													1091.75	77.8469	136.539	883.868	996.314	1399.65	1055.51
	1090.64	40.8533	51.5451	230.374	503.848	898.838													1090.64	74.632	198.422	739.574	1072.1	1347.32	898.838
	1089.52	-0.05957	59.3778	195.248	384.896	970.823													1089.52	47.5258	75.222	1041.73	1359.95	746.718	970.823
	1088.41	-15.7267	43.0837	181.976	513.612	809.237													1088.41	42.2535	130.656	998.67	1143.62	1076.76	809.237
	1087.29	-16.8264	18.6678	180.904	392.702	763.978													1087.29	36.1689	-133.949	1002.04	1096.76	874.44	763.978
	1086.18	-44.8136	47.9021	38.7424	435.953	723.009													1086.18	76.8862	49.7119	748.511	796.86	904.461	723.009
	1085.06	-6.99883	13.3381	79.1087	301.425	671.849													1085.06	64.3483	4.66545	820.451	881.703	989.612	671.849
	1083.95	2.74318	32.581	154.844	307.281	565.176													1083.95	62.0673	94.5331	621.829	742.031	705.107	565.176
	1082.83	31.704	-30.1802	-19.5189	262.563	418.254													1082.83	34.6524	3.39529	331.674	761.78	810.411	418.254
	1081.72	-68.9363	-13.5903	7.04562	166.73	409.994													1081.72	80.1545	-71.9033	626.273	828.416	765.67	409.994
	1080.6	-38.2158	28.2328	25.1697	238.629	414.261													1080.6	17.7644	-148.208	384.446	598.514	421.795	414.261
	1079.49	1.78592	8.7165	8.69259	229.225	420.148													1079.49	38.5214	21.0452	474.684	585.527	359.526	420.148
	1078.37	38.0583	-14.4236	17.9369	144.407	228.881													1078.37	57.4532	24.1139	444.755	657.229	295.742	228.881
	1077.25	-15.271	7.09013	48.444	143.479	128.888													1077.25	34.2283	-53.2163	683.391	764.871	191.336	128.888
	1076.14	14.0484	15.3221	-8.17629	65.0988	151.36													1076.14	-12.5529	25.6395	444.154	602.083	348.453	151.36
	1075.02	-24.0147	-5.14817	50.7159	196.012	282.025													1075.02	50.9107	37.1679	449.158	492.74	215.474	282.025
	1073.9	-5.11957	-25.3577	50.2373	156.996	200.957													1073.9	-7.33244	-93.6483	445.416	529.874	187.722	200.957
	1072.78	23.1765	13.8945	33.9639	18.4069	57.3174													1072.78	72.2516	137.964	343.776	427.476	279.787	57.3174
	1071.67	8.37461	-14.2728	-2.12158	76.2339	18.6367													1071.67	-10.6429	-89.3477	280.694	318.619	502.364	18.6367
	1070.55	-21.7576	41.307	55.6208	110.493	33.7191													1070.55	-12.4875	-25.5691	177.321	552.34	169.227	33.7191
	1069.43	46.5937	9.46944	16.2715	78.1504	82.8007													1069.43	5.93714	25.1369	317.642	391.031	197.272	82.8007
	1068.31	11.5268	45.3718	-65.4268	-38.5994	113.086													1068.31	-13.5514	20.7368	440.391	225.209	-184.236	113.086
	1067.19	-13.4973	54.5459	-73.4193	92.2254	149.284													1067.19	-7.70886	-64.3133	134.965	436.52	362.758	149.284
	1066.07	-10.6215	-4.58078	50.927	51.4853	-80.6796													1066.07	20.7691	178.937	195.104	551.027	112.914	-80.6796
	1064.95	23.3651	29.1863	42.0232	16.1396	27.5197													1064.95	-1.75419	114.726	44.3469	255.498	-102.309	27.5197
	1063.83	-1.91516	3.40602	97.2548	-0.10209	-9.74064													1063.83	24.6323	199.909	60.5832	251.694	273.713	-9.74064
	1062.71	19.0883	37.0937	55.014	179.475	169.668													1062.71	7.36348	233.065	-29.6208	299.094	95.8204	169.668
	1061.59	-41.2168	75.2943	87.8847	22.7185	-1.41464													1061.59	6.36653	145.425	112.818	183.984	288.691	-1.41464
	1060.47	33.2801	10.1729	44.8417	4.52522	72.779													1060.47	25.9412	107.998	228.936	142.068	134.433	72.779
	1059.35	94.0437	32.2418	50.5717	19.7675	-13.589													1059.35	21.9656	58.0035	266.272	206.289	19.2445	-13.589
	1058.23	91.0584	-9.12136	69.0589	45.4943	15.467													1058.23	35.6105	61.7178	26.1926	133.523	167.056	15.467
	1057.11	90.6792	55.8481	102.263	-17.1815	67.3702													1057.11	-16.3551	82.8613	151.959	268.185	169.815	67.3702
	1055.99	114.834	-11.9379	47.6771	108.375	-73.5014													1055.99	38.421	7.8937	20.1466	282.401	347.357	-73.5014
	1054.87	22.2704	-3.58699	56.5706	-67.9967	41.5993													1054.87	27.9421	109.546	15.6081	202.032	112.296	41.5993
	1053.74	26.7421	-25.151	-20.4987	-22.8372	10.2468													1053.74	-10.8995	238.506	167.001	115.026	28.6238	10.2468
	1052.62	13.3216	-9.93621	-21.6167	-12.1693	90.4869													1052.62	21.7828	-62.1651	61.9629	276.366	50.3966	90.4869
	1051.5	20.5137	26.0419	80.3243	6.80141	190.213													1051.5	58.9833	74.7661	407.1	298.408	92.1355	190.213
	1050.38	43.5145	28.7045	-87.7562	-145.889	139.537													1050.38	-1.99168	105.439	119.587	-90.5361	-157.744	139.537
	1049.25	37.3615	16.9307	137.977	30.7109	117.922													1049.25	-33.4801	117.108	-173.546	-51.6106	-125.373	117.922
	1048.13	7.75428	12.1762	22.0788	-18.3239	151.225													1048.13	64.4226	-32.5294	33.7527	31.3343	-55.7078	151.225
	1047.01	33.7781	6.54716	-68.4482	-102.707	216.013													1047.01	32.35	87.7558	-249.329	223.961	-201.189	216.013
	1045.88	25.3424	27.8056	15.6366	-31.7833	141.453													1045.88	67.5391	59.5187	164.508	-57.4836	-254.22	141.453
	1044.76	72.036	16.6137	32.6665	39.8882	249.373													1044.76	-24.8229	76.1527	115.966	205.37	65.1717	249.373
	1043.63	107.344	19.0656	131.499	22.1654	205.08													1043.63	16.3272	-12.3369	-84.4752	195.97	-224.115	205.08
	1042.51	40.3461	26.8703	54.2924	-18.435	137.519													1042.51	-12.4777	-25.4529	34.4665	-6.66465	-346.344	137.519
	1041.38	-4.22693	6.53007	-29.4616	-26.8443	273.328													1041.38	51.9997	11.112	-82.3685	-56.2409	-137.544	273.328
	1040.26	-53.8244	4.23621	93.4713	-30.6318	236.794													1040.26	-26.6068	-19.134	-98.9576	51.1325	171.42	236.794
	1039.13	-12.6788	4.81363	105.921	120.785	333.018													1039.13	-14.8204	-35.0521	-50.2571	83.1411	-140.276	333.018
	1038.01	17.7529	-62.7623	41.3817	27.5923	306.146													1038.01	14.6938	-59.6682	-59.4911	54.1463	-143.321	306.146
	1036.88	40.1845	75.0713	128.513	132.676	528.433													1036.88	12.9796	18.3763	55.4501	-10.018	-96.8704	528.433
	1035.76	-12.5345	-30.0116	-23.7944	61.9841	427.948													1035.76	-1.33218	-10.6527	-93.4171	-37.67	-451.583	427.948
	1034.63	-29.998	-80.0409	33.1175	30.0471	462.095													1034.63	-37.5531	57.4579	173.735	6.46623	-40.1816	462.095
	1033.5	-24.3045	-57.6237	-52.2817	59.9626	462.55													1033.5	20.0979	28.6151	-91.7549	-41.6449	-40.3972	462.55
	1032.38	-10.0065	-1.18181	-107.951	30.5276	513.981													1032.38	-15.2921	20.4899	-19.812	-89.6486	-130.579	513.981
	1031.25	15.7585	-5.65533	89.037	2.81683	555.012													1031.25	-31.2091	-34.8815	61.1391	-30.1606	-162.946	555.012
	1030.12	4.5659	-22.115	-18.4501	28.5488	649.927													1030.12	-15.8646	2.95461	93.4957	63.9686	-297.171	649.927
	1028.99	12.4342	2.72251	-125.357	31.732	753.173													1028.99	26.589	-29.209	-56.1258	-146.7	-177.752	753.173
	1027.87	-16.3376	-70.8674	-65.2516	67.5861	498.731													1027.87	-76.2011	16.3648	-1.80144	-11.1003	247.442	498.731
	1026.74	12.1127	-43.1112	3.65331	68.343	544.234													1026.74	14.7912	-34.759	-91.8611	-116.503	-79.0153	544.234
	1025.61	5.46718	-28.4592	-73.2194	56.157	696.79													1025.61	15.6295	-52.9424	-28.0487	-17.4837	-510.691	696.79
	1024.48	71.0266	18.7077	-91.1511	55.23	794.87													1024.48	2.37544	76.2222	17.0669	-19.6176	94.0927	794.87
	1023.35	79.1549	17.8118	34.0614	62.3309	629.889													1023.35	-7.19961	13.5498	-165.509	-40.87	-276.538	629.889
	1022.22	91.4938	-9.60957	99.7538	122.045	763.453													1022.22	-2.00306	111.488	-87.2006	-46.5311	141.692	763.453
	1021.09	-21.9374	1.94897	75.1424	103.082	894.542													1021.09	12.8423	98.1179	-87.1428	107.083	-361.045	894.542
	1019.96	56.9256	-23.3266	34.1925	-29.2854	803.842													1019.96	22.5159	-77.0144	118.333	4.14897	-2.23914	803.842
	1018.83	27.0942	20.2959	103.799	6.02839	847.099													1018.83	-10.7436	-83.2086	45.1786	66.0583	96.7749	847.099
	1017.7	107.046	72.3844	164.969	25.4317	921.839													1017.7	-11.8117	-28.4208	-100.321	99.2363	550.629	921.839
	1016.57	126.805	34.4077	9.6473	116.613	811.838													1016.57	85.2013	64.5258	207.972	-148.842	156.052	811.838
	1015.44	65.6702	57.8401	63.6296	73.9083	955.019													1015.44	57.9734	29.7179	42.2078	71.5595	509.063	955.019
	1014.31	98.9906	48.8376	126.871	94.585	743.648													1014.31	22.9423	49.1906	-67.9618	102.452	274.324	743.648
	1013.18	54.9512	36.3103	88.1287	120.65	809.334													1013.18	17.5397	46.5047	251.562	151.888	33.6593	809.334
	1012.05	68.8171	59.9314	133.319	205.184	821.296													1012.05	66.8129	63.4699	-33.8939	166.85	489.536	821.296
	1010.92	201.202	25.5102	175.974	88.8224	650.145													1010.92	42.9503	91.1779	-20.007	99.475	133.888	650.145
	1009.78	117.135	76.3657	213.287	176.855	748.464													1009.78	9.23177	91.0325	-42.4761	248.717	227.243	748.464
	1008.65	116.295	101.818	13.4022	242.144	631.998													1008.65	66.6918	77.111	2.62783	203.445	514.682	631.998
	1007.52	175.119	79.6224	246.832	178.731	667.743													1007.52	73.1599	73.6509	168.224	245.829	481.205	667.743
	1006.39	195.035	72.631	328.861	260.435	469.514													1006.39	6.77168	97.8991	95.0488	401.8	434.915	469.514
	1005.25	180.688	97.1256	361.346	306.223	537.495													1005.25	53.8145	147.14	159.104	379.863	646.063	537.495
	1004.12	131.825	78.3049	435.795	360.76	529.712													1004.12	48.2366	228.587	-18.4192	390.514	519.477	529.712
	1002.99	208.791	141.589	492.821	301.958	498.511													1002.99	127.774	311.184	145.876	508.559	886.912	498.511
	1001.85	239.523	201.277	606.987	432.747	649.78													1001.85	61.3348	224.233	50.4824	682.796	343.89	649.78
	1000.72	280.902	236.155	500.11	571.084	652.873													1000.72	98.665	267.384	153.47	786.301	992.872	652.873
	999.582	299.908	250.293	479.029	532.354	718.451													999.582	80.1605	320.877	382.24	930.438	1099.28	718.451
	998.447	332.237	219.302	615.463	581.837	662.914													998.447	73.2483	285.822	335.063	869.779	1241.8	662.914
	997.312	359.716	233.74	656.095	608.157	736.555													997.312	121.323	379.584	461.105	1099.45	1195.41	736.555
	996.178	374.992	241.407	688.278	665.72	664.291													996.178	161.353	340.956	396.296	1157.25	1048.65	664.291
	995.042	333.986	260.595	760.964	787.676	870.15													995.042	163.541	335.35	343.335	1269.84	1808.23	870.15
	993.906	362.961	335.454	739.654	683.392	655.693													993.906	136.265	364.185	463.738	1359.62	1196.59	655.693
	992.771	380.202	313.929	786.267	759.235	907.677													992.771	129.129	404.03	538.066	1198.98	1451.06	907.677
	991.634	404.884	307.764	752.977	843.606	1030.41													991.634	78.4602	429.346	604.266	1398.35	1272.31	1030.41
	990.497	416.949	315.956	825.382	865.577	915.136													990.497	155.406	444.481	600.917	1711.23	1900.56	915.136
	989.36	403.823	300.59	844.426	977.682	1003.74													989.36	160.209	439.719	597.587	1664.41	1776.43	1003.74
	988.223	332.815	344.67	931.077	974.033	1102.16													988.223	98.4159	481.537	650.008	1759.99	1928.04	1102.16
	987.086	464.574	316.243	957.64	1020.29	1237.16													987.086	178.366	548.17	687.836	1768.36	2038.79	1237.16
	985.948	461.369	417.856	1097.3	1093.76	1355.18													985.948	122.154	430.188	655.512	1853.18	2255.46	1355.18
	984.811	490.59	380.374	1032.85	1222.06	1370.1													984.811	111.359	554.805	684.552	2187.83	2591.52	1370.1
	983.672	488.824	363.043	1106.77	1227.37	1356.54													983.672	151.687	592.941	537.537	2107.53	2367.61	1356.54
	982.533	488.896	411.776	1126.65	1230.85	1468.23													982.533	213.531	678.983	831.455	2174.75	2619.94	1468.23
	981.395	549.052	417.524	1204.72	1334.26	1701.15													981.395	211.022	559.905	798.028	2535.37	2516.59	1701.15
	980.256	531.481	409.522	1225.8	1315.61	1889.15													980.256	213.393	550.937	905.684	2368.33	2776.01	1889.15
	979.116	578.014	378.189	1376.79	1392.57	1894.6													979.116	197.389	524.37	827.288	2458.11	2995.37	1894.6
	977.978	522.49	403.922	1313.27	1407.49	1866.58													977.978	197.687	560.145	753.264	2263.7	3282.53	1866.58
	976.838	525.98	342.462	1226.42	1285.76	1920.61													976.838	176.505	543.679	985.76	2275.4	3011.43	1920.61
	975.697	459.985	415.706	1277.37	1383.38	2010.92													975.697	210.05	555.926	824.731	2139.23	2900.07	2010.92
	974.557	456.594	403.739	1155.19	1373.72	2017.64													974.557	221.899	565.245	880.852	2331.55	3266.51	2017.64
	973.417	483.108	429.526	1179.86	1393.06	2026.83													973.417	280.708	476.93	808.709	2259.75	3016.26	2026.83
	972.275	434.823	351.715	1077.43	1445.09	2124.01													972.275	215.304	487.71	1004.03	2620.79	3370.7	2124.01
	971.135	497.831	353.992	1227.18	1322.62	2189.03													971.135	287.786	482.586	800.74	2248.16	2973.69	2189.03
	969.993	387.429	373.55	1123.11	1337.79	2083.79													969.993	209.374	499.073	649.266	2481.51	3067.48	2083.79
	968.852	408.141	363.296	1201.83	1378.1	2081.36													968.852	174.335	434.626	836.791	2166.6	3120.82	2081.36
	967.71	388.877	356.084	1063.93	1314.85	2047.87													967.71	190.949	423.69	1035.4	2008.22	2846.2	2047.87
	966.567	489.95	388.002	1037.91	1287.8	2002.3													966.567	184.333	432.645	957.096	2400.78	2782.88	2002.3
	965.426	419.592	363.154	990.298	1209.86	2021.09													965.426	178.892	457.896	765.421	2329.61	2795.07	2021.09
	964.282	414.464	296.194	1062.43	1211.39	2057.95													964.282	232.899	380.529	992.282	2321.93	2667.63	2057.95
	963.14	347.922	293.723	884.778	1151.13	1904.31													963.14	176.581	423.765	724.599	2149.86	2554.4	1904.31
	961.996	316.743	317.975	881.067	1061.02	1781.9													961.996	217.313	422.853	859.617	2166.26	2672.88	1781.9
	960.853	292.741	272.365	663.431	928.129	1748.47													960.853	158.017	420.571	767.055	1874.37	2626.7	1748.47
	959.709	276.679	225.488	868.765	899.799	1828.98													959.709	174.004	330.44	722.484	1889.07	2562	1828.98
	958.565	348.8	287.442	709.74	873.237	1816.47													958.565	214.296	380.655	644.95	1759.03	2351.26	1816.47
	957.421	335.169	253.387	689.56	864.563	1665.54													957.421	159.655	396.49	533.563	1952.18	1988.13	1665.54
	956.276	229.271	252.248	665.144	906.798	1640.34													956.276	168.67	365.735	533.492	1877.28	2288.56	1640.34
	955.132	248.316	251.304	739.266	926.424	1606.26													955.132	173.964	257.314	628.848	1884.51	2057.62	1606.26
	953.986	271.49	196.583	621.588	809.779	1670.62													953.986	106.047	422.89	659.582	1580.87	2360.05	1670.62
	952.841	342.338	259.855	535.227	797.742	1443.91													952.841	216.745	298.679	437.796	1621.94	2247.5	1443.91
	951.695	284.749	189.153	456.032	759.454	1491.72													951.695	265.842	403.246	608.458	1552.08	1761.83	1491.72
	950.55	323.331	215.987	555.518	705.528	1547.93													950.55	165.425	294.148	391.319	1626.64	2192.55	1547.93
	949.403	324.212	260.101	613.33	753.647	1468.86													949.403	181.121	407.117	457.002	1489.9	1726.37	1468.86
	948.257	364.214	327.066	629.924	822.656	1524.01													948.257	164.128	401.952	565.436	1601.22	1977.68	1524.01
	947.11	442.294	330.393	659.276	812.869	1456.33													947.11	170.678	517.7	665.361	1474.67	2376.36	1456.33
	945.964	512.296	364.315	631.116	815.981	1425.18													945.964	216.575	611.75	576.022	1626.59	2167.98	1425.18
	944.816	617.093	414.752	685.029	806.841	1592.24													944.816	240.747	609.103	700.737	1740.54	2535.6	1592.24
	943.669	638.002	446.723	711.868	892.576	1476.01													943.669	247.664	607.616	809.211	1862.45	2621.91	1476.01
	942.521	599.816	445.275	859.403	921.308	1520.38													942.521	290.076	607.715	645.861	1794.82	2373.21	1520.38
	941.373	560.289	416.581	848.794	855.232	1598.1													941.373	285.245	682.543	875.725	2006.95	2270.28	1598.1
	940.225	549.495	420.552	827.918	907.45	1555.37													940.225	295.846	652.606	728.814	2295.13	2518.53	1555.37
	939.076	525.496	383.94	807.941	908.56	1613.86													939.076	266.844	647.068	777.424	2399.38	2568.51	1613.86
	937.928	491.618	399.12	799.964	830.918	1701.57													937.928	341.117	578.923	851.474	2206.87	2468.51	1701.57
	936.778	416.711	425.44	721.162	877.225	1689.73													936.778	261.146	604.918	875.292	2270.28	2745.15	1689.73
	935.629	467.4	363.785	720.243	855.933	1817.67													935.629	271.174	451.603	802.534	2356.74	2782.86	1817.67
	934.479	349.567	326.495	685.08	902.669	1914.37													934.479	316.48	364.66	929.006	2473.37	3069.93	1914.37
	933.33	320.522	267.264	640.297	920.712	1907.08													933.33	290.322	392.936	1023.83	2308.6	2705.9	1907.08
	932.18	305.281	314.893	478.031	754.33	1918.3													932.18	241.957	347.989	940.266	2413.56	2971.22	1918.3
	931.029	219.922	284.749	569.548	908.52	1989.51													931.029	207.112	296.147	968.918	2174.42	2993.22	1989.51
	929.879	276.645	282.911	575.322	882.057	2031.73													929.879	227.017	394.113	828.825	2081.76	2744.53	2031.73
	928.728	244.999	296.089	647.26	971.358	2169													928.728	178.053	303.503	755.593	1761.14	3304.85	2169
	927.576	375.507	350.258	750.181	1109.53	2226.58													927.576	246.425	306.138	746.552	2102.44	3237.67	2226.58
	926.425	404.635	443.663	920.513	1228.05	2400.06													926.425	248.53	360.847	921.275	2296.03	3138.91	2400.06
	925.273	410.968	544.661	1040.28	1527.28	2552													925.273	300.557	402.062	1093.67	2591.85	4144.47	2552
	924.121	625.44	637.25	1362.17	1759.43	2903.87													924.121	284.331	499.109	1349.44	2685.55	4254.1	2903.87
	922.969	740.379	781.173	1595.62	2138.74	3105.53													922.969	359.829	651.449	1446.1	3273.39	4377.63	3105.53
	921.816	994.501	1035.13	2026.03	2585.49	3371.2													921.816	463.354	842.118	1628.26	3906.08	4718.94	3371.2
	920.663	1227.58	1121.36	2374.23	2868.91	3569.15													920.663	508.075	1017.28	2039.38	4619.38	5648.21	3569.15
	919.51	1560.42	1373.31	2727.53	3258.78	3883.5													919.51	549.44	1347.83	2441.81	5005.48	6145.75	3883.5
	918.356	1769.16	1476.61	2980.46	3485.51	3988.15													918.356	643.732	1518.17	2552.36	5282.9	6366.97	3988.15
	917.203	1923.4	1504.98	3177.37	3663.84	4168.61													917.203	751.229	1717.05	3064.87	5551.77	6786.71	4168.61
	916.049	1945.28	1526.41	3201.87	3762.48	4272.99													916.049	748.673	1738.88	2732.53	5595.58	7147.43	4272.99
	914.895	1817.05	1497.14	3153	3700.9	4240.5													914.895	820.175	1625.51	2915.42	5664.37	6846.95	4240.5
	913.74	1702.2	1342.99	3131.59	3687.93	4350.97													913.74	658.789	1621.04	2737.04	5565.09	7150.51	4350.97
	912.586	1502.89	1216.67	2910.83	3620.03	4522.46													912.586	691.297	1311.64	2753.95	5188.74	6689.47	4522.46
	911.431	1382.07	1112.85	2882.38	3681.45	4667.07													911.431	658.316	1285.05	2428.18	4920.19	6109.42	4667.07
	910.275	1183.84	965.151	2691.69	3960.42	5074.02													910.275	553.059	1063.69	2360.93	4492.11	5957.87	5074.02
	909.12	876.652	795.568	2572.97	3891.98	5182.99													909.12	439.459	909.05	2175.55	4300.63	6187.77	5182.99
	907.964	722.227	761.16	2437.79	4244.85	5412.37													907.964	424.089	778.847	1994.77	3916.03	5978.63	5412.37
	906.808	629.616	632.684	2323.91	4190.71	5532.96													906.808	408.125	751.052	1661.89	3336.96	4998.55	5532.96
	905.651	524.189	523.134	2144.3	4132.42	5466.11													905.651	312.384	544.88	1450.32	3012.23	4998.09	5466.11
	904.495	472.882	388.24	1885.01	3922.68	5250.37													904.495	301.091	452.346	1434.2	2691.05	4805.44	5250.37
	903.338	327.625	375.696	1724.5	3786.94	5048													903.338	267.244	351.587	1366.62	2559.68	4849.02	5048
	902.181	261.974	243.576	1566.38	3285.95	4426.43													902.181	292.984	392.921	922.644	2095.08	4263.64	4426.43
	901.023	181.738	144.509	1372.14	2849.59	3784.91													901.023	172.026	281.409	952.358	2001.79	3582.12	3784.91
	899.866	173.342	176.627	1110.53	2357.11	3305.11													899.866	143.844	262.347	688.355	1582.06	3351.54	3305.11
	898.708	91.7681	77.9096	819.477	1905.11	2717.95													898.708	168.07	225.356	499.239	1371.59	2553.55	2717.95
	897.55	65.1613	90.8318	650.662	1541.6	2244.81													897.55	117.332	197.134	450.639	1249.29	2475.24	2244.81
	896.391	145.612	108.078	463.683	1211.19	1816.17													896.391	172.306	201.267	377.174	927.282	2182.22	1816.17
	895.232	99.2431	75.2364	509.856	922.7	1578.96													895.232	150.001	182.147	435.814	1071.79	1911.26	1578.96
	894.073	78.6779	58.8949	353.81	832.23	1199.87													894.073	163.163	214.601	421.728	239.172	1413.63	1199.87
	892.914	-0.16843	23.3112	242.244	600.346	994.416													892.914	103.33	70.9913	203.767	377.58	1405.8	994.416
	891.754	20.8845	19.3711	113.628	451.468	717.773													891.754	72.6458	32.6409	118.792	438.691	620.275	717.773
	890.594	19.6456	4.41959	169.939	420.68	645.815													890.594	53.3863	-26.6773	113.023	270.129	799.487	645.815
	889.434	-89.1445	5.41415	121.16	279.196	599.148													889.434	-41.6033	-31.4717	-4.69087	133.679	677.524	599.148
	888.273	57.6639	46.8176	194.725	345.168	534.852													888.273	-19.4971	33.8456	-19.1679	238.98	646.368	534.852
	887.113	16.5633	55.1268	66.3062	126.116	387.169													887.113	44.935	0.67562	0.18014	27.2675	705.162	387.169
	885.952	-31.8831	32.5283	74.35	206.559	357.444													885.952	4.16008	-25.6658	97.9734	116.041	390.053	357.444
	884.791	-34.984	-19.4835	89.5502	106.588	134.546													884.791	7.27884	-21.9585	144.097	-6.57873	241.692	134.546
	883.629	-34.3607	5.94828	53.1479	61.8206	157.55													883.629	23.706	-27.2751	-11.4335	-188.998	14.9808	157.55
	882.467	13.0617	10.8946	-1.81658	121.718	180.797													882.467	89.6211	-47.4689	-97.5679	39.1187	-179.101	180.797
	881.305	-8.37664	-25.2937	98.6001	66.2332	104.789													881.305	49.6462	-25.0574	-174.343	-85.0554	-128.434	104.789
	880.143	-26.8584	-62.4008	16.5172	49.4799	78.3533													880.143	48.5609	36.9256	-55.1225	64.3484	-113.124	78.3533
	878.98	-7.4352	22.7742	48.3674	41.7602	166.304													878.98	-25.8598	-31.3039	-43.3451	-177.788	84.2293	166.304
	877.817	10.8701	15.7006	-13.2249	8.19288	213.742													877.817	-48.374	8.05725	-35.9397	109.535	177.611	213.742
	876.654	-53.5266	-6.00217	-80.0264	-114.522	-50.611													876.654	-21.8467	14.9442	-32.5036	16.6036	68.289	-50.611
	875.49	16.8211	-55.6383	-121.018	45.9004	-169.268													875.49	5.55927	-8.13871	-34.4001	53.5814	-156.011	-169.268
	874.327	-38.0179	31.0674	111.135	-75.6234	50.016													874.327	-1.09405	9.89641	-29.4613	-15.908	343.508	50.016
	873.163	-21.5355	-8.82777	-34.9329	138.314	72.8295													873.163	-2.06454	15.1317	-60.8999	-39.2524	296.993	72.8295
	871.999	73.5141	-70.8976	-125.276	-13.6678	196.715													871.999	18.9212	13.2133	41.3954	26.8802	-22.9724	196.715
	870.834	50.3164	8.30334	8.34129	102.001	47.8539													870.834	-22.5771	17.0555	53.2498	-7.57335	130.043	47.8539
	869.669	-32.9452	18.825	-9.02851	4.84312	178.119													869.669	-0.33213	4.93421	-80.0895	-55.0716	302.675	178.119
	868.504	25.465	-24.0533	48.0664	169.131	97.0941													868.504	14.408	10.1211	23.7869	-24.3896	15.6149	97.0941
	867.339	24.0225	22.9903	-64.5168	210.438	267.262													867.339	17.0548	4.45655	-104.166	52.0009	-11.3938	267.262
	866.173	80.2955	23.4594	-1.98257	241.309	144.354													866.173	6.1377	52.6111	85.7656	-57.5039	115.666	144.354
	865.007	49.3219	66.4644	112.378	232.97	365.094													865.007	9.57261	5.98838	-57.7847	26.2637	330.178	365.094
	863.841	64.5554	50.863	-26.3014	242.418	224.401													863.841	26.4971	79.5295	-52.5517	51.6008	363.995	224.401
	862.675	30.9972	162.667	227.172	294.248	372.274													862.675	1.08542	93.5648	86.6157	-7.0204	788.112	372.274
	861.508	172.819	90.5117	251.485	426.24	603.441													861.508	16.4156	62.3672	267.73	-29.07	457.326	603.441
	860.341	36.6158	63.1986	170.142	318.104	465.009													860.341	17.3696	67.0656	51.3092	85.6752	380.73	465.009
	859.173	118.144	176.378	238.875	566.171	623.733													859.173	30.4492	89.6032	274.905	110.773	762.234	623.733
	858.006	107.906	95.6984	315.218	525.945	721.692													858.006	13.493	155.934	224.836	86.6988	631.21	721.692
	856.838	107.588	159.667	228.93	739.849	882.295													856.838	25.317	183.448	101.63	50.8224	606.028	882.295
	855.67	144.748	154.742	351.609	719.675	985.82													855.67	11.7714	100.226	198.058	136.695	1134.75	985.82
	854.501	132.984	160.936	438.206	776.74	1152.24													854.501	-7.52497	148.033	219.752	389.272	918.985	1152.24
	853.333	259.077	187.108	488.901	1106.06	1346.37													853.333	53.1364	167.394	342.376	309.512	1034.13	1346.37
	852.164	284.958	264.592	520.976	1168.24	1456.15													852.164	2.97219	133.23	186.889	381.63	987.953	1456.15
	850.994	272.271	253.383	586.327	1210.34	1588.52													850.994	40.4613	150.537	356.727	563.464	1261.07	1588.52
	849.825	301.096	238.498	568.529	1305.42	1901.96													849.825	47.9551	121.461	557.507	419.973	864.774	1901.96
	848.655	233.474	352.086	670.406	1349.04	2047.26													848.655	37.3918	181.157	382.993	479.554	1182.73	2047.26
	847.485	379.719	273.107	788.551	1639.53	2196.17													847.485	76.9806	128.116	494.878	444.111	1334.33	2196.17
	846.314	349.254	427.428	834.175	1792.16	2266.51													846.314	35.1539	201.607	562.047	562.026	1651.02	2266.51
	845.145	302.144	381.536	901.06	1900.1	2308.87													845.145	70.7788	190.348	525.33	610.391	1398.91	2308.87
	843.974	411.137	451.208	936.906	1913.5	2685.96													843.974	48.1119	277.95	391.139	556.587	1422.27	2685.96
	842.802	377.575	408.292	1033.21	1885.29	2671.06													842.802	38.2357	280.526	523.71	757.63	1588.04	2671.06
	841.631	386.331	422.936	984.447	1942.87	2658.2													841.631	85.3535	229.179	614.052	599.728	1840.82	2658.2
	840.459	456.011	463.84	997.001	2069.95	2675.85													840.459	90.6349	258.624	793.332	828.118	2057.56	2675.85
	839.287	470.256	486.884	1102.17	2134.83	2813.47													839.287	75.2543	209.748	698.278	941.528	1763.66	2813.47
	838.114	435.354	500.703	1116.6	2049.7	2706.24													838.114	101.584	269.908	624.625	763.679	2281.27	2706.24
	836.942	489.767	585.199	1198.57	2294.66	2829.68													836.942	97.4647	326.284	693.961	984.847	2050.7	2829.68
	835.77	501.562	590.341	1235.53	2223.36	3061.55													835.77	115.618	342.396	758.835	965.517	2096.89	3061.55
	834.596	592.413	566.25	1230.09	2317.25	3078.07													834.596	98.0966	374.573	653.845	1158.54	2182.15	3078.07
	833.423	470.821	621.9	1334.66	2434.06	3158.95													833.423	107.29	309.041	942.9	1057.98	2448.71	3158.95
	832.249	425.324	572.838	1331.04	2399.48	3230.76													832.249	108.97	329.595	879.468	1321.16	2585.65	3230.76
	831.075	559.911	546.217	1362.47	2502.48	3534.25													831.075	112.926	374.742	1040.41	1158.78	2559.84	3534.25
	829.9	502.036	617.399	1330.89	2573.55	3407.69													829.9	96.8048	333.994	930.812	1104.93	2535.04	3407.69
	828.727	580.416	591.086	1340.63	2635.11	3542.78													828.727	118.364	365.701	866.572	1138.24	2184.72	3542.78
	827.552	562.537	614.673	1362.16	2667.08	3770.3													827.552	122.08	322.662	852.905	1263.62	2574.28	3770.3
	826.376	537.755	520.091	1488.85	2465.94	3858.11													826.376	115.703	299.372	1093.66	1201.39	2505.73	3858.11
	825.201	530.764	591.502	1443.62	2722.65	3728													825.201	103.368	431.408	949.405	1368.32	2596.35	3728
	824.025	648.573	764.395	1485.93	2808.28	3980.94													824.025	132.328	407.589	894.522	1254.06	2725.42	3980.94
	822.85	635.087	722.447	1547.3	2939.39	4072.97													822.85	95.2765	406.901	975.002	1233.93	2689.42	4072.97
	821.673	682.05	803.027	1563.54	2830.91	4190.64													821.673	104.272	428.392	1089.72	1233.87	2468.01	4190.64
	820.497	660.221	748.091	1618.81	2843.87	4117.31													820.497	118.852	455.072	1094.56	1399.24	2818.85	4117.31
	819.32	773.951	865.016	1763.88	3076.16	4165.08													819.32	130.413	401.088	1073.02	1483.4	2924.31	4165.08
	818.143	848.739	808.705	1810.12	3079.16	4114.4													818.143	138.878	426.182	980.053	1337.05	2863.67	4114.4
	816.966	859.538	943.118	1934.7	3095.67	4084.19													816.966	100.049	520.472	1089.78	1470.66	2924.71	4084.19
	815.788	921.516	944.416	2071.7	3405.32	4204.67													815.788	143.77	561.301	1208.03	1435.6	3132.48	4204.67
	814.61	963.186	1000.78	2179.1	3346.63	4240.64													814.61	128.905	634.643	1221.82	1788.31	2892.06	4240.64
	813.432	1163.79	1106.16	2328.65	3412.59	4108.97													813.432	176.233	686.184	1402.59	1686.27	3402.43	4108.97
	812.254	1175.02	1213.53	2311.9	3599.64	4115.24													812.254	145.813	768.345	1518.22	1872.62	3131.19	4115.24
	811.075	1228.68	1271.93	2641.5	3589.85	4105.63													811.075	164.75	745.327	1650.3	1912.57	2897.83	4105.63
	809.896	1308.08	1369.92	2726.93	3749.67	4036.74													809.896	208.225	795.907	1727.63	1912.01	3185.77	4036.74
	808.717	1370.65	1352.4	2795.1	3998.88	4157.27													808.717	223.418	837.92	1654.16	2111.62	3506.99	4157.27
	807.537	1312.3	1437.42	2808.13	3894.39	4020.25													807.537	256.882	866.868	1873.25	2315.66	3137.82	4020.25
	806.357	1342.86	1392.76	2856.83	4174.88	4144.37													806.357	259.462	879.619	1789.44	2494.74	3149.31	4144.37
	805.177	1321.95	1376.11	2950.78	4174.34	3877.56													805.177	284.818	902.368	1912.8	2474.78	3605.75	3877.56
	803.996	1321.54	1374.32	2623.33	4147.41	3934.36													803.996	280.022	897.488	2008.48	2567.55	3054.64	3934.36
	802.815	1434.66	1390.52	2784.57	4104.72	3775.27													802.815	295.104	835.435	2084.35	2697.89	3583.76	3775.27
	801.635	1339.07	1427.76	2698.14	4079.13	3804.97													801.635	270.461	847.457	2062.3	2745.51	3565.36	3804.97
	800.454	1340.78	1426.27	2686.41	4054.57	3729.46													800.454	294.053	803.41	2040.51	2695.4	3454	3729.46
	799.272	1217.7	1314.95	2609.03	3719.29	3628.74													799.272	293.177	791.147	1956.65	2868.41	3268.28	3628.74
	798.09	1196.05	1211.06	2485.99	3738.2	3611.37													798.09	249.465	768.877	2103.24	2866.98	3046.03	3611.37
	796.908	1128.07	1214.47	2429.43	3700.81	3231.32													796.908	265.725	660.693	1997.26	2641.3	3019.7	3231.32
	795.726	1022.96	1194.59	2421.77	3688.14	3273.43													795.726	254.535	655.295	1937.64	2853.85	2853.63	3273.43
	794.543	897.294	993.527	2090.55	3328.56	3289.08													794.543	284.975	577.228	1762.6	2413.78	2363.75	3289.08
	793.36	783.461	861.816	2039.6	3379.67	3270.25													793.36	298.744	556.964	1723.94	2611.9	2507.45	3270.25
	792.177	702.705	861.216	1880.27	3203.57	3137.28													792.177	251.061	482.82	1678.03	2499.09	2202.51	3137.28
	790.993	545.222	737.253	1779.68	3126.79	3028.29													790.993	196.404	470.337	1481.12	2344.47	2106.74	3028.29
	789.81	489.345	680.948	1616.28	2979.16	2793.5													789.81	168.313	360.289	1471.78	1981.77	1970.99	2793.5
	788.626	470.661	486.163	1481	2775.71	2667.23													788.626	156.872	328.586	1283.39	1883.61	1639.41	2667.23
	787.441	292.358	481.272	1347.62	2662.78	2612.57													787.441	173.271	342.787	1203.05	1685.69	1425.55	2612.57
	786.257	257.851	512.175	1240.41	2538.66	2419.37													786.257	145.387	270.991	971.52	1618.82	1452.62	2419.37
	785.071	193.762	365.96	983.278	2263.84	2386.99													785.071	133.673	254.362	929.08	1327.27	1189.69	2386.99
	783.887	124.319	302.626	1081.17	2254.91	2154.21													783.887	145.962	139.709	620.792	1195.32	869.05	2154.21
	782.701	104.288	267.811	848.185	2110.2	2028.61													782.701	65.1967	179.764	657.111	991.168	717.662	2028.61
	781.516	96.1816	218.734	897.926	1973.55	1961.55													781.516	111.731	184.548	792.749	864.623	831.719	1961.55
	780.329	79.3642	185.783	772.941	1881.07	1696.86													780.329	66.1029	134.375	550.648	543.877	424.061	1696.86
	779.143	45.5569	134.991	715.993	1703.02	1671.45													779.143	20.6259	135.184	388.353	541.875	184.191	1671.45
	777.956	13.7874	105.339	709.136	1728.11	1823.95													777.956	51.8402	125.588	485.644	538.793	31.9242	1823.95
	776.77	77.4131	149.845	707.025	1596.22	1673.89													776.77	0.72576	121.799	361.7	428.133	145.196	1673.89
	775.582	64.1478	155.645	652.061	1784.12	1647.59													775.582	31.9936	206.744	427.615	241.578	447.249	1647.59
	774.395	47.1761	159.155	752.152	1724.7	1680.47													774.395	47.9779	126.619	177.622	302.065	51.7724	1680.47
	773.207	40.1004	70.3728	623.575	1548.4	1803.74													773.207	47.6465	118.22	463.033	250.503	370.753	1803.74
	772.019	60.0956	110.921	760.565	1698.49	1783.18													772.019	-3.32801	124.618	380.152	438.013	575.977	1783.18
	770.83	143.333	164.822	907.632	1760.38	2031.88													770.83	-14.715	147.621	413.175	435.027	772.009	2031.88
	769.642	115.957	208.157	800.263	1694.81	2038.95													769.642	41.8299	247.777	351.032	537.296	533.312	2038.95
	768.453	151.504	209.46	871.044	1878.59	2313.81													768.453	47.9027	212.076	351.927	522.506	793.12	2313.81
	767.264	158.258	293.409	983.737	2234.48	2637.32													767.264	45.2618	186.356	578.287	665.745	1125.86	2637.32
	766.074	276.988	421.954	1323.39	2514.99	2889.65													766.074	83.3599	363.367	719.07	974.844	1295.78	2889.65
	764.885	479.347	645.628	1713.07	2932.96	3385.92													764.885	84.916	432.279	1036.96	1276.17	1655.4	3385.92
	763.694	670.631	797.948	2168.07	3681.12	4041.95													763.694	163.858	633.507	1419.03	1732.37	2264.85	4041.95
	762.504	832.339	965.481	2562.19	4074.66	4461.67													762.504	210.719	870.314	1469.66	2145.03	2945.5	4461.67
	761.313	922.694	976.128	2694.74	4369.23	5210.91													761.313	248.942	896.247	1874.6	2540.58	3320.29	5210.91
	760.123	813.867	854.241	2567.15	4485.19	5014.41													760.123	305.617	909.278	2034.03	2802.82	3468.93	5014.41
	758.932	666.924	642.939	2233.26	4142.9	4697.47													758.932	262.241	829.219	2138.12	2742.73	3232.68	4697.47
	757.74	493.24	512.293	1833.54	3662.68	4335.92													757.74	213.392	705.907	1921.36	2519.18	3343.42	4335.92
	756.548	337.714	449.704	1452.83	3068.05	4205.74													756.548	206.299	495.78	1564.62	2092.63	2964.6	4205.74
	755.356	242.651	308.115	1163.6	2659.92	3773.93													755.356	147.625	461.55	1269.22	2099.32	2426.18	3773.93
	754.164	198.033	258.73	1037.68	2356.77	3147.37													754.164	160.327	404.514	917.116	1556.4	1896.18	3147.37
	752.972	201.816	270.294	1038.66	2242.62	3046.4													752.972	140.016	353.168	916.909	1476.66	1896.26	3046.4
	751.778	139.389	252.691	1062.06	2049.42	2965.56													751.778	129.791	370.163	978.263	1365.25	1541.24	2965.56
	750.585	208.699	257.005	969.575	2010.42	2783.65													750.585	127.135	294.574	676.841	1176.68	1708.95	2783.65
	749.392	203.46	220.339	1092.99	1988.09	2626.11													749.392	93.7936	283.683	649.631	1170.78	1688.11	2626.11
	748.198	233.893	196.742	900.999	1917.36	2473.03													748.198	81.3166	334.178	531.638	951.141	1219.76	2473.03
	747.004	297.019	255.144	973.046	1750.16	2632.63													747.004	97.3906	290.969	587.257	939.371	1549.76	2632.63
	745.81	251.915	281.579	885.241	1918.15	2596.78													745.81	59.7173	254.622	604.467	1050.93	1656.93	2596.78
	744.615	295.149	271.38	809.494	1896.52	2485.62													744.615	125.07	268.559	484.541	972.364	1319.5	2485.62
	743.42	324.418	256.91	868.025	2023.33	2911.68													743.42	138.847	291.243	776.859	1111.18	1760.94	2911.68
	742.225	245.698	310.47	1020.45	2106.7	3228.06													742.225	107.859	271.622	731.995	1081.87	1594.12	3228.06
	741.029	248.994	388.736	1077.93	2147.41	3514.42													741.029	77.8167	276.349	789.854	1265.21	1893.37	3514.42
	739.834	365.81	465.51	1343.39	2560.56	3892.98													739.834	93.848	424.286	903.156	1245.68	1879.5	3892.98
	738.638	502.657	529.29	1565.04	3130	4428.51													738.638	145.001	469.28	1147.47	1578.62	2153.68	4428.51
	737.441	786.285	783.177	2054.13	3665.25	4909.53													737.441	168.73	669.206	1217.26	1614.18	2786.71	4909.53
	736.244	1086.7	999.837	2597.4	4123.54	5307.96													736.244	167.216	887.031	1609.44	2108.11	3186.36	5307.96
	735.048	1362.75	1152.25	2930.04	4456.02	5680.97													735.048	201.89	977.726	1758.49	2385.43	3278.73	5680.97
	733.851	1551.09	1254.57	3136.03	4893.62	5572.37													733.851	290.178	1143.97	2082.97	2556.32	3668.3	5572.37
	732.652	1569.38	1278.96	3173.82	4669.35	5352.2													732.652	313.821	1217.81	1948.46	2657.36	3629.08	5352.2
	731.455	1583.24	1240.99	3015.6	4333.92	5105.58													731.455	342.957	1157.17	1969.68	2824.85	3634.28	5105.58
	730.257	1554.93	1206.69	2767.67	4079.47	4891.11													730.257	312.961	1118.14	1964.7	2634.35	3473.28	4891.11
	729.059	1422.47	1073.46	2384.97	3611.85	3924.26													729.059	287.334	993.082	1800.81	2496.03	3260.89	3924.26
	727.86	1373.72	1028.19	2161.44	3045.62	3392.94													727.86	304.402	951.032	1752.23	2250.48	2505.55	3392.94
	726.661	1394.3	1045.03	2147.39	2845.41	2648.56													726.661	305.044	874.352	1747.26	2023.7	2191.5	2648.56
	725.462	1250.89	873.046	1859.24	2327.61	2205.12													725.462	292.578	690.614	1262.3	1957.09	1519.05	2205.12
	724.262	1101.2	808.203	1558.81	1950.71	2010.67													724.262	237.468	545.933	1266.07	1639.02	1679.95	2010.67
	723.062	790.455	555.535	1244.07	1562.65	1582.48													723.062	215.18	497.163	1041.4	1392.66	1175.34	1582.48
	721.862	540.457	389.034	1029.48	1285.52	1121.72													721.862	218.016	370.501	759.097	1173.82	386.476	1121.72
	720.662	379.169	302.889	753.859	982.447	1019.04													720.662	147.671	198.724	679.133	844.1	753.87	1019.04
	719.461	215.705	210.89	467.191	707.552	985.075													719.461	127.582	183.41	473.093	784.313	810.221	985.075
	718.26	116.654	82.639	218.948	530.689	599.456													718.26	121.699	92.6959	401.885	533.131	290.962	599.456
	717.059	16.683	31.2298	205.76	481.082	653.181													717.059	86.3342	102.1	122.021	349.652	187.117	653.181
	715.857	2.68494	37.9085	228.866	359.041	486.166													715.857	102.279	90.475	205.116	205.39	-205.043	486.166
	714.655	-37.7913	47.6341	195.968	243.632	306.8													714.655	73.4748	69.5701	265.325	287.602	322.185	306.8
	713.453	-12.9935	11.8677	177.983	306.157	143.352													713.453	42.4958	44.9484	-20.9807	59.8758	-11.4139	143.352
	712.251	39.9081	61.511	129.742	206.981	193.589													712.251	68.2379	14.1398	-16.2244	154.587	-219.616	193.589
	711.048	3.63282	56.6203	166.381	66.6643	131.511													711.048	41.6232	30.2254	27.5537	51.2043	141.478	131.511
	709.951	51.2567	-6.83982	56.3009	190.759	168.175													709.951	-4.60415	17.2787	145.105	-14	-389.492	168.175
	708.751	-20.3466	18.363	121.191	243.101	49.7701													708.751	-44.2811	29.6012	-64.0742	21.5335	-49.5	49.7701
	707.55	-45.3284	-11.0446	28.8593	115.352	-3.13981													707.55	39.1781	14.7526	0.12945	-85.0638	-217.397	-3.13981
	706.349	3.20239	-42.6531	-6.4295	89.3805	118.684													706.349	47.4246	-33.4149	-94.0873	21.6564	-75.2144	118.684
	705.146	-19.2577	-4.12489	17.3786	56.1154	0.29741													705.146	4.47137	-9.46709	-52.7997	-45.0474	-143.102	0.29741
	703.945	5.96705	0.857	123.617	114.122	48.4918													703.945	12.7042	28.6112	80.5344	94.5874	-30.3805	48.4918
	702.743	-42.0392	-15.7346	10.8738	248.217	-31.7291													702.743	29.632	-4.83577	-211.065	26.6171	41.8907	-31.7291
	701.54	-21.2697	32.0754	-67.3764	119.777	60.7637													701.54	80.2796	-28.4459	-98.4807	50.4538	176.528	60.7637
	700.338	57.7859	-2.14609	-1.71637	35.2631	159.964													700.338	5.76654	48.9193	-110.586	-44.1929	16.5501	159.964
	699.135	-4.96755	-9.34831	-85.7778	91.7798	-3.38358													699.135	-4.30319	8.42719	18.3009	-6.82368	-517.847	-3.38358

## Sheet: figure 3
figure 3a	x-axis	-0.05	0	0.05	0.1	0.15	0.2	0.25	0.3	0.35	0.4	0.45	0.5	0.55	0.6	0.65	0.7	0.75	0.8	0.85	0.9	0.95	1	1.05	1.1	1.15	1.2	1.25	1.3	1.35	1.4	1.45	1.5	1.55	1.6	1.65	1.7	1.75	1.8	1.85	1.9	1.95	2	2.05	2.1	2.15	2.2	2.25	2.3
	454.807	-0.000294	-9.23e-05	-0.000718	-0.000355	-5.59e-05	7.6e-05	0.00017172	0.000159	0.0001378	0.00014734	0.00024062	0.0001643	8.9301e-05	0.00017407	0.00031106	0.00011948	0.00022746	0.00039984	0.00026214	0.00014892	1.8258e-05	0.00015708	0.0001632	0.00017748	2.3868e-06	1.83e-05	-1.63e-05	1.53e-05	-1.59e-05	0.000155	0.00024	0.000164	0.000256	6.46e-05	5.09e-05	0.000247	0.000197	0.000262	0.000201	0.000171	-4.51e-06	9.24e-05	6.52e-05	4.58e-05	0.000154	0.000194	5.51e-05	3.8e-05
	455.375	-0.000323	-8.68e-05	-0.000767	-0.000308	6.89e-05	0.000152	0.00024698	0.00025652	9.699e-05	0.00025864	0.0003445	0.00021518	0.00011227	0.00030179	0.00045629	0.00023587	0.00032844	0.00030294	0.00019482	0.00021216	8.3028e-06	0.00025296	8.823e-05	0.00013362	0.00011934	0.00013	-3.26e-05	-4.93e-05	0.000118	0.00023	0.000249	0.000165	0.000197	0.000219	9.55e-05	0.000257	0.000213	0.000162	0.000171	0.000189	2.44e-05	0.000223	3e-05	6.07e-05	0.000201	0.00014	5.53e-05	0.000193
	455.945	-0.000371	-8.93e-05	-0.000808	-0.000333	4.38e-05	0.000193	0.00023956	0.00035192	0.00014522	0.00030952	0.00051834	0.00025122	0.00022248	0.00021424	0.000412	0.00035329	0.00032844	0.00022644	0.00019074	0.00033864	0.00022644	0.00036822	0.00012852	4.2636e-05	4.3656e-05	8.22e-05	3.68e-05	5.76e-05	7.07e-05	0.000269	0.00027	0.000178	0.000155	0.000341	0.000233	0.000308	0.000188	6.65e-05	0.000147	8.66e-05	5.16e-05	0.00025	1.8e-05	7.33e-05	0.00027	0.000115	0.000155	0.000348
	456.513	-0.000242	-9.91e-05	-0.000822	-0.000393	-2.98e-05	0.000252	7.9288e-05	0.0003498	0.00028302	0.00026182	0.000583	0.00028938	0.00036153	0.0001751	0.00029664	0.00039758	0.00026622	0.00014994	0.00014076	0.00032232	0.00033048	0.00039678	0.00025398	0.00016932	-7.8132e-05	-2.08e-06	0.00014	5.42e-05	-2.49e-06	0.000153	0.000258	0.000175	7.19e-05	0.000349	0.000262	0.000367	0.000219	0.000153	0.000121	0.000106	0.000129	0.00013	0.000138	0.000115	0.000297	0.000173	0.000143	0.000327
	457.083	-8.66e-05	-0.000101	-0.00086	-0.000386	-1.47e-05	0.000237	7.5366e-05	0.00038796	0.0002014	0.00021306	0.00051622	0.00038902	0.00038007	0.00026162	0.00028016	0.00042745	0.00028152	0.0001989	0.00013362	0.0003876	0.0002805	0.00043554	0.0004029	0.00031722	1.4586e-05	0.000106	0.000184	1.11e-05	9.81e-05	0.000155	0.000332	0.000179	0.000112	0.000207	0.000179	0.000343	0.000258	0.000293	0.000101	0.000168	0.000222	-1.44e-05	0.000211	9.04e-05	0.000318	0.000147	0.000145	0.00025
	457.651	-6.31e-05	-9.7e-05	-0.000907	-0.00036	0.000114	0.000182	0.00022366	0.00048442	9.5718e-05	0.00029256	0.00050032	0.00048442	0.0003193	0.00029973	0.00027913	0.00038419	0.00025398	0.00041616	0.00024378	0.00055182	0.0003009	0.0004437	0.00033048	0.00028458	0.00011526	0.000111	0.00029	0.000184	0.000306	0.000285	0.0005	0.00014	0.000269	0.000114	0.000207	0.000396	0.000279	0.000439	8.79e-05	0.000349	0.000194	-1.77e-05	0.000257	0.000134	0.000363	0.000147	0.000245	0.0003
	458.221	-4.94e-05	-0.000102	-0.000926	-0.000334	0.000272	0.000238	0.00028938	0.0004505	0.00033178	0.000371	0.00048442	0.00049396	0.00034711	0.00034402	0.0002987	0.0002472	0.00018462	0.00049266	0.00032844	0.00060588	0.00035802	0.00036516	0.00024684	0.00022746	9.4452e-05	0.000133	0.000331	0.000305	0.000348	0.000368	0.000602	0.000148	0.000282	0.000199	0.000209	0.000474	0.000259	0.000454	0.000161	0.000419	0.000185	6.63e-05	0.000346	0.000127	0.000355	0.000225	0.000235	0.000308
	458.789	-6.3e-05	-0.00011	-0.000966	-0.00045	0.000213	0.000307	0.00034556	0.00046534	0.00046746	0.00036358	0.0004717	0.00045474	0.00053869	0.00049852	0.0003914	0.00016789	0.00020604	0.00034068	0.00036006	0.00053754	0.00034578	0.0003468	0.00034272	0.00032436	0.00014484	0.000259	0.000272	0.000259	0.000247	0.00039	0.00056	0.000255	0.000211	0.000178	0.000248	0.000511	0.000292	0.000405	0.000289	0.000311	0.000229	0.000169	0.000314	0.000139	0.000368	0.000229	0.000169	0.000201
	459.359	-0.000163	-0.000102	-0.00102	-0.000507	0.000152	0.000306	0.0003922	0.00052152	0.0004187	0.00040068	0.0005035	0.00042824	0.00061079	0.00053251	0.00052324	0.00028943	0.00034272	0.00037536	0.00046614	0.00041106	0.00033252	0.00044268	0.00038352	0.00037842	0.00025194	0.000304	0.000307	0.000217	0.000229	0.000342	0.000518	0.000336	0.000145	0.000208	0.000317	0.000536	0.000416	0.000442	0.000356	0.000267	0.000276	0.000265	0.000279	0.000216	0.000374	0.000186	0.000146	0.000175
	459.927	-0.000194	-9.72e-05	-0.00101	-0.000422	0.000192	0.00026	0.00033178	0.00045368	0.00038372	0.00045156	0.00048124	0.00045156	0.00055105	0.00053045	0.00059225	0.00042024	0.00046308	0.00052734	0.0005304	0.00040392	0.00034884	0.00050694	0.0003723	0.00032742	0.0003672	0.000326	0.000345	0.000219	0.000229	0.000358	0.000482	0.000377	0.000214	0.000333	0.000262	0.000471	0.000413	0.000444	0.000347	0.000345	0.000293	0.000377	0.000296	0.000321	0.000417	0.000232	0.000266	0.000354
	460.497	-0.000109	-9.97e-05	-0.000898	-0.000363	0.000152	0.000236	0.00041234	0.00046958	0.00040492	0.00047064	0.000477	0.00052364	0.00063242	0.00062006	0.00063139	0.00047277	0.00050592	0.00050898	0.00046818	0.00039474	0.0002907	0.0005049	0.00040596	0.00033354	0.00044574	0.000356	0.000386	0.000282	0.000295	0.000404	0.000416	0.000355	0.000347	0.000375	0.000289	0.000467	0.000398	0.000469	0.0004	0.000422	0.000303	0.000414	0.000322	0.000338	0.000455	0.000377	0.000401	0.000454
	461.065	-6.65e-05	-0.000101	-0.000834	-0.000378	0.000131	0.000292	0.00052258	0.00053212	0.00044732	0.00047594	0.00051304	0.00058088	0.00062212	0.0006283	0.00072615	0.00058195	0.00059262	0.00055284	0.00052224	0.00045594	0.00039168	0.0005508	0.00047226	0.00038658	0.0004437	0.000408	0.000415	0.00032	0.000414	0.000486	0.000431	0.000359	0.000437	0.000455	0.000467	0.000498	0.000365	0.000447	0.000482	0.000422	0.000283	0.000321	0.000362	0.00039	0.000466	0.000422	0.000372	0.000462
	461.635	-0.000124	-9.09e-05	-0.000849	-0.000454	0.000139	0.000346	0.00048124	0.00052364	0.00048336	0.00050456	0.00055226	0.0006201	0.00059534	0.00063242	0.00074778	0.00066435	0.00065076	0.00064056	0.0006018	0.00057018	0.0005508	0.00061914	0.00052938	0.00038964	0.0003978	0.000465	0.000432	0.000347	0.000447	0.000509	0.000498	0.000474	0.000484	0.000536	0.000503	0.000492	0.000334	0.000395	0.000535	0.000438	0.000307	0.000314	0.000399	0.000452	0.000461	0.000423	0.000386	0.000494
	462.203	-0.000148	-8.1e-05	-0.000826	-0.000458	0.000166	0.000388	0.00053636	0.00058194	0.00059678	0.00064024	0.00063918	0.00065826	0.00070658	0.00068701	0.00066126	0.00063242	0.00064872	0.00063546	0.00058242	0.0005916	0.00060996	0.0006375	0.00055284	0.00043656	0.00044676	0.000513	0.000521	0.000451	0.000439	0.000468	0.000593	0.000593	0.000534	0.000509	0.000466	0.00054	0.000425	0.000473	0.00057	0.000455	0.000328	0.000343	0.00037	0.000427	0.000484	0.000466	0.000423	0.000421
	462.773	-0.000115	-7.97e-05	-0.000765	-0.000321	0.000233	0.00047	0.00065402	0.00063812	0.00065826	0.00071232	0.00074094	0.00076744	0.00078795	0.00072306	0.00060873	0.00056238	0.00063342	0.00062832	0.00058446	0.00061506	0.00063342	0.00062016	0.00057018	0.00052632	0.0004998	0.00054	0.000597	0.000525	0.000499	0.000541	0.000633	0.000586	0.000486	0.000438	0.000528	0.000574	0.000517	0.000513	0.000514	0.000422	0.000367	0.000382	0.000314	0.00042	0.000539	0.000502	0.000414	0.000378
	463.341	-0.000146	-7.92e-05	-0.000742	-0.000266	0.000291	0.000531	0.00066144	0.00068158	0.00069642	0.00074412	0.0007632	0.00080136	0.00079104	0.00075396	0.00066641	0.00060976	0.00066606	0.00068646	0.00066198	0.00064974	0.00063036	0.00061404	0.0006018	0.00057426	0.00049878	0.000584	0.000643	0.000569	0.000565	0.000601	0.000612	0.000561	0.000479	0.00047	0.000566	0.00057	0.000535	0.000488	0.000539	0.000492	0.000433	0.00043	0.000366	0.000471	0.000549	0.000497	0.000447	0.000446
	463.911	-0.000151	-7.2e-05	-0.000707	-0.000291	0.000288	0.000523	0.0007102	0.0007791	0.00074094	0.00076532	0.00075154	0.0007579	0.00077353	0.00078383	0.00073851	0.00072924	0.00078336	0.00072828	0.00072828	0.00070788	0.00065178	0.0006579	0.00070278	0.00065382	0.00061098	0.000679	0.000669	0.000614	0.00057	0.000587	0.000615	0.000571	0.000546	0.000532	0.000582	0.000576	0.000523	0.000503	0.000622	0.000522	0.000415	0.000461	0.000476	0.000558	0.000544	0.000497	0.000508	0.000518
	464.479	-9.69e-05	-6.1e-05	-0.000703	-0.000268	0.000254	0.000541	0.00080136	0.0008109	0.00074094	0.00082044	0.00081302	0.00076108	0.00078074	0.00082709	0.00071894	0.00074263	0.00087822	0.0008109	0.00075174	0.00068748	0.00067626	0.0006834	0.00076092	0.00073338	0.00070686	0.000723	0.000695	0.000617	0.000591	0.000658	0.00065	0.00057	0.000565	0.000571	0.000649	0.0006	0.000502	0.000512	0.000611	0.000497	0.000489	0.000536	0.000508	0.000537	0.000521	0.000492	0.000564	0.000587
	465.049	-7.49e-05	-5.85e-05	-0.000733	-0.000249	0.000262	0.000564	0.00079606	0.0008056	0.00077486	0.00085966	0.00082786	0.00079712	0.00084666	0.00086005	0.00075293	0.00077971	0.00089862	0.00085782	0.00078642	0.00070278	0.0007446	0.00070278	0.00074052	0.00073032	0.00068034	0.000728	0.000727	0.000619	0.000637	0.000726	0.0007	0.000618	0.000619	0.000596	0.000729	0.000692	0.000519	0.000531	0.000656	0.000584	0.000579	0.000604	0.000548	0.000501	0.000527	0.000523	0.000651	0.000638
	465.617	-0.000167	-6.52e-05	-0.000754	-0.000248	0.000302	0.000589	0.00079606	0.0008639	0.00077698	0.00086602	0.00090418	0.00088192	0.0008755	0.00090537	0.00087859	0.00081576	0.00083028	0.00077214	0.00087924	0.00079152	0.00080172	0.000765	0.00073542	0.00071604	0.00069156	0.000749	0.000709	0.000694	0.000704	0.00077	0.000764	0.000698	0.000715	0.000656	0.000792	0.000785	0.000583	0.000542	0.000739	0.000627	0.000565	0.000634	0.00063	0.000637	0.000664	0.000578	0.000665	0.000611
	466.187	-0.000163	-6.91e-05	-0.000736	-0.000202	0.000339	0.00065	0.00083316	0.0008745	0.00078016	0.00092538	0.00099322	0.0009646	0.00086829	0.00094554	0.00090743	0.00077044	0.0008415	0.00082824	0.00090576	0.0008262	0.0008364	0.000816	0.00078744	0.00077316	0.00074256	0.000767	0.000724	0.000748	0.000762	0.000841	0.000801	0.000723	0.000785	0.00075	0.000821	0.000795	0.000664	0.000576	0.000775	0.000642	0.000593	0.000628	0.000691	0.000783	0.000721	0.000621	0.000634	0.000637
	466.755	-7.32e-05	-6.72e-05	-0.000692	-0.000207	0.000378	0.000763	0.00094022	0.00087768	0.0008321	0.00095188	0.00106	0.00101	0.00089198	0.00097335	0.00094245	0.00084254	0.00097308	0.0009333	0.00085272	0.00084456	0.0009333	0.000867	0.00086292	0.00078132	0.0008109	0.000844	0.000843	0.00074	0.000787	0.000865	0.000822	0.00072	0.000794	0.000801	0.000892	0.00082	0.000798	0.000675	0.00081	0.000723	0.000725	0.000682	0.000741	0.0008	0.000703	0.000691	0.000656	0.000686
	467.325	-0.000126	-6.32e-05	-0.000676	-0.00017	0.000423	0.000848	0.00105	0.00088616	0.0008639	0.00097414	0.00106	0.00101	0.00093421	0.00097438	0.00103	0.00099498	0.00108	0.00095574	0.0009333	0.00083232	0.00094452	0.00090678	0.00090066	0.00081192	0.0008721	0.000927	0.000931	0.000745	0.000803	0.000923	0.000832	0.000792	0.000787	0.000794	0.000941	0.000841	0.00084	0.000733	0.000842	0.000727	0.000784	0.00071	0.000756	0.000807	0.000799	0.000686	0.000686	0.000719
	467.893	-0.000148	-6.22e-05	-0.000628	-9.99e-05	0.000448	0.000844	0.00107	0.00091902	0.0009275	0.00102	0.00105	0.00105	0.00099086	0.001	0.00109	0.00102	0.00109	0.001	0.00103	0.00089454	0.0009231	0.00090576	0.0008925	0.00088026	0.00088944	0.000962	0.000901	0.000755	0.00085	0.000993	0.00086	0.000919	0.000797	0.000769	0.000946	0.000878	0.000801	0.000723	0.000877	0.000703	0.000776	0.000721	0.000792	0.000859	0.000812	0.000737	0.0007	0.00079
	468.463	-0.0001	-6.48e-05	-0.000608	-0.000144	0.000494	0.000829	0.00111	0.00103	0.00099216	0.0011	0.00108	0.00108	0.00103	0.00113	0.0011	0.00098571	0.00108	0.00105	0.00101	0.00097512	0.00097206	0.00095778	0.00089352	0.00090168	0.00095472	0.000986	0.00086	0.000849	0.000891	0.00104	0.000981	0.000913	0.000839	0.000778	0.00093	0.00094	0.00085	0.000723	0.000931	0.000733	0.000808	0.000809	0.000853	0.000934	0.00077	0.000783	0.000716	0.000818
	469.031	-7.43e-05	-6.51e-05	-0.000622	-0.000197	0.000546	0.000906	0.00117	0.00105	0.001	0.00111	0.00109	0.00113	0.00107	0.00124	0.00109	0.00107	0.00113	0.00105	0.00104	0.00095166	0.00105	0.00105	0.00096186	0.00083232	0.00099654	0.000979	0.000909	0.001	0.000891	0.00107	0.00103	0.00086	0.00095	0.000831	0.000912	0.00094	0.000919	0.000769	0.000979	0.000777	0.000846	0.000856	0.000794	0.000951	0.000767	0.000749	0.000832	0.000832
	469.601	-7.23e-05	-5.94e-05	-0.00058	-0.000166	0.000544	0.00101	0.00118	0.00106	0.00107	0.00109	0.0012	0.00117	0.00114	0.00129	0.00114	0.00114	0.00122	0.00113	0.0011	0.00099552	0.00109	0.00107	0.00105	0.00083538	0.000969	0.000977	0.000951	0.00099	0.000955	0.0011	0.00108	0.000971	0.00104	0.000879	0.000951	0.000909	0.000923	0.000854	0.00104	0.000827	0.000931	0.000893	0.000747	0.000932	0.000777	0.000818	0.00096	0.000878
	470.169	-8.01e-05	-5.1e-05	-0.000466	-0.000124	0.000544	0.00101	0.00122	0.00112	0.00111	0.00116	0.00126	0.00125	0.00116	0.00129	0.00117	0.00113	0.00125	0.0012	0.00114	0.00107	0.00114	0.00112	0.00109	0.00092004	0.00105	0.000986	0.000915	0.000943	0.001	0.00113	0.00114	0.00104	0.00104	0.000887	0.000992	0.000886	0.00091	0.000933	0.00108	0.00088	0.000967	0.00094	0.000785	0.00095	0.000878	0.00088	0.000991	0.000932
	470.739	-7.75e-05	-4.19e-05	-0.000372	-8.55e-05	0.000562	0.000992	0.00123	0.00121	0.0012	0.00124	0.00127	0.00135	0.00122	0.00127	0.00117	0.00113	0.00124	0.00119	0.00116	0.00109	0.00115	0.00119	0.00109	0.00101	0.00118	0.00104	0.00095	0.00101	0.00102	0.00116	0.00107	0.00106	0.00106	0.000971	0.001	0.000936	0.00091	0.000974	0.00106	0.000911	0.00093	0.000941	0.000868	0.000996	0.000951	0.000873	0.00101	0.00096
	471.308	-9.38e-05	-3.21e-05	-0.000419	-5.27e-05	0.000608	0.000979	0.0012	0.00126	0.0013	0.0013	0.00133	0.00136	0.00131	0.00127	0.00121	0.00118	0.00128	0.00119	0.00116	0.00109	0.00116	0.00118	0.00111	0.00113	0.00117	0.00108	0.00107	0.00106	0.00107	0.00121	0.00108	0.0011	0.00113	0.0011	0.00109	0.00104	0.000961	0.00101	0.00102	0.000948	0.000953	0.000962	0.00096	0.00107	0.000937	0.000877	0.00103	0.000997
	471.877	-9.57e-05	-2.43e-05	-0.00048	-4.62e-05	0.000686	0.000997	0.00125	0.00125	0.00131	0.00136	0.00139	0.00134	0.00134	0.0013	0.00125	0.00129	0.00135	0.00123	0.00122	0.00115	0.00123	0.00117	0.00113	0.00116	0.00117	0.0011	0.00114	0.00108	0.00113	0.00128	0.00115	0.0011	0.00113	0.00112	0.00118	0.00109	0.00102	0.00102	0.001	0.001	0.00104	0.000995	0.00102	0.0011	0.000968	0.0009	0.000981	0.000993
	472.445	-9.06e-05	-2.27e-05	-0.000469	-1.52e-05	0.000732	0.00108	0.00131	0.00124	0.00129	0.00138	0.00141	0.00137	0.00137	0.00135	0.00131	0.00137	0.00138	0.00133	0.00131	0.00128	0.00129	0.00121	0.00114	0.00115	0.00125	0.00117	0.00116	0.00112	0.00119	0.0013	0.00121	0.00113	0.00112	0.00113	0.00122	0.00113	0.00107	0.00106	0.00107	0.00104	0.00108	0.00105	0.00106	0.0011	0.00102	0.000982	0.00098	0.000969
	473.015	-0.0001	-2.1e-05	-0.000428	2.46e-05	0.000726	0.00114	0.00133	0.00127	0.00133	0.00138	0.00142	0.00143	0.00142	0.00141	0.00137	0.00141	0.00143	0.00139	0.00134	0.00134	0.00131	0.00129	0.00122	0.00119	0.00129	0.00127	0.00127	0.00122	0.00126	0.0013	0.00125	0.00117	0.00113	0.00116	0.00122	0.00116	0.00113	0.00117	0.00118	0.00109	0.00113	0.00111	0.00108	0.00109	0.00104	0.00107	0.00106	0.000995
	473.584	-7.06e-05	-1.35e-05	-0.000396	4.7e-05	0.000747	0.00118	0.00135	0.00134	0.00138	0.00143	0.00146	0.00149	0.00145	0.00147	0.00144	0.00144	0.00145	0.00139	0.00135	0.00135	0.00133	0.00137	0.00135	0.00128	0.0013	0.00131	0.00133	0.00127	0.0013	0.00133	0.00124	0.00117	0.00116	0.00117	0.00121	0.00116	0.00118	0.00124	0.00126	0.00115	0.00117	0.00114	0.0011	0.00111	0.00105	0.0011	0.00116	0.00106
	474.153	-5.32e-05	-5.24e-06	-0.000348	9.46e-05	0.000781	0.0012	0.00138	0.00137	0.00143	0.00148	0.00149	0.00151	0.00144	0.00149	0.0015	0.00149	0.00145	0.00139	0.00137	0.00136	0.00139	0.0014	0.00137	0.00132	0.00133	0.00129	0.00128	0.00126	0.00135	0.00137	0.00126	0.00125	0.00123	0.00121	0.00124	0.00119	0.00119	0.00124	0.00125	0.00116	0.00117	0.00114	0.00116	0.00117	0.00107	0.00111	0.00119	0.00109
	474.721	-5.74e-05	1.15e-06	-0.000269	0.000146	0.0008	0.00122	0.00143	0.00143	0.00149	0.00156	0.00156	0.00153	0.00149	0.00151	0.00151	0.00155	0.00149	0.00143	0.0014	0.0014	0.00143	0.00142	0.00138	0.00136	0.00137	0.00133	0.00131	0.00131	0.00141	0.00143	0.00132	0.00136	0.0013	0.00126	0.0013	0.00126	0.00124	0.00124	0.00122	0.00119	0.0012	0.00118	0.00121	0.00122	0.00111	0.00113	0.00117	0.00111
	475.291	-7.53e-05	3.46e-06	-0.000233	0.000162	0.000813	0.00126	0.00151	0.00152	0.00155	0.0016	0.00161	0.00158	0.00155	0.00157	0.00153	0.00159	0.00154	0.00152	0.00149	0.00144	0.00146	0.00146	0.00137	0.00139	0.00145	0.00141	0.00137	0.00133	0.00143	0.00145	0.00139	0.00144	0.00135	0.00132	0.00137	0.00133	0.00127	0.00128	0.00127	0.00125	0.00125	0.00119	0.00124	0.00125	0.00115	0.00119	0.00122	0.00117
	475.86	-9.26e-05	-2.46e-07	-0.000223	0.000154	0.000809	0.00128	0.00155	0.00156	0.00155	0.00161	0.00166	0.00163	0.00158	0.00158	0.00155	0.00159	0.00156	0.00158	0.00155	0.00148	0.0015	0.00149	0.00135	0.00141	0.00148	0.00143	0.00138	0.00133	0.00144	0.00147	0.00143	0.00147	0.00138	0.00136	0.0014	0.00136	0.00128	0.00132	0.00128	0.00125	0.00127	0.00119	0.00129	0.0013	0.0012	0.00122	0.00126	0.00118
	476.429	-8.06e-05	-7.22e-06	-0.000211	0.00015	0.000835	0.00133	0.00158	0.00159	0.00159	0.00163	0.00171	0.00172	0.00163	0.00162	0.00159	0.00163	0.0016	0.00164	0.00157	0.00155	0.00156	0.00152	0.00142	0.00144	0.00149	0.00147	0.00144	0.00141	0.0015	0.00152	0.00144	0.00146	0.00136	0.00139	0.00143	0.00137	0.0013	0.00137	0.00128	0.00129	0.00131	0.00125	0.00138	0.00132	0.00125	0.00124	0.00128	0.00121
	476.998	-4.86e-05	-8.61e-06	-0.000199	0.000159	0.000881	0.0014	0.00162	0.00161	0.00165	0.00166	0.00173	0.00167	0.00166	0.00168	0.00165	0.00167	0.00164	0.00167	0.00156	0.0016	0.00158	0.00151	0.00147	0.0015	0.00151	0.00147	0.00147	0.00145	0.00151	0.00152	0.00145	0.00144	0.00133	0.00142	0.00145	0.00137	0.0013	0.00141	0.00132	0.00133	0.00132	0.00131	0.00142	0.0013	0.00126	0.00127	0.00131	0.00128
	477.567	-2.54e-05	-8.56e-06	-0.000164	0.000182	0.000947	0.00145	0.00164	0.00162	0.00171	0.00173	0.00175	0.00161	0.00168	0.00169	0.00169	0.00169	0.00167	0.00168	0.00157	0.00161	0.00157	0.00156	0.00151	0.00156	0.00152	0.00146	0.00143	0.00146	0.00154	0.00149	0.00144	0.00144	0.00139	0.00148	0.00144	0.00137	0.00134	0.00144	0.00137	0.00134	0.00136	0.00132	0.00142	0.00135	0.00125	0.00131	0.00133	0.00133
	478.135	-3.88e-05	-1.02e-05	-0.00011	0.000238	0.00102	0.00143	0.00166	0.00166	0.00176	0.00175	0.00177	0.00165	0.00176	0.0017	0.00172	0.00171	0.0017	0.00172	0.0016	0.0016	0.00162	0.00161	0.00156	0.00158	0.00157	0.00149	0.00144	0.00149	0.00158	0.00149	0.00141	0.00147	0.0015	0.00153	0.00146	0.00142	0.00137	0.00144	0.00141	0.00135	0.00142	0.00133	0.00145	0.00143	0.00128	0.00136	0.00135	0.00134
	478.705	-3.51e-05	-7.65e-06	-4.07e-05	0.000258	0.00106	0.00145	0.00171	0.00175	0.00179	0.00176	0.00181	0.00171	0.00181	0.00172	0.00177	0.00175	0.00175	0.00174	0.00166	0.00166	0.00166	0.00161	0.00159	0.00161	0.00163	0.00152	0.0015	0.00154	0.0016	0.00154	0.00147	0.00153	0.00155	0.00153	0.00153	0.00148	0.0014	0.00148	0.00144	0.00138	0.00144	0.0014	0.0015	0.00145	0.00133	0.00142	0.00139	0.00137
	479.274	-4.91e-05	-1.76e-06	-4.53e-06	0.000238	0.00109	0.00151	0.00174	0.00179	0.00183	0.00183	0.00183	0.00176	0.00183	0.00175	0.0018	0.00181	0.00175	0.00177	0.00172	0.00172	0.00167	0.00164	0.00163	0.0017	0.00163	0.00154	0.00156	0.00163	0.00163	0.00164	0.00156	0.00157	0.00156	0.00157	0.0016	0.00151	0.00146	0.00155	0.00146	0.00144	0.00146	0.00147	0.00151	0.00143	0.00136	0.00145	0.00139	0.00137
	479.843	-6.12e-05	6.14e-06	7.38e-06	0.000285	0.0011	0.00155	0.00172	0.00174	0.00188	0.0019	0.00183	0.00182	0.00184	0.00177	0.00182	0.00185	0.00174	0.00181	0.00176	0.00172	0.00173	0.00172	0.00164	0.00177	0.00163	0.00156	0.00156	0.00167	0.00169	0.00171	0.00158	0.00161	0.00155	0.00163	0.00158	0.00153	0.00149	0.00159	0.00149	0.00146	0.00151	0.0015	0.00154	0.00147	0.00137	0.00141	0.00139	0.00133
	480.411	-8.09e-05	1.24e-05	1.27e-05	0.000355	0.00111	0.0016	0.00177	0.00179	0.0019	0.00196	0.00186	0.00187	0.00184	0.00183	0.00186	0.00188	0.00183	0.00182	0.00176	0.00174	0.00181	0.00175	0.00165	0.00181	0.00168	0.00162	0.00155	0.00165	0.00171	0.0017	0.00163	0.00164	0.00156	0.00166	0.00158	0.00157	0.00154	0.00163	0.00147	0.00149	0.00157	0.00149	0.00161	0.0015	0.00139	0.00141	0.00142	0.00135
	480.981	-9.71e-05	1.6e-05	1.26e-05	0.000397	0.00109	0.00165	0.00179	0.00188	0.00193	0.00197	0.00192	0.00184	0.00191	0.00188	0.00191	0.00192	0.00186	0.00183	0.00176	0.00177	0.00184	0.00178	0.00166	0.0018	0.00176	0.00169	0.0016	0.00162	0.00172	0.0017	0.00171	0.00165	0.00156	0.00167	0.00164	0.00158	0.00155	0.00159	0.00146	0.00151	0.00157	0.0015	0.00163	0.00151	0.00145	0.00148	0.00145	0.00141
	481.55	-6.89e-05	2.79e-05	6.23e-05	0.000448	0.00111	0.00165	0.0018	0.00191	0.00195	0.00198	0.00199	0.00188	0.00196	0.00191	0.00194	0.00196	0.00187	0.00184	0.00184	0.00183	0.00187	0.00184	0.00171	0.00178	0.00178	0.00175	0.00167	0.00166	0.0018	0.0017	0.00171	0.00165	0.00161	0.00168	0.00169	0.00159	0.00157	0.00161	0.00153	0.00154	0.00157	0.00156	0.00165	0.00152	0.00148	0.00153	0.00151	0.00145
	482.119	-9.45e-05	3.68e-05	9.12e-05	0.000483	0.00117	0.00168	0.00186	0.00193	0.00199	0.00202	0.00198	0.00196	0.00197	0.00188	0.00192	0.00198	0.00188	0.00187	0.0019	0.00186	0.00188	0.00187	0.00178	0.0018	0.00177	0.00177	0.00174	0.00172	0.00185	0.0017	0.0017	0.00167	0.00167	0.0017	0.00168	0.00164	0.00161	0.00168	0.00157	0.00158	0.00159	0.00159	0.00163	0.00153	0.00148	0.00156	0.00153	0.00149
	482.688	-0.000117	4.26e-05	0.000121	0.000523	0.00121	0.00173	0.0019	0.00195	0.00207	0.00208	0.002	0.002	0.00199	0.00194	0.00195	0.00199	0.00193	0.0019	0.00191	0.0019	0.00189	0.00186	0.00182	0.00186	0.00185	0.00175	0.00177	0.00175	0.00186	0.00176	0.00173	0.00173	0.00168	0.00172	0.00169	0.00168	0.00165	0.0017	0.00158	0.00159	0.00163	0.0016	0.00161	0.00155	0.00152	0.00158	0.00156	0.00153
	483.256	-8.31e-05	4.87e-05	0.000166	0.00056	0.0012	0.00172	0.0019	0.00198	0.0021	0.00212	0.00208	0.00202	0.00203	0.00201	0.00198	0.00204	0.002	0.00196	0.00192	0.00194	0.00191	0.00183	0.0018	0.0019	0.00188	0.00175	0.00176	0.00177	0.00187	0.00181	0.00177	0.00176	0.00169	0.00175	0.00174	0.00169	0.00168	0.00171	0.00162	0.00162	0.00165	0.00161	0.00164	0.00158	0.00155	0.00159	0.00161	0.00154
	483.825	-4.96e-05	5.23e-05	0.000192	0.000563	0.00119	0.00169	0.0019	0.00199	0.0021	0.0021	0.00206	0.00201	0.00205	0.00202	0.00198	0.00203	0.00201	0.00198	0.00192	0.00194	0.00194	0.00183	0.0018	0.00188	0.00187	0.00177	0.00174	0.0018	0.00185	0.00179	0.00177	0.00175	0.00173	0.00178	0.00174	0.00168	0.00171	0.00173	0.00164	0.00163	0.00164	0.00162	0.00167	0.0016	0.00158	0.00162	0.00165	0.00156
	484.394	-5.32e-05	5.58e-05	0.000202	0.000595	0.00125	0.00172	0.00192	0.00201	0.00208	0.00206	0.00204	0.00208	0.00208	0.00201	0.00199	0.00202	0.00202	0.00197	0.00191	0.00195	0.00195	0.00185	0.00185	0.0019	0.0019	0.0018	0.00177	0.00183	0.00184	0.00177	0.00176	0.00174	0.00175	0.00181	0.00174	0.00172	0.00174	0.00174	0.00167	0.00167	0.00167	0.00167	0.00168	0.00161	0.00161	0.00165	0.00164	0.0016
	484.964	-5.31e-05	5.42e-05	0.000207	0.000626	0.00129	0.00176	0.00196	0.00205	0.00208	0.00206	0.00207	0.00211	0.00207	0.002	0.002	0.00205	0.00202	0.00195	0.00192	0.00196	0.00193	0.00187	0.0019	0.00193	0.00192	0.00183	0.00181	0.00186	0.00185	0.00179	0.00179	0.00175	0.00178	0.00181	0.00178	0.00177	0.00178	0.00175	0.00168	0.0017	0.00168	0.0017	0.00169	0.00161	0.00162	0.00167	0.00165	0.00162
	485.532	-3.32e-05	5.15e-05	0.000241	0.000622	0.00128	0.00176	0.00199	0.00205	0.00207	0.00209	0.00209	0.00211	0.00206	0.00202	0.00203	0.00207	0.00202	0.00197	0.00197	0.00197	0.00192	0.00191	0.00194	0.00195	0.00193	0.00184	0.00183	0.00188	0.00187	0.00184	0.00184	0.00179	0.0018	0.00182	0.0018	0.00178	0.00181	0.00177	0.00168	0.00169	0.00168	0.00172	0.0017	0.00162	0.00164	0.00169	0.00166	0.00163
	486.101	-6.28e-06	5.19e-05	0.000282	0.000636	0.00132	0.00179	0.00201	0.00207	0.0021	0.00212	0.00212	0.00214	0.00206	0.00206	0.00209	0.00209	0.00202	0.00199	0.002	0.00198	0.00196	0.00196	0.00196	0.00196	0.00195	0.00187	0.00184	0.00189	0.0019	0.00188	0.00187	0.00182	0.00182	0.00182	0.0018	0.00176	0.00179	0.00176	0.0017	0.00171	0.00171	0.00176	0.00174	0.00167	0.00168	0.00171	0.00167	0.00166
	486.67	-1.51e-06	5.13e-05	0.000342	0.000689	0.00136	0.00181	0.00202	0.0021	0.00215	0.00215	0.00212	0.00214	0.00208	0.00209	0.00212	0.0021	0.00204	0.002	0.00199	0.00199	0.00198	0.00195	0.00195	0.00197	0.00195	0.00189	0.00188	0.00193	0.00191	0.00187	0.00187	0.00182	0.00185	0.00183	0.00178	0.00173	0.00174	0.00171	0.00171	0.00174	0.00172	0.00176	0.00175	0.0017	0.00169	0.00171	0.00167	0.00166
	487.24	-1.81e-05	5.08e-05	0.000399	0.000714	0.00138	0.00179	0.00199	0.00213	0.00218	0.00218	0.0021	0.00212	0.00207	0.00211	0.00212	0.00208	0.00205	0.00197	0.00197	0.002	0.00197	0.00192	0.00196	0.00196	0.00192	0.00189	0.00192	0.00196	0.00191	0.00185	0.00186	0.00183	0.00189	0.00185	0.00179	0.00174	0.00176	0.00172	0.00172	0.00176	0.00173	0.00175	0.00173	0.0017	0.00169	0.0017	0.00164	0.00163
	487.808	-2.87e-05	5.15e-05	0.000429	0.000692	0.0014	0.0018	0.002	0.00213	0.00217	0.00218	0.00211	0.00211	0.00205	0.00211	0.00211	0.00208	0.00203	0.00196	0.00197	0.00201	0.00198	0.00193	0.00199	0.00198	0.00192	0.00188	0.00191	0.00197	0.00191	0.00185	0.00187	0.00186	0.00189	0.00186	0.00181	0.00174	0.00179	0.00175	0.00175	0.00176	0.00174	0.00176	0.0017	0.00167	0.00171	0.00169	0.00163	0.00165
	488.377	-1.82e-05	5.26e-05	0.000465	0.000689	0.00141	0.0018	0.00204	0.00212	0.00214	0.00217	0.00212	0.00214	0.00204	0.0021	0.00212	0.00211	0.00205	0.00201	0.00201	0.00206	0.002	0.00195	0.002	0.00198	0.00194	0.00189	0.00189	0.00196	0.00191	0.00186	0.00188	0.00186	0.00187	0.00188	0.00182	0.00174	0.00179	0.00175	0.00175	0.00174	0.00176	0.00176	0.0017	0.00168	0.00172	0.00169	0.00163	0.00168
	488.946	1.12e-05	5.56e-05	0.000449	0.000678	0.00142	0.00181	0.00201	0.00213	0.00214	0.00215	0.00211	0.00218	0.00203	0.00211	0.00217	0.00212	0.00206	0.00203	0.00203	0.00207	0.00198	0.00195	0.00198	0.00195	0.00196	0.00191	0.00187	0.00193	0.00192	0.00189	0.0019	0.00184	0.00189	0.00191	0.00183	0.00179	0.00181	0.00174	0.00175	0.00175	0.00175	0.00178	0.00172	0.0017	0.0017	0.0017	0.00164	0.00169
	489.515	2.11e-05	5.81e-05	0.000413	0.000665	0.00141	0.00183	0.00199	0.00213	0.00215	0.00215	0.00208	0.00218	0.00206	0.00212	0.00219	0.0021	0.00204	0.002	0.00201	0.00205	0.00197	0.00196	0.00198	0.00193	0.00195	0.00189	0.00185	0.00188	0.0019	0.00188	0.00189	0.00182	0.0019	0.00191	0.0018	0.00177	0.0018	0.00174	0.00175	0.00175	0.00168	0.00179	0.00171	0.00168	0.00169	0.00169	0.00164	0.00167
	490.084	3.04e-05	5.87e-05	0.000403	0.00071	0.0014	0.0018	0.00201	0.00214	0.00218	0.00217	0.00206	0.00223	0.00211	0.0021	0.00215	0.00207	0.00204	0.00197	0.00201	0.00203	0.00197	0.00195	0.002	0.00196	0.00196	0.00186	0.00186	0.00188	0.00188	0.00185	0.00187	0.00183	0.00189	0.00189	0.00179	0.00176	0.00182	0.00179	0.00174	0.00172	0.00167	0.0018	0.00172	0.00166	0.00174	0.0017	0.00165	0.00165
	490.654	-1.37e-05	6.36e-05	0.00036	0.000752	0.00139	0.00179	0.00206	0.00217	0.00218	0.00218	0.00212	0.00226	0.00213	0.00207	0.00211	0.00209	0.00205	0.00195	0.00203	0.00202	0.00197	0.00195	0.00202	0.00198	0.00195	0.00187	0.00189	0.00194	0.0019	0.00185	0.00189	0.00184	0.00187	0.00187	0.0018	0.00181	0.00182	0.00181	0.00173	0.00174	0.00172	0.00181	0.00173	0.00167	0.00178	0.00172	0.00168	0.00164
	491.222	-3.91172e-05	7.92515e-05	0.000360278	0.000812184	0.00135	0.0018	0.00207	0.00215	0.00216	0.00216	0.00218	0.00218	0.00213	0.00209	0.00209	0.00208	0.00204	0.00201	0.00201	0.002	0.00198	0.00197	0.00198	0.00196	0.00191	0.00189	0.0019	0.00192	0.00191	0.00188	0.00185	0.00183	0.00182	0.00181	0.0018	0.00178	0.00178	0.00177	0.00175	0.00175	0.00176	0.00175	0.00171	0.0017	0.00171	0.00171	0.00168	0.00165
	491.791	-8.09e-06	7.68e-05	0.000406	0.000796	0.00139	0.00185	0.00212	0.00215	0.00214	0.00213	0.00215	0.0022	0.00209	0.00209	0.00215	0.00207	0.00207	0.00202	0.00202	0.00202	0.00202	0.00194	0.002	0.00195	0.00195	0.00188	0.00187	0.00194	0.00188	0.00187	0.00187	0.00183	0.00184	0.00182	0.00181	0.00174	0.00177	0.0018	0.00173	0.00177	0.00173	0.00183	0.00168	0.00165	0.00175	0.00171	0.00166	0.0017
	492.36	-1.45e-05	7.9e-05	0.000415	0.000804	0.00137	0.00184	0.00216	0.00216	0.00212	0.00217	0.00214	0.00219	0.00208	0.0021	0.00214	0.00206	0.00207	0.00203	0.00203	0.00202	0.00201	0.00192	0.00196	0.00194	0.00195	0.00187	0.00186	0.0019	0.00186	0.00185	0.00185	0.00185	0.00187	0.00184	0.00181	0.00175	0.00178	0.00177	0.00172	0.00174	0.00173	0.00181	0.00169	0.00166	0.00174	0.00169	0.00167	0.00172
	492.93	-2.68e-05	7.68e-05	0.000409	0.00082	0.00137	0.00182	0.00212	0.00213	0.00212	0.00216	0.00213	0.00216	0.00207	0.00208	0.00212	0.00204	0.00201	0.00201	0.00201	0.00199	0.00197	0.0019	0.00196	0.00192	0.00189	0.00185	0.00185	0.00189	0.00185	0.00184	0.00182	0.00184	0.00186	0.0018	0.00178	0.00174	0.00175	0.00173	0.00173	0.00174	0.00171	0.00176	0.00169	0.00166	0.00171	0.00168	0.00167	0.00168
	493.498	-2e-05	7.92e-05	0.000467	0.000844	0.00137	0.00181	0.00207	0.0021	0.00213	0.00213	0.00211	0.00214	0.00207	0.0021	0.00211	0.00204	0.002	0.00196	0.00198	0.00199	0.00195	0.00189	0.00198	0.00193	0.00187	0.00184	0.00187	0.00191	0.00185	0.00186	0.00181	0.00182	0.00183	0.00177	0.00175	0.00174	0.00176	0.00175	0.00176	0.00174	0.00172	0.00173	0.00167	0.00168	0.00172	0.00168	0.00164	0.00167
	494.067	-3.39e-05	8.53e-05	0.000491	0.00086	0.00137	0.00179	0.00204	0.00208	0.0021	0.00211	0.00208	0.00211	0.00205	0.00207	0.00207	0.00203	0.00201	0.00194	0.00196	0.00197	0.00192	0.00187	0.00193	0.00192	0.0019	0.00184	0.00184	0.00189	0.00183	0.00184	0.00179	0.00178	0.00181	0.00176	0.00173	0.00176	0.00178	0.00175	0.00177	0.00173	0.00171	0.00171	0.00166	0.0017	0.00172	0.00165	0.00163	0.00167
	494.636	-3.69e-05	8.54e-05	0.000478	0.00087	0.00136	0.00176	0.00202	0.00208	0.0021	0.0021	0.00208	0.00211	0.00202	0.00205	0.00205	0.00202	0.00198	0.00194	0.00195	0.00194	0.00189	0.00185	0.00188	0.00189	0.00191	0.00184	0.00183	0.00186	0.00183	0.00183	0.0018	0.00179	0.0018	0.00179	0.00175	0.00176	0.00177	0.00174	0.00175	0.00173	0.00169	0.00169	0.00166	0.00169	0.00169	0.00163	0.00166	0.00167
	495.206	-3.2e-05	8.05e-05	0.000482	0.000862	0.00134	0.00173	0.00201	0.00207	0.00209	0.00207	0.00206	0.0021	0.00202	0.00203	0.00203	0.00201	0.00194	0.00193	0.00194	0.00189	0.00184	0.00183	0.00186	0.00189	0.00187	0.00181	0.00182	0.00184	0.00182	0.00179	0.00178	0.00178	0.00177	0.00177	0.00176	0.00176	0.00174	0.00171	0.00172	0.00172	0.0017	0.00168	0.00162	0.00166	0.00167	0.00162	0.00165	0.00165
	495.774	-3.7e-05	7.67e-05	0.000497	0.000862	0.00133	0.00172	0.002	0.00202	0.00207	0.00207	0.00205	0.00207	0.00199	0.00197	0.00199	0.00197	0.0019	0.0019	0.0019	0.00186	0.00182	0.00181	0.00186	0.00186	0.00182	0.00176	0.0018	0.00182	0.00179	0.00176	0.00175	0.00174	0.00172	0.00172	0.00174	0.00173	0.00169	0.00167	0.0017	0.00171	0.00171	0.00167	0.00159	0.00161	0.00164	0.00159	0.00161	0.00162
	496.344	-4.86e-05	7.5e-05	0.000525	0.000871	0.00134	0.00175	0.00202	0.00202	0.00204	0.00205	0.00205	0.00206	0.00195	0.00194	0.00195	0.00194	0.00188	0.00186	0.00189	0.00186	0.00182	0.00182	0.00184	0.00184	0.0018	0.00175	0.00179	0.00181	0.00177	0.00176	0.00174	0.00173	0.00172	0.00172	0.0017	0.0017	0.00169	0.00166	0.00168	0.00168	0.00169	0.00164	0.00158	0.00159	0.00162	0.00157	0.00161	0.00161
	496.912	-2.8e-05	7.39e-05	0.000556	0.000853	0.00135	0.00174	0.00199	0.002	0.00198	0.00197	0.00202	0.00201	0.00193	0.00193	0.00193	0.00191	0.00186	0.00186	0.00188	0.00184	0.0018	0.0018	0.00182	0.00181	0.00177	0.00175	0.00178	0.00178	0.00176	0.00174	0.0017	0.0017	0.00174	0.0017	0.00165	0.00169	0.00168	0.00165	0.00165	0.00163	0.00164	0.00161	0.00156	0.00157	0.00159	0.00155	0.00159	0.00158
	497.482	-1.47e-05	7.44e-05	0.000601	0.000856	0.00134	0.0017	0.00193	0.00197	0.00195	0.00195	0.002	0.00198	0.0019	0.00194	0.00191	0.0019	0.00186	0.00185	0.00185	0.00182	0.00176	0.00176	0.0018	0.00177	0.00176	0.00174	0.00178	0.00176	0.00173	0.0017	0.00167	0.00169	0.00173	0.00167	0.00164	0.00169	0.00167	0.00163	0.00163	0.00162	0.00163	0.00159	0.00155	0.00157	0.00158	0.00155	0.00157	0.00156
	498.05	-4.19e-05	7.44e-05	0.000632	0.000872	0.00133	0.00167	0.00192	0.00195	0.00194	0.00194	0.00197	0.00195	0.00186	0.00192	0.00187	0.00185	0.00184	0.00182	0.00182	0.00183	0.00173	0.00173	0.00178	0.00176	0.00173	0.00171	0.00175	0.00174	0.00169	0.00168	0.00167	0.00169	0.0017	0.00164	0.00162	0.00167	0.00166	0.00161	0.00161	0.00161	0.00162	0.00156	0.00156	0.00157	0.00157	0.00155	0.00156	0.00156
	498.62	-5.64e-05	7.53e-05	0.000641	0.000855	0.00131	0.00165	0.0019	0.00195	0.00193	0.00191	0.00194	0.00191	0.00182	0.00186	0.00184	0.0018	0.0018	0.00176	0.00177	0.00178	0.00168	0.00174	0.00177	0.00174	0.00168	0.00165	0.00172	0.00171	0.00168	0.00167	0.00164	0.00166	0.00166	0.00159	0.00158	0.00161	0.00162	0.00158	0.00159	0.00156	0.00158	0.00153	0.00154	0.00155	0.00155	0.00152	0.00156	0.00152
	499.188	-5.19e-05	7.76e-05	0.000649	0.000834	0.00128	0.00165	0.00189	0.00193	0.00193	0.00187	0.00195	0.00189	0.00181	0.00185	0.00183	0.00178	0.00174	0.00177	0.00176	0.00173	0.00164	0.00177	0.00176	0.00173	0.00165	0.00162	0.0017	0.00167	0.00167	0.00168	0.00163	0.00165	0.00164	0.00157	0.00158	0.00159	0.00156	0.00154	0.00157	0.00152	0.00156	0.00151	0.00152	0.00154	0.00154	0.00147	0.00154	0.00149
	499.758	-3.93e-05	7.73e-05	0.000624	0.000838	0.00128	0.00164	0.00188	0.0019	0.0019	0.00182	0.00193	0.00188	0.00178	0.00184	0.00179	0.00176	0.00171	0.00176	0.00175	0.00172	0.0016	0.00175	0.00174	0.00171	0.00164	0.0016	0.00167	0.00164	0.00163	0.00163	0.00159	0.00162	0.0016	0.00158	0.00156	0.00156	0.00152	0.00152	0.00155	0.0015	0.00154	0.00147	0.0015	0.00152	0.00152	0.00143	0.00147	0.00147
	500.326	-2.38e-05	7.68e-05	0.000561	0.000869	0.00127	0.00163	0.00186	0.00188	0.00187	0.00179	0.00187	0.00183	0.00174	0.00177	0.00175	0.00176	0.00168	0.00172	0.0017	0.00172	0.00159	0.00167	0.00169	0.00167	0.00159	0.00155	0.00162	0.00162	0.0016	0.0016	0.00155	0.00159	0.00155	0.00155	0.00151	0.00155	0.0015	0.00149	0.00154	0.00151	0.00154	0.00145	0.00145	0.00149	0.00148	0.00143	0.00144	0.00145
	500.896	-1.67e-05	7.85e-05	0.000518	0.000876	0.00127	0.00162	0.00183	0.00183	0.00188	0.00177	0.00184	0.0018	0.00174	0.00172	0.00176	0.00177	0.00165	0.00168	0.00167	0.00169	0.00159	0.00163	0.00165	0.00161	0.00155	0.00157	0.00161	0.00161	0.00157	0.00159	0.00154	0.00156	0.00154	0.00149	0.00149	0.00156	0.00146	0.00151	0.00154	0.0015	0.00151	0.00145	0.00141	0.00146	0.00146	0.00143	0.00144	0.00144
	501.464	-3.53e-05	8.35e-05	0.000524	0.000841	0.00124	0.0016	0.00179	0.00178	0.00184	0.00175	0.00183	0.00178	0.00173	0.00171	0.00173	0.00174	0.00163	0.00164	0.00165	0.00163	0.00157	0.00162	0.00162	0.00156	0.00153	0.00158	0.00162	0.00156	0.00151	0.00155	0.00153	0.00153	0.00152	0.00144	0.00148	0.0015	0.00145	0.00148	0.00149	0.00144	0.00147	0.00143	0.00141	0.00142	0.00142	0.00141	0.00141	0.00144
	502.034	-5.45e-05	8.93e-05	0.000521	0.000816	0.00118	0.00155	0.00172	0.00173	0.00177	0.0017	0.00179	0.00176	0.00169	0.00169	0.00164	0.00164	0.00159	0.0016	0.0016	0.00159	0.00152	0.00158	0.00156	0.00154	0.00148	0.00152	0.00158	0.00149	0.00146	0.0015	0.00148	0.0015	0.00145	0.00141	0.00145	0.00144	0.00144	0.00143	0.00143	0.00143	0.00144	0.00138	0.00139	0.0014	0.00139	0.00138	0.00139	0.0014
	502.602	-6.4e-05	9.14e-05	0.000527	0.000802	0.00116	0.00152	0.00171	0.00172	0.0017	0.00169	0.00175	0.00173	0.00167	0.00166	0.0016	0.00161	0.00158	0.00159	0.00159	0.00157	0.00149	0.00157	0.00154	0.00153	0.00146	0.00148	0.00152	0.00146	0.00147	0.00147	0.00146	0.00147	0.00142	0.0014	0.00143	0.00146	0.00143	0.00141	0.0014	0.00141	0.00142	0.00136	0.00137	0.00139	0.00137	0.00135	0.00137	0.00136
	503.172	-9.1e-05	8.9e-05	0.000513	0.000788	0.00114	0.00149	0.00172	0.00172	0.00167	0.0017	0.00174	0.00169	0.00165	0.00165	0.0016	0.00161	0.00155	0.00155	0.00153	0.00151	0.00147	0.00155	0.00155	0.00152	0.00146	0.00145	0.00149	0.00143	0.00146	0.00146	0.00143	0.00144	0.00141	0.00136	0.00142	0.00147	0.00139	0.00139	0.00139	0.00138	0.00141	0.00137	0.00133	0.00136	0.00134	0.00132	0.00133	0.00132
	503.74	-9.02e-05	8.45e-05	0.0005	0.000788	0.00111	0.00148	0.00169	0.0017	0.0017	0.00171	0.00171	0.00162	0.0016	0.00162	0.00159	0.00157	0.00151	0.0015	0.00146	0.00147	0.00146	0.00151	0.00151	0.00151	0.00145	0.00141	0.00145	0.0014	0.00142	0.00144	0.00141	0.00143	0.00139	0.00133	0.0014	0.00142	0.00136	0.00138	0.00137	0.00135	0.00138	0.00135	0.00132	0.00134	0.00131	0.0013	0.00129	0.00128
	504.31	-7.49e-05	8.2e-05	0.000522	0.000784	0.0011	0.00148	0.00165	0.00167	0.00169	0.00166	0.00166	0.00161	0.00157	0.00158	0.00156	0.00152	0.00148	0.00148	0.00148	0.00147	0.00143	0.00148	0.00148	0.00148	0.00144	0.00139	0.00142	0.0014	0.0014	0.00143	0.00142	0.00142	0.00137	0.00135	0.00138	0.0014	0.00136	0.00136	0.00135	0.00132	0.00134	0.00133	0.0013	0.00133	0.00128	0.00127	0.00127	0.00128
	504.878	-7.08e-05	8.18e-05	0.00053	0.000769	0.00109	0.00146	0.00162	0.00164	0.00162	0.00159	0.00162	0.00159	0.00155	0.00155	0.00151	0.00148	0.00143	0.00145	0.00146	0.00144	0.0014	0.00144	0.00145	0.00143	0.00144	0.0014	0.0014	0.00138	0.00137	0.00139	0.00139	0.00137	0.00134	0.00133	0.00133	0.00137	0.00134	0.00132	0.00131	0.0013	0.00132	0.00129	0.00127	0.0013	0.00126	0.00125	0.00125	0.00126
	505.448	-6.78e-05	8.25e-05	0.000533	0.000751	0.00107	0.0014	0.00157	0.00158	0.00156	0.00155	0.00157	0.00156	0.00152	0.00151	0.00148	0.00146	0.0014	0.00142	0.0014	0.00138	0.00138	0.0014	0.00139	0.00138	0.0014	0.00137	0.00136	0.00134	0.00134	0.00134	0.00134	0.00134	0.00132	0.00128	0.0013	0.00133	0.00129	0.00129	0.00128	0.00128	0.00131	0.00126	0.00124	0.00126	0.00123	0.00123	0.00123	0.00122
	506.016	-7.17e-05	8.29e-05	0.000544	0.000736	0.00106	0.00139	0.00157	0.00155	0.00156	0.00156	0.00155	0.00155	0.0015	0.00147	0.00146	0.00145	0.00141	0.0014	0.00136	0.00135	0.00138	0.00138	0.00134	0.00133	0.00136	0.00136	0.00135	0.00132	0.00132	0.00132	0.0013	0.00131	0.00131	0.00127	0.00128	0.00131	0.00127	0.00126	0.00126	0.00125	0.00126	0.00122	0.00124	0.00125	0.00121	0.00122	0.00121	0.00119
	506.586	-7.52e-05	8.02e-05	0.000543	0.000719	0.00108	0.00139	0.00155	0.00156	0.00156	0.00154	0.00152	0.00149	0.00146	0.00144	0.00143	0.00141	0.0014	0.00138	0.00135	0.00135	0.00135	0.00135	0.00133	0.00132	0.00134	0.00134	0.00134	0.00129	0.00128	0.00128	0.00127	0.00128	0.00129	0.00125	0.00125	0.00129	0.00127	0.00125	0.00123	0.00123	0.00123	0.0012	0.00123	0.00124	0.00121	0.00121	0.0012	0.00117
	507.154	-7.18e-05	7.69e-05	0.000534	0.000694	0.00107	0.00136	0.00151	0.00153	0.00151	0.00149	0.00147	0.00145	0.00141	0.0014	0.00139	0.00138	0.00138	0.00137	0.00134	0.00134	0.0013	0.0013	0.00131	0.00131	0.00132	0.00129	0.00128	0.00125	0.00126	0.00123	0.00123	0.00125	0.00126	0.00123	0.00124	0.00126	0.00123	0.00122	0.00122	0.00123	0.00123	0.00119	0.00121	0.00122	0.00119	0.0012	0.00119	0.00114
	507.724	-7.03e-05	7.47e-05	0.000532	0.000692	0.00106	0.00134	0.00147	0.00148	0.00145	0.00145	0.00145	0.00142	0.00136	0.00135	0.00136	0.00135	0.00133	0.00133	0.0013	0.0013	0.00126	0.00126	0.00128	0.00126	0.00128	0.00127	0.00124	0.00124	0.00124	0.00121	0.0012	0.00121	0.00123	0.00122	0.00123	0.00121	0.0012	0.00121	0.00119	0.00121	0.0012	0.00117	0.00118	0.0012	0.00117	0.00116	0.00116	0.00111
	508.292	-6.6e-05	7.2e-05	0.000535	0.000672	0.00105	0.00133	0.00144	0.00144	0.00141	0.00141	0.00141	0.00138	0.00133	0.00132	0.00133	0.00131	0.00129	0.00128	0.00125	0.00124	0.00124	0.00128	0.00124	0.00121	0.00123	0.00125	0.00121	0.00121	0.0012	0.0012	0.00119	0.00119	0.00119	0.00117	0.00119	0.00118	0.00118	0.00117	0.00114	0.00118	0.00117	0.00115	0.00114	0.00116	0.00114	0.00113	0.00113	0.0011
	508.862	-6.97e-05	7.19e-05	0.000539	0.000636	0.00104	0.0013	0.00142	0.00142	0.00138	0.00139	0.00138	0.00136	0.0013	0.00129	0.00131	0.00128	0.00126	0.00123	0.00122	0.0012	0.00122	0.00126	0.00123	0.00118	0.00119	0.00121	0.0012	0.00116	0.00116	0.00117	0.00119	0.00119	0.00116	0.00113	0.00116	0.00115	0.00114	0.00114	0.00111	0.00116	0.00116	0.00112	0.00111	0.00112	0.00111	0.00109	0.00112	0.00107
	509.43	-8.78e-05	7.52e-05	0.000558	0.000613	0.001	0.00128	0.00139	0.0014	0.00135	0.00137	0.00135	0.00133	0.00126	0.00126	0.00128	0.00123	0.00123	0.00119	0.00119	0.00119	0.0012	0.00123	0.00121	0.00115	0.00116	0.0012	0.00118	0.00111	0.00112	0.00112	0.00116	0.00115	0.00114	0.00111	0.00114	0.00113	0.00111	0.00111	0.00109	0.00112	0.00113	0.00108	0.00109	0.00109	0.00106	0.00105	0.00109	0.00105
	510	-0.000101	7.99e-05	0.000574	0.000566	0.000977	0.00127	0.00136	0.00136	0.00134	0.00134	0.00128	0.00129	0.00123	0.00124	0.00125	0.00122	0.00123	0.00116	0.00117	0.00119	0.00117	0.00119	0.00118	0.00113	0.00116	0.00118	0.00115	0.00109	0.00109	0.0011	0.0011	0.00114	0.00111	0.00106	0.00112	0.00111	0.00109	0.00108	0.00105	0.00108	0.00108	0.00104	0.00108	0.00105	0.00102	0.00102	0.00105	0.00103
	510.568	-0.00012	8.12e-05	0.000569	0.000581	0.000961	0.00123	0.00131	0.00133	0.0013	0.00133	0.00122	0.00126	0.00122	0.00119	0.00123	0.00119	0.00121	0.00112	0.00117	0.00117	0.00117	0.00116	0.00113	0.00111	0.00113	0.00113	0.00111	0.00109	0.00109	0.00106	0.00106	0.00111	0.00108	0.00103	0.00108	0.00108	0.00104	0.00106	0.00103	0.00105	0.00105	0.00102	0.00107	0.00104	0.00101	0.00101	0.00101	0.00101
	511.138	-0.000119	8.08e-05	0.000556	0.000645	0.000927	0.00118	0.00127	0.00128	0.00126	0.0013	0.00122	0.00122	0.00121	0.00115	0.00119	0.00115	0.00116	0.00111	0.00111	0.00112	0.00115	0.00113	0.0011	0.00106	0.00108	0.00109	0.00109	0.00107	0.00107	0.00101	0.00105	0.00104	0.00103	0.00104	0.00104	0.00104	0.000989	0.00103	0.00098	0.00102	0.00104	0.000981	0.00103	0.00104	0.001	0.001	0.000991	0.000971
	511.706	-0.000104	8.62e-05	0.000527	0.000634	0.000907	0.00116	0.00125	0.00126	0.00123	0.00128	0.00125	0.00121	0.00116	0.00116	0.00117	0.00112	0.00113	0.0011	0.00106	0.00106	0.00109	0.00109	0.00108	0.00104	0.00107	0.00109	0.00107	0.00106	0.00106	0.00102	0.00104	0.00102	0.00103	0.00106	0.00102	0.00101	0.001	0.001	0.000961	0.00102	0.00104	0.000964	0.000998	0.00101	0.000979	0.000997	0.001	0.000948
	512.276	-9.84e-05	9.18e-05	0.000505	0.000598	0.000897	0.00113	0.00122	0.00124	0.00119	0.00125	0.00123	0.00119	0.00111	0.00115	0.00117	0.0011	0.00108	0.00106	0.00103	0.00101	0.00104	0.00105	0.00105	0.00104	0.00105	0.00106	0.00103	0.00102	0.00104	0.00102	0.00101	0.00103	0.00102	0.00102	0.00101	0.000972	0.00099	0.000963	0.000982	0.00102	0.000986	0.000969	0.000983	0.000977	0.000963	0.001	0.000976	0.000954
	512.844	-8.31e-05	9.46e-05	0.000502	0.00061	0.000874	0.00109	0.00119	0.00122	0.00116	0.00119	0.00117	0.00114	0.00111	0.00111	0.00113	0.00108	0.00105	0.00103	0.00101	0.00098226	0.00103	0.00104	0.00101	0.00099144	0.00102	0.000995	0.000991	0.000974	0.001	0.000989	0.00099	0.000994	0.000959	0.000965	0.000978	0.000928	0.000936	0.000937	0.000959	0.000999	0.000942	0.000968	0.000987	0.000918	0.000939	0.000984	0.000938	0.000912
	513.414	-6.25e-05	9.7e-05	0.000503	0.000652	0.000859	0.00108	0.00118	0.00118	0.00114	0.00116	0.00114	0.00111	0.0011	0.0011	0.00109	0.00106	0.00105	0.00102	0.00102	0.00098124	0.00102	0.00105	0.0009945	0.00097818	0.0009741	0.000965	0.000974	0.000978	0.000975	0.000978	0.000975	0.000964	0.00093	0.00094	0.000956	0.000918	0.000932	0.000944	0.000927	0.00097	0.000941	0.000944	0.000973	0.000902	0.000914	0.000967	0.000939	0.000869
	513.983	-6.12e-05	9.9e-05	0.000488	0.000645	0.000838	0.00106	0.00116	0.00112	0.0011	0.00114	0.00111	0.00109	0.00107	0.00108	0.00107	0.00103	0.00103	0.00102	0.001	0.00097206	0.00095982	0.00101	0.0009996	0.00098736	0.00094554	0.000974	0.00096	0.000944	0.000944	0.000984	0.000964	0.00096	0.000923	0.000929	0.000965	0.000924	0.000927	0.000942	0.000922	0.000945	0.000935	0.000915	0.000947	0.000919	0.000897	0.000924	0.000915	0.000868
	514.552	-7.11e-05	9.89e-05	0.000471	0.000602	0.000818	0.00105	0.00111	0.0011	0.00109	0.00114	0.00108	0.00107	0.00103	0.00103	0.00104	0.001	0.00101	0.00098634	0.00098226	0.00096288	0.00093228	0.00096186	0.00097716	0.0009537	0.00094656	0.000948	0.000931	0.000916	0.000917	0.000953	0.000935	0.000941	0.000904	0.000907	0.000942	0.0009	0.000916	0.000928	0.000919	0.000939	0.000903	0.000877	0.000925	0.000898	0.000885	0.000878	0.00088	0.000874
	515.12	-7.65e-05	9.78e-05	0.000474	0.000592	0.000801	0.00104	0.00111	0.00109	0.00109	0.0011	0.00106	0.00103	0.001	0.00099498	0.00101	0.00101	0.001	0.00095778	0.00096288	0.0009588	0.00093738	0.00094248	0.0009435	0.00095268	0.0009486	0.000907	0.000922	0.000904	0.000894	0.000912	0.000904	0.000903	0.000875	0.00087	0.000889	0.000853	0.000882	0.000895	0.000891	0.000916	0.000872	0.00087	0.000897	0.000864	0.000875	0.000863	0.000855	0.000863
	515.69	-7.06e-05	9.52e-05	0.000493	0.000579	0.000766	0.00101	0.0011	0.00107	0.00106	0.00106	0.00102	0.00099004	0.00095893	0.00095584	0.00096408	0.00097644	0.00095778	0.0009078	0.00091086	0.0009231	0.00093432	0.00093432	0.00091086	0.00093636	0.00092922	0.000895	0.000889	0.000878	0.000858	0.000872	0.000897	0.000878	0.000855	0.000852	0.000873	0.000834	0.00083	0.000862	0.000873	0.000874	0.000847	0.000863	0.000859	0.000843	0.000838	0.000848	0.000827	0.000824
	516.259	-6.61e-05	9.11e-05	0.000494	0.000555	0.000742	0.000981	0.00108	0.00108	0.00106	0.00103	0.00099534	0.0009646	0.00093215	0.00093318	0.00093009	0.00093112	0.00091086	0.00088434	0.00088128	0.00087822	0.00090882	0.00091188	0.00086292	0.00086904	0.00090066	0.000895	0.000861	0.000862	0.000819	0.000844	0.000885	0.000861	0.000861	0.000862	0.000874	0.000843	0.000827	0.000847	0.000854	0.000846	0.000826	0.000826	0.000828	0.000828	0.000805	0.000834	0.000816	0.000772
	516.828	-6.5e-05	8.9e-05	0.000503	0.000544	0.000727	0.000956	0.00105	0.00107	0.00104	0.001	0.00096672	0.00094658	0.00090846	0.00092082	0.00091258	0.00089919	0.00088944	0.00088026	0.00087618	0.00085986	0.00088434	0.0008874	0.00083742	0.00083436	0.00087414	0.00087	0.000846	0.00083	0.0008	0.000832	0.000857	0.00084	0.000851	0.000855	0.00085	0.000822	0.000812	0.000831	0.000826	0.000811	0.00081	0.000809	0.000815	0.000814	0.000802	0.000824	0.000809	0.000757
	517.396	-6.55e-05	8.81e-05	0.000551	0.000544	0.000723	0.000936	0.00102	0.00103	0.00103	0.00099322	0.00095082	0.00093386	0.00088477	0.00089404	0.00088271	0.00086829	0.00086496	0.00087006	0.00087618	0.00085272	0.000867	0.00086598	0.00083844	0.00084456	0.00086292	0.000842	0.000832	0.000823	0.000818	0.000824	0.000822	0.000824	0.000828	0.00084	0.000833	0.0008	0.0008	0.000815	0.000809	0.000805	0.000795	0.000787	0.000794	0.000811	0.000813	0.000801	0.000791	0.00077
	517.966	-6.67e-05	8.49e-05	0.000558	0.000531	0.000739	0.000933	0.00101	0.00101	0.001	0.00097414	0.00093068	0.00092644	0.00088683	0.00088271	0.00086108	0.00085387	0.00084048	0.0008466	0.00085476	0.00081702	0.00081804	0.00083334	0.00083742	0.00084456	0.00084354	0.000819	0.000822	0.000829	0.000827	0.000813	0.000796	0.000799	0.000819	0.000833	0.000816	0.000795	0.000796	0.000794	0.000802	0.00081	0.000775	0.000764	0.000784	0.000803	0.000796	0.000778	0.000773	0.000772
	518.534	-7.24e-05	7.92e-05	0.0005	0.000478	0.000722	0.000912	0.00099534	0.00099958	0.00097414	0.00094446	0.00090206	0.00088616	0.00087138	0.00087447	0.00084357	0.0008446	0.00082722	0.00081702	0.00081498	0.00078948	0.00080274	0.00080784	0.0008211	0.0008415	0.0008211	0.000793	0.000806	0.000822	0.000802	0.000795	0.00078	0.000779	0.000821	0.00082	0.000792	0.00077	0.000774	0.000793	0.000779	0.000776	0.000773	0.000765	0.000781	0.000787	0.000779	0.000779	0.000763	0.000753
	519.104	-6.67e-05	7.45e-05	0.000474	0.000456	0.000695	0.000875	0.00095612	0.00097202	0.00094446	0.00092008	0.00089252	0.00085436	0.00082915	0.00084048	0.00081679	0.00082812	0.00081396	0.00080376	0.0007854	0.00078744	0.00081396	0.00078948	0.00079152	0.00083742	0.00082212	0.00078	0.00079	0.000799	0.000773	0.000788	0.000781	0.000792	0.000819	0.000791	0.000769	0.000746	0.000759	0.000794	0.000773	0.000759	0.000767	0.000766	0.000754	0.00075	0.00076	0.000779	0.000763	0.000739
	519.672	-4.34e-05	7.06e-05	0.000461	0.000445	0.000678	0.000851	0.00092644	0.00093068	0.00092008	0.0009063	0.00088404	0.00085436	0.00080134	0.00079928	0.00079825	0.00082297	0.00079866	0.00078642	0.00075582	0.00077622	0.00080784	0.00078438	0.00075888	0.00081396	0.00082212	0.000764	0.000752	0.00076	0.000767	0.000791	0.000785	0.000803	0.000778	0.000765	0.000768	0.000727	0.000744	0.000773	0.000786	0.000767	0.000744	0.00075	0.000736	0.000728	0.000743	0.000784	0.000763	0.000732
	520.241	-3.6e-05	6.74e-05	0.000422	0.000407	0.000659	0.000852	0.00092962	0.00091054	0.0009116	0.00088934	0.00085648	0.00085542	0.00079516	0.00078589	0.00081473	0.00082915	0.00078642	0.0007599	0.00073848	0.00075582	0.00078948	0.00076908	0.00074868	0.0008007	0.00078642	0.000737	0.000725	0.000746	0.000774	0.000768	0.000759	0.000759	0.000713	0.000754	0.000749	0.00071	0.000729	0.000742	0.000756	0.000755	0.000717	0.000731	0.000742	0.000748	0.000753	0.000764	0.000737	0.000725
	520.81	-3.27e-05	6.77e-05	0.000417	0.000403	0.000664	0.000851	0.00094234	0.00090524	0.00089676	0.00087344	0.00084164	0.0008533	0.00077662	0.00076529	0.0008137	0.00080855	0.00077826	0.0007395	0.00074358	0.0007344	0.00076296	0.00073236	0.00075378	0.00078336	0.00074358	0.000737	0.000736	0.00073	0.000743	0.000743	0.000736	0.000731	0.000678	0.000717	0.000708	0.000707	0.000721	0.000718	0.000728	0.000732	0.000704	0.000719	0.000731	0.000735	0.000743	0.000732	0.000708	0.000722
	521.38	-4.75e-05	6.87e-05	0.000417	0.000408	0.000676	0.000853	0.000954	0.000901	0.00087238	0.00087662	0.00082044	0.00082256	0.0007622	0.00074778	0.00076323	0.0007622	0.00076398	0.00072318	0.00072828	0.00072012	0.00073542	0.00069972	0.00073032	0.00075786	0.0007395	0.000746	0.000728	0.000706	0.000695	0.000729	0.000718	0.000736	0.000669	0.000697	0.000713	0.000707	0.000712	0.000685	0.000722	0.00071	0.000712	0.000705	0.000707	0.000715	0.000719	0.000733	0.00068	0.000702
	521.948	-6.96e-05	6.96e-05	0.000381	0.000394	0.000674	0.000839	0.00091902	0.00088298	0.0008533	0.0008533	0.00078228	0.0008003	0.00075602	0.00074778	0.00072306	0.0007416	0.00073848	0.00070278	0.00070278	0.0007038	0.000714	0.00067422	0.00069768	0.00073644	0.00073032	0.000734	0.000695	0.000686	0.000675	0.000723	0.000703	0.000711	0.000661	0.000702	0.000719	0.000694	0.000689	0.000662	0.000694	0.000697	0.000702	0.000691	0.000666	0.000713	0.000716	0.000723	0.000662	0.000693
	522.517	-4.86e-05	7.23e-05	0.000351	0.000385	0.000656	0.000803	0.00088086	0.00088298	0.00084906	0.00082574	0.00076956	0.0008003	0.00071791	0.00072203	0.0007313	0.00075808	0.0007242	0.00069462	0.0007089	0.0006732	0.00069972	0.00067524	0.00068646	0.00074562	0.000714	0.000733	0.000691	0.00067	0.000669	0.000708	0.000703	0.000677	0.000658	0.00067	0.000722	0.000663	0.000676	0.00069	0.000659	0.000706	0.000677	0.000696	0.000657	0.000679	0.000721	0.000699	0.000669	0.000693
	523.086	-3.75e-05	7.44e-05	0.000327	0.000386	0.000638	0.000796	0.00086814	0.0008851	0.00084588	0.00083104	0.0007473	0.00076532	0.00070246	0.00068907	0.0007416	0.00074881	0.00069666	0.00069054	0.00069258	0.00065994	0.0006783	0.00069666	0.00068238	0.00074154	0.0006936	0.000711	0.000697	0.00067	0.000655	0.000685	0.000692	0.000658	0.000664	0.000659	0.000712	0.000637	0.000665	0.000702	0.000648	0.000695	0.000638	0.000707	0.000673	0.00066	0.000678	0.00067	0.000655	0.000644
	523.656	-4.08e-05	7.76e-05	0.000291	0.000398	0.000619	0.000788	0.00084694	0.00084376	0.00082998	0.0008321	0.00073034	0.00074624	0.00070555	0.00068495	0.00073645	0.00072512	0.00069156	0.00068238	0.00064464	0.00069156	0.00067728	0.0007038	0.00067728	0.0007089	0.00068952	0.000681	0.000691	0.000665	0.000653	0.000648	0.000667	0.00066	0.000661	0.00069	0.000655	0.000632	0.000641	0.000687	0.00066	0.000663	0.000617	0.000702	0.000668	0.000655	0.000637	0.000644	0.00062	0.000635
	524.224	-4.02e-05	8.2e-05	0.000288	0.000408	0.000589	0.000781	0.00083634	0.0008162	0.0008109	0.00082256	0.0007261	0.00073458	0.00069628	0.00069422	0.00071585	0.00070658	0.00067626	0.0006681	0.00064056	0.00070176	0.00068136	0.00066402	0.0006732	0.00069564	0.00070176	0.000685	0.000666	0.000647	0.000647	0.00062	0.00065	0.000682	0.000653	0.000679	0.000639	0.000621	0.000615	0.000687	0.000662	0.000649	0.000641	0.00068	0.000633	0.000591	0.00064	0.000643	0.000597	0.00066
	524.793	-5.14e-05	8.22e-05	0.000315	0.000425	0.0006	0.00081	0.0008374	0.00081196	0.00079288	0.00080454	0.00073352	0.00071974	0.00069113	0.00068495	0.00067568	0.00068804	0.00064158	0.00063954	0.00065178	0.00066504	0.0006732	0.0006222	0.00066708	0.00068034	0.00068544	0.000663	0.000649	0.000639	0.000648	0.000622	0.000661	0.000685	0.000648	0.000646	0.000648	0.000629	0.000624	0.000673	0.000659	0.000648	0.000645	0.000653	0.000612	0.000575	0.000639	0.000648	0.000597	0.000638
	525.362	-5.53e-05	7.98e-05	0.000335	0.000439	0.000605	0.000813	0.00084164	0.00080772	0.00078228	0.00075472	0.00073034	0.0007261	0.00069731	0.00066847	0.00063963	0.00067053	0.0006477	0.00060282	0.00061914	0.00062322	0.00065076	0.00060078	0.00065994	0.00067218	0.00065076	0.000634	0.000647	0.000638	0.00065	0.000618	0.000667	0.00066	0.000651	0.000641	0.000649	0.000644	0.000644	0.000665	0.000662	0.000634	0.000631	0.000651	0.000629	0.000591	0.000632	0.000659	0.000601	0.000619
	525.932	-6.97e-05	7.96e-05	0.000331	0.000431	0.00057	0.000762	0.0008162	0.00078122	0.0007791	0.00069854	0.00068794	0.00070808	0.00068392	0.00065405	0.00062727	0.00065817	0.00063852	0.00059874	0.00060588	0.00061404	0.0006324	0.00059976	0.00064464	0.00065892	0.00062628	0.000623	0.000635	0.000627	0.000637	0.000632	0.000653	0.000647	0.000647	0.000656	0.000651	0.000629	0.000623	0.00065	0.000627	0.000617	0.000626	0.000648	0.000637	0.000595	0.000616	0.00064	0.000585	0.000608
	526.5	-6.1e-05	8.02e-05	0.000327	0.000453	0.000557	0.00072	0.00079288	0.00077274	0.00076002	0.00069536	0.00065826	0.000689	0.00065611	0.00064684	0.00063654	0.00064993	0.00059976	0.00059772	0.00061812	0.00062016	0.00063342	0.00060792	0.00063138	0.00065484	0.00062628	0.000609	0.000624	0.000611	0.000643	0.00065	0.000637	0.000641	0.000619	0.00063	0.000638	0.00061	0.00058	0.00062	0.000606	0.000603	0.000614	0.000621	0.000627	0.000607	0.000609	0.000614	0.000581	0.000587
	527.069	-4.24e-05	8.13e-05	0.000349	0.000492	0.000571	0.000716	0.0007791	0.00078334	0.0007367	0.00070702	0.00064766	0.00067734	0.00064684	0.00063963	0.00065508	0.00064272	0.00059262	0.0005916	0.00062118	0.00060588	0.00062424	0.0006069	0.00063444	0.0006528	0.00062016	0.000597	0.000619	0.000599	0.000646	0.00065	0.000628	0.00062	0.000593	0.000586	0.000611	0.000615	0.000566	0.000615	0.000604	0.000589	0.000598	0.000598	0.000608	0.000601	0.000614	0.000609	0.00059	0.000582
	527.638	-4.7e-05	8.13e-05	0.000383	0.00049	0.000563	0.00072	0.00074942	0.00076002	0.00073988	0.00069854	0.00065084	0.00067204	0.00065199	0.00062521	0.00065199	0.00063963	0.0006069	0.00059874	0.00061302	0.00059976	0.00061506	0.00060078	0.00062934	0.00062526	0.00059772	0.000603	0.000613	0.000587	0.000621	0.000641	0.00063	0.000587	0.000569	0.000584	0.000602	0.000621	0.000583	0.000614	0.000603	0.000593	0.000586	0.000594	0.000577	0.000592	0.000607	0.000591	0.000573	0.000593
	528.208	-3.01e-05	7.67e-05	0.000396	0.000466	0.000551	0.000707	0.00074306	0.00075048	0.00075048	0.0007049	0.00066568	0.00066568	0.00064478	0.00061697	0.00064787	0.0006386	0.00059874	0.0005916	0.0005865	0.00060792	0.00062322	0.00060078	0.00062322	0.00061506	0.00059364	0.000603	0.000591	0.000572	0.000591	0.000603	0.000602	0.000578	0.000575	0.000591	0.000579	0.000602	0.000592	0.000598	0.000601	0.000592	0.000584	0.00059	0.000557	0.00058	0.000595	0.000587	0.000558	0.000585
	528.776	-2.33e-05	7.27e-05	0.000402	0.000458	0.000556	0.000678	0.00073246	0.000742	0.00074306	0.00069112	0.00064448	0.00063706	0.00063242	0.00062933	0.00065096	0.00063963	0.00057528	0.00056406	0.0005865	0.00062322	0.0006069	0.0005814	0.0006222	0.00062934	0.0005916	0.000582	0.000579	0.000576	0.000604	0.000585	0.000574	0.000585	0.000585	0.00057	0.00055	0.000571	0.00058	0.000579	0.000578	0.000581	0.000593	0.000585	0.000563	0.000569	0.00058	0.000586	0.000551	0.000565
	529.345	-5.53e-05	7.24e-05	0.000417	0.000451	0.000556	0.000667	0.00072292	0.0007314	0.00073352	0.00067416	0.00061904	0.00061798	0.00063654	0.00062315	0.00063242	0.00061903	0.00054774	0.00055386	0.00059364	0.00061302	0.00056814	0.00055998	0.00061302	0.00062424	0.00058854	0.000574	0.00058	0.000591	0.000631	0.000598	0.000576	0.000592	0.000586	0.000563	0.000554	0.00056	0.000571	0.000568	0.000569	0.000578	0.000581	0.000573	0.000574	0.00057	0.000576	0.000569	0.000543	0.000552
	529.914	-6.56e-05	7.12e-05	0.000435	0.000448	0.000539	0.000656	0.00073882	0.00073988	0.00072504	0.0006731	0.00062328	0.00062646	0.00063242	0.00059328	0.0006077	0.00057886	0.00053856	0.0005559	0.000561	0.00056814	0.00055386	0.00055794	0.0005865	0.000612	0.00058548	0.000558	0.000571	0.00058	0.000594	0.000576	0.000582	0.0006	0.000588	0.000569	0.000549	0.000536	0.000546	0.000544	0.000565	0.000556	0.00055	0.000563	0.000566	0.000559	0.000558	0.000534	0.000538	0.000553
	530.484	-6.82e-05	7.04e-05	0.000471	0.000456	0.000538	0.000645	0.00075154	0.00073882	0.00068158	0.00063388	0.00062116	0.000636	0.00062212	0.00056444	0.00058298	0.00057165	0.00054978	0.00055386	0.00053652	0.00055488	0.00054672	0.00054774	0.00056508	0.0005967	0.00057732	0.000553	0.000557	0.000565	0.000564	0.000565	0.00058	0.000589	0.000556	0.000544	0.00054	0.000515	0.000519	0.000516	0.000539	0.000536	0.000555	0.000558	0.000551	0.000535	0.000553	0.000524	0.000539	0.000552
	531.052	-9.54e-05	7.08e-05	0.000492	0.000462	0.000567	0.000658	0.00074942	0.0007367	0.00066674	0.00062116	0.0006095	0.00062858	0.00062109	0.00055414	0.00057062	0.00057577	0.0005559	0.00056508	0.00053958	0.0005763	0.00053346	0.00052734	0.00056304	0.00056916	0.00056916	0.000558	0.000541	0.000559	0.000582	0.000573	0.000574	0.000579	0.000539	0.000529	0.000546	0.000519	0.000529	0.00051	0.000526	0.000533	0.000556	0.000541	0.00054	0.000534	0.000565	0.000531	0.000546	0.00054
	531.621	-0.000123	7.19e-05	0.000492	0.000482	0.000576	0.000658	0.00071868	0.00072928	0.00069324	0.00064024	0.0006095	0.00062116	0.00060152	0.00055517	0.00056135	0.00053663	0.0005406	0.00056916	0.00054468	0.00056202	0.00051918	0.00051306	0.0005661	0.00055692	0.00055182	0.000542	0.00054	0.000534	0.000582	0.000562	0.000564	0.000566	0.000558	0.000536	0.000528	0.000507	0.000534	0.000514	0.000532	0.000519	0.000548	0.000538	0.000542	0.000548	0.000569	0.000511	0.00054	0.000526
	532.19	-0.000148	7.44e-05	0.000501	0.000472	0.000552	0.000627	0.00069218	0.00069854	0.0006837	0.000636	0.00059784	0.00060526	0.00058298	0.00054693	0.00055723	0.00049028	0.0005253	0.00055896	0.00055182	0.0005355	0.0005202	0.00052326	0.00054978	0.0005457	0.00053958	0.000533	0.000546	0.000504	0.000559	0.000536	0.000558	0.000546	0.00056	0.000551	0.000525	0.000501	0.000524	0.000509	0.000535	0.00053	0.000557	0.000543	0.000539	0.000557	0.000573	0.000501	0.000526	0.000533
	532.76	-0.000141	7.87e-05	0.000496	0.000418	0.000537	0.000612	0.0006837	0.0006731	0.0006413	0.00061374	0.00057876	0.00059042	0.0005871	0.00053869	0.00056032	0.00049543	0.0005253	0.00053958	0.00053856	0.0005202	0.0005508	0.00051612	0.00052428	0.00051102	0.00052428	0.00053	0.000519	0.000499	0.00054	0.000519	0.000557	0.000536	0.000542	0.000559	0.000496	0.000481	0.000523	0.00051	0.000527	0.000537	0.000561	0.000527	0.000521	0.000531	0.000545	0.000512	0.000525	0.000547
	533.328	-0.000104	8.14e-05	0.000482	0.000411	0.000524	0.000613	0.00067946	0.0006625	0.00062116	0.00060526	0.00056392	0.0005883	0.00058607	0.00056135	0.00054487	0.000515	0.00052938	0.00051408	0.00050388	0.00051612	0.00055692	0.00049164	0.00052122	0.0004998	0.00053652	0.000513	0.000504	0.000497	0.000514	0.000515	0.000534	0.000529	0.000544	0.000537	0.000475	0.000458	0.000519	0.000525	0.000519	0.000497	0.000556	0.000522	0.000512	0.000503	0.000532	0.000508	0.000512	0.000527
	533.897	-0.000107	8.13e-05	0.000492	0.000418	0.000494	0.000617	0.00070172	0.00065508	0.00063706	0.00059678	0.00053	0.00058618	0.00058813	0.00059946	0.00051191	0.0005253	0.00050796	0.00049572	0.00049776	0.00051204	0.00053142	0.00049266	0.0005304	0.00052734	0.00054264	0.000513	0.000522	0.000523	0.000518	0.000518	0.000531	0.000525	0.00054	0.000512	0.00049	0.000458	0.000483	0.000517	0.000511	0.000475	0.000548	0.000508	0.00052	0.00051	0.000518	0.00047	0.000487	0.000494
	534.466	-0.000148	8.17e-05	0.000455	0.000416	0.000483	0.00062	0.0007102	0.00066462	0.00066568	0.00057876	0.0005247	0.00057558	0.00059225	0.00059019	0.00052118	0.00052736	0.00048246	0.00050592	0.00051408	0.00051204	0.00050694	0.0004692	0.00053142	0.00053856	0.00050388	0.000534	0.000534	0.000552	0.000528	0.00051	0.00055	0.000519	0.000516	0.000479	0.000497	0.000453	0.000469	0.000504	0.000491	0.000481	0.00054	0.000497	0.000515	0.000506	0.000505	0.000461	0.000502	0.00047
	535.036	-0.000159	8e-05	0.000384	0.000413	0.000506	0.000593	0.0006943	0.00064978	0.0006678	0.00055968	0.00055226	0.00058194	0.00059431	0.0005562	0.00057474	0.00050985	0.00048348	0.00053856	0.00052224	0.00052938	0.00047532	0.00046104	0.00054264	0.00052632	0.00050592	0.00052	0.000504	0.000535	0.000511	0.000514	0.000548	0.00051	0.000496	0.000456	0.000499	0.000453	0.000462	0.000487	0.000476	0.000482	0.000531	0.000488	0.000521	0.000483	0.000517	0.000477	0.000491	0.000476
	535.604	-0.000143	7.91e-05	0.000367	0.000394	0.00052	0.000568	0.000689	0.00062434	0.0006254	0.00056392	0.00056074	0.0005777	0.00061079	0.00053972	0.00060358	0.00049646	0.0004743	0.00052836	0.00053346	0.00050796	0.0004947	0.00047532	0.00055488	0.00051816	0.00053652	0.00051	0.00048	0.000502	0.000503	0.000507	0.000542	0.00052	0.000493	0.000455	0.000505	0.000461	0.000424	0.000461	0.000463	0.000475	0.000501	0.000452	0.000544	0.000471	0.000508	0.000477	0.000475	0.000489
	536.173	-0.000118	8.02e-05	0.000393	0.000407	0.000496	0.000565	0.00068052	0.00065296	0.00061798	0.00059254	0.00055226	0.00056604	0.00057577	0.00053663	0.00058813	0.00050161	0.00045798	0.00049776	0.00051	0.00048858	0.00049776	0.00048042	0.00054366	0.00051102	0.00052632	0.000525	0.0005	0.000489	0.000521	0.000481	0.000537	0.000535	0.000483	0.000465	0.000509	0.000446	0.000429	0.000458	0.000474	0.000465	0.000464	0.000445	0.000517	0.000476	0.00049	0.000485	0.000505	0.000466
	536.742	-9.58e-05	8.24e-05	0.000388	0.000408	0.000471	0.000553	0.0006413	0.0006519	0.00062964	0.0005724	0.00054908	0.00057558	0.00052118	0.00049234	0.00055208	0.00051809	0.00045186	0.00050694	0.00049572	0.0004896	0.00046308	0.00050184	0.00052428	0.00047838	0.00048654	0.000491	0.000494	0.000481	0.000518	0.000463	0.000546	0.000509	0.000494	0.000485	0.000483	0.000426	0.000438	0.000465	0.000501	0.000482	0.000465	0.000477	0.000491	0.000459	0.000487	0.000463	0.000506	0.000441
	537.312	-9.74e-05	8.37e-05	0.000341	0.00039	0.000471	0.000564	0.0006148	0.0006148	0.00060314	0.00053318	0.00053	0.00056392	0.00050779	0.00044702	0.00054178	0.00051294	0.00046512	0.00051204	0.00049572	0.00049572	0.000459	0.00048756	0.00050388	0.00047022	0.0004488	0.000456	0.000483	0.000474	0.000506	0.000483	0.000522	0.000488	0.000512	0.000482	0.000484	0.0004	0.000438	0.000452	0.000484	0.000493	0.000484	0.000505	0.000483	0.000444	0.00049	0.000442	0.000479	0.000439
	537.88	-9.7e-05	8.35e-05	0.000345	0.000423	0.000483	0.000586	0.00064342	0.00060844	0.000583	0.0005406	0.0005194	0.0005512	0.00050985	0.00047895	0.00055826	0.00047483	0.00047124	0.00050592	0.00048858	0.00049776	0.00046308	0.00046002	0.00049266	0.00047634	0.0004692	0.000456	0.000491	0.00049	0.000515	0.000491	0.000489	0.000496	0.000481	0.000478	0.000497	0.000395	0.000444	0.000443	0.000471	0.000478	0.000508	0.000498	0.000468	0.00044	0.000498	0.00044	0.000457	0.000466
	538.449	-9.55e-05	8.46e-05	0.000387	0.000456	0.000452	0.000578	0.00065826	0.0006148	0.00058724	0.00055014	0.00052788	0.00053848	0.00049646	0.0005047	0.00052118	0.0004429	0.00045186	0.00048552	0.00049164	0.00046104	0.00043962	0.00047328	0.0004896	0.00045186	0.0004845	0.000438	0.000471	0.000473	0.000478	0.000467	0.000496	0.000513	0.000441	0.00047	0.000468	0.000403	0.00047	0.000463	0.000499	0.000476	0.00049	0.000461	0.000436	0.000429	0.000495	0.00044	0.00044	0.000481
	539.018	-0.000101	8.43e-05	0.000393	0.000454	0.000419	0.000591	0.00064554	0.00061692	0.00061056	0.00052682	0.00053212	0.00052046	0.00050161	0.00049852	0.00049028	0.00045217	0.0004284	0.00046512	0.00048552	0.0004386	0.00041718	0.00047736	0.00049674	0.00045492	0.00047532	0.000444	0.000467	0.000458	0.000469	0.000472	0.00052	0.000503	0.000437	0.000464	0.000432	0.000388	0.000483	0.000487	0.000524	0.000475	0.000457	0.000445	0.00044	0.000418	0.000469	0.000456	0.000459	0.000468
	539.588	-9.57e-05	7.83e-05	0.000366	0.000438	0.000442	0.000618	0.00064342	0.0006095	0.00059678	0.00050244	0.00053318	0.00052682	0.00053766	0.00050985	0.00050985	0.00045938	0.00043044	0.00045798	0.00047124	0.00044166	0.00041922	0.0004692	0.0004947	0.00048858	0.00049878	0.000487	0.000478	0.000475	0.000488	0.000487	0.000515	0.000468	0.000462	0.000473	0.000422	0.000397	0.000445	0.000473	0.000506	0.000455	0.000445	0.000462	0.000472	0.000441	0.000456	0.000474	0.000488	0.000461
	540.156	-9.86e-05	7.24e-05	0.000367	0.000451	0.000467	0.000601	0.00062752	0.000583	0.00056286	0.00050032	0.0005247	0.00053742	0.0005253	0.00050676	0.00050676	0.00045114	0.0004488	0.00046818	0.000459	0.00044064	0.00044064	0.00046104	0.0004743	0.00049062	0.0005202	0.000504	0.000455	0.000461	0.000473	0.000479	0.000503	0.000459	0.000468	0.000465	0.00041	0.000406	0.000407	0.000435	0.000466	0.000448	0.000456	0.000479	0.000479	0.000468	0.000453	0.000465	0.000469	0.000453
	540.725	-0.00011	7e-05	0.000412	0.000467	0.00047	0.000586	0.00060632	0.00058406	0.00057134	0.00050244	0.00049714	0.00053106	0.00049852	0.00049337	0.00048307	0.00043157	0.0004539	0.00048042	0.00045186	0.00044472	0.0004386	0.00046308	0.00048246	0.00047532	0.0005151	0.000501	0.000455	0.000465	0.000454	0.000477	0.000502	0.000459	0.000445	0.000442	0.000403	0.000391	0.000408	0.000443	0.000458	0.000449	0.000474	0.000474	0.000444	0.000445	0.000446	0.000444	0.000443	0.00044
	541.294	-0.000109	6.86e-05	0.000427	0.000435	0.000449	0.000574	0.00061162	0.00060314	0.00056392	0.00047806	0.000477	0.00050986	0.00049028	0.00051397	0.00050058	0.00043157	0.00044982	0.00047634	0.000459	0.00044166	0.00041514	0.00046002	0.00049878	0.00048552	0.00048552	0.000476	0.000481	0.000475	0.000451	0.000477	0.000492	0.00046	0.000427	0.000429	0.000413	0.000398	0.000422	0.000459	0.000462	0.000444	0.000473	0.000434	0.000403	0.000433	0.000441	0.000432	0.000443	0.00044
	541.864	-0.000103	6.8e-05	0.00043	0.000401	0.000417	0.000554	0.00062434	0.00058512	0.00052576	0.00048442	0.0004982	0.00049502	0.0004738	0.00052736	0.00052015	0.00045938	0.00046512	0.00047328	0.00045288	0.00042636	0.0004182	0.00045594	0.00049164	0.00048756	0.00045798	0.000458	0.000477	0.000467	0.000442	0.000452	0.000472	0.000441	0.000424	0.00043	0.000412	0.000431	0.000437	0.000442	0.000448	0.000445	0.000456	0.000407	0.000397	0.000431	0.000423	0.000422	0.000438	0.000428
	542.433	-9.65e-05	6.7e-05	0.000449	0.000408	0.000433	0.000555	0.00063176	0.00058088	0.00050456	0.00050032	0.0005194	0.00051304	0.00048513	0.00050058	0.00047277	0.00044393	0.0004692	0.00045288	0.00042738	0.00040494	0.00040494	0.0004386	0.00048042	0.00047328	0.00046002	0.000458	0.000466	0.000478	0.000453	0.000443	0.000462	0.000447	0.000441	0.00044	0.000408	0.000427	0.00044	0.000446	0.000454	0.000441	0.000428	0.000407	0.0004	0.000417	0.00041	0.000417	0.000416	0.000404
	543.001	-7.89e-05	6.58e-05	0.000494	0.000428	0.000461	0.000558	0.00062116	0.00060314	0.00050986	0.000477	0.0005088	0.00052152	0.00049852	0.0005047	0.00044805	0.00041921	0.00044472	0.00043452	0.00043044	0.0003876	0.0003723	0.00042738	0.00047124	0.00046104	0.00047124	0.000454	0.000441	0.000465	0.000449	0.000443	0.000477	0.000473	0.00044	0.000452	0.000414	0.000397	0.000424	0.000445	0.000458	0.000432	0.000401	0.000404	0.0004	0.000406	0.000392	0.000424	0.000419	0.0004
	543.571	-7.84e-05	6.34e-05	0.000518	0.000422	0.000468	0.000563	0.0006201	0.00060844	0.00050562	0.00045898	0.00048866	0.00048548	0.00048719	0.00052633	0.00047998	0.00042539	0.0004284	0.00043758	0.00044472	0.00038148	0.00036516	0.00043554	0.00044268	0.00043146	0.0004539	0.000442	0.000423	0.000436	0.000421	0.00045	0.000457	0.000445	0.000422	0.000446	0.000397	0.000394	0.000416	0.000416	0.000443	0.000435	0.000405	0.000419	0.000404	0.000397	0.000391	0.000431	0.00042	0.000424
	544.14	-9.48e-05	6.11e-05	0.000509	0.000425	0.000478	0.000577	0.00063176	0.0005883	0.00048654	0.00046534	0.00047594	0.00048548	0.00049028	0.00051294	0.00046453	0.00041509	0.00041412	0.00043146	0.00044064	0.00039882	0.00037434	0.00042432	0.00041004	0.00039984	0.00042024	0.000432	0.000429	0.000426	0.00044	0.000457	0.000421	0.000408	0.000411	0.000421	0.00038	0.000393	0.000413	0.000406	0.000427	0.000432	0.000415	0.000428	0.000384	0.000412	0.000405	0.00041	0.00041	0.000443
	544.708	-0.000108	6.41e-05	0.000521	0.000421	0.000474	0.000582	0.00060526	0.00054908	0.00049502	0.00046852	0.00049184	0.00050562	0.00047689	0.00047792	0.00042024	0.00038728	0.0004131	0.00041718	0.00043248	0.0004131	0.00039066	0.00042942	0.00039882	0.00038148	0.00042024	0.000429	0.000422	0.000402	0.000439	0.000446	0.000432	0.00039	0.000371	0.000408	0.000389	0.000388	0.000393	0.000414	0.000415	0.000412	0.000417	0.000424	0.000365	0.000427	0.0004	0.000402	0.000416	0.000425
	545.277	-0.000111	6.28e-05	0.000505	0.000381	0.00045	0.000568	0.00057346	0.0005459	0.00051304	0.00046746	0.00050138	0.00048654	0.00042848	0.00046762	0.00043466	0.00037595	0.00041718	0.00042126	0.00043554	0.00039882	0.0003825	0.0004284	0.00039678	0.0003978	0.00043758	0.00042	0.000405	0.000377	0.00042	0.000438	0.000432	0.000373	0.000355	0.000404	0.000374	0.000375	0.000356	0.000411	0.000389	0.000394	0.000412	0.00041	0.000377	0.000426	0.000384	0.000418	0.000423	0.000394
	545.846	-0.000105	5.73e-05	0.000458	0.000359	0.000437	0.000557	0.0005565	0.00057452	0.00047806	0.00046322	0.00048654	0.00047594	0.00041921	0.00048719	0.00044393	0.00036462	0.00040494	0.00040188	0.00040392	0.00036414	0.00034578	0.00038556	0.0003978	0.00040902	0.00042942	0.000422	0.000388	0.000374	0.000406	0.000428	0.000427	0.000374	0.000378	0.000389	0.000353	0.000357	0.000351	0.000394	0.00036	0.000399	0.000394	0.000393	0.000396	0.000427	0.000379	0.000414	0.000403	0.000385
	546.416	-9.82e-05	5.84e-05	0.000448	0.000344	0.000422	0.000524	0.00054484	0.00059572	0.00045686	0.0004611	0.0004717	0.00048654	0.00044599	0.00049234	0.00040891	0.00034608	0.00038862	0.00036006	0.00039168	0.00035496	0.00036822	0.00037842	0.00042024	0.0004284	0.00042942	0.000413	0.000388	0.000389	0.000386	0.000419	0.000426	0.000363	0.000366	0.000374	0.000338	0.000351	0.000348	0.000402	0.000359	0.000399	0.000385	0.000384	0.000382	0.000426	0.000384	0.000386	0.000372	0.00041
	546.985	-0.0001	6.29e-05	0.000469	0.000317	0.00039	0.000508	0.00054166	0.00059042	0.00049184	0.00046852	0.00048548	0.00048654	0.00043363	0.00046144	0.00039449	0.00034093	0.00040188	0.00036516	0.00040698	0.00035802	0.00038046	0.00039882	0.00043656	0.00044472	0.00043044	0.000366	0.00039	0.0004	0.000377	0.000412	0.000392	0.000331	0.000333	0.000376	0.000325	0.000341	0.00033	0.000411	0.000369	0.000382	0.000377	0.000356	0.000351	0.000412	0.000376	0.000369	0.000366	0.000424
	547.553	-0.000115	6.85e-05	0.000457	0.000341	0.000378	0.000542	0.00053848	0.00056392	0.00049926	0.00048018	0.00050244	0.00049078	0.00037801	0.00042333	0.00039243	0.00036977	0.00044064	0.00039066	0.00040392	0.00034272	0.00036006	0.00039372	0.0004029	0.00041412	0.00042024	0.000359	0.000395	0.000377	0.000366	0.000398	0.000356	0.000321	0.000364	0.000393	0.000321	0.000343	0.000336	0.000378	0.000372	0.000381	0.000359	0.000346	0.000348	0.000434	0.000357	0.000378	0.000365	0.000411
	548.122	-0.000129	7.37e-05	0.000421	0.000362	0.0004	0.000555	0.00053424	0.00051728	0.00046004	0.00046852	0.00049502	0.0004982	0.00036256	0.00039758	0.00039552	0.00040994	0.00043554	0.00039372	0.00039372	0.00033762	0.00034068	0.00038862	0.00038658	0.00041616	0.00041412	0.000375	0.000419	0.000375	0.000366	0.000384	0.000353	0.000337	0.000401	0.00039	0.00032	0.000343	0.000335	0.000368	0.000358	0.000397	0.000357	0.000365	0.000355	0.000463	0.000342	0.000384	0.000339	0.000386
	548.692	-0.000117	7.66e-05	0.000397	0.000358	0.000419	0.000551	0.0005247	0.00048336	0.00042188	0.00044626	0.00045686	0.00048442	0.00035535	0.000412	0.00039243	0.00041303	0.00042126	0.0003825	0.00036924	0.00033762	0.00030396	0.00038862	0.000408	0.00039066	0.00039372	0.000377	0.000419	0.00041	0.000361	0.00039	0.000376	0.000343	0.000354	0.00038	0.000302	0.000332	0.000322	0.000389	0.000358	0.000403	0.000372	0.000337	0.000357	0.000445	0.00031	0.000388	0.000317	0.000369
	549.26	-0.000105	7.93e-05	0.000381	0.000347	0.000448	0.000523	0.00051516	0.00052258	0.00040704	0.00045262	0.0004134	0.00045686	0.00032754	0.00044496	0.0003502	0.00038419	0.00043248	0.00038352	0.00034782	0.00032946	0.00029988	0.00041718	0.00039882	0.0003213	0.00039066	0.000405	0.000393	0.000402	0.000361	0.000394	0.000398	0.000336	0.000318	0.000362	0.000262	0.000339	0.000322	0.000367	0.000363	0.000419	0.00035	0.000293	0.000351	0.00041	0.000279	0.000392	0.000326	0.00033
	549.829	-0.000124	7.79e-05	0.000346	0.000339	0.000461	0.000491	0.00051304	0.00056604	0.00040174	0.00046534	0.00042612	0.00042824	0.00034711	0.0004532	0.00032033	0.00034093	0.0004284	0.00039066	0.00039372	0.00034374	0.00031314	0.00043656	0.00035394	0.00030906	0.00039168	0.000403	0.000351	0.000371	0.000397	0.0004	0.000387	0.000368	0.000341	0.000323	0.000247	0.000346	0.000324	0.000356	0.000338	0.000406	0.000316	0.000307	0.000344	0.000379	0.000325	0.000368	0.000336	0.000334
	550.399	-0.000128	7.72e-05	0.000325	0.000361	0.000432	0.00051	0.00052046	0.0005512	0.0004134	0.00043884	0.0004611	0.00041976	0.0003605	0.00043569	0.00032754	0.00035535	0.00041922	0.00036822	0.00042432	0.00034782	0.0003162	0.00042126	0.00032742	0.00032538	0.00037026	0.000366	0.000315	0.000363	0.000397	0.000422	0.000339	0.000368	0.000332	0.000327	0.000257	0.000323	0.000316	0.000365	0.000309	0.000373	0.000313	0.000347	0.000341	0.000376	0.000361	0.000354	0.000336	0.000405
	550.968	-0.000115	8.12e-05	0.000346	0.000375	0.000392	0.000542	0.00052364	0.00052258	0.00043566	0.00039644	0.00048018	0.00043248	0.00034402	0.00040273	0.00034196	0.00038934	0.0004182	0.00034476	0.00037434	0.00031212	0.00032028	0.00041514	0.00031926	0.00032742	0.00035496	0.000353	0.000341	0.000344	0.000376	0.000407	0.000313	0.000328	0.0003	0.000325	0.000279	0.000303	0.000303	0.000363	0.000335	0.000383	0.000327	0.000358	0.000356	0.000362	0.000352	0.00036	0.000323	0.000396
	551.537	-0.000129	8.08e-05	0.000343	0.000404	0.000391	0.000558	0.00053742	0.00051092	0.00041446	0.0003975	0.0004558	0.00041552	0.00034402	0.00039758	0.00033681	0.00037389	0.00039066	0.00034578	0.00035496	0.00031926	0.00033762	0.00042228	0.00033966	0.00031926	0.00035394	0.000336	0.00037	0.000336	0.000356	0.000381	0.000336	0.000349	0.000302	0.000284	0.000294	0.000315	0.000306	0.000371	0.000345	0.000377	0.000323	0.000329	0.00034	0.000342	0.000336	0.000346	0.000301	0.000328
	552.105	-0.000146	7.54e-05	0.00034	0.000402	0.00041	0.000529	0.00054378	0.00050986	0.00038902	0.00040916	0.00041976	0.00037842	0.0003502	0.0003914	0.00031724	0.00035535	0.00036108	0.00032028	0.00033966	0.0003519	0.00033354	0.00040902	0.00036414	0.00032334	0.00036618	0.000316	0.00035	0.000323	0.000322	0.000372	0.000354	0.000364	0.000331	0.000292	0.00029	0.000308	0.000301	0.000363	0.00033	0.000342	0.000314	0.000316	0.000313	0.000344	0.000309	0.000307	0.000293	0.00032
	552.674	-0.000128	7.56e-05	0.000356	0.000363	0.000386	0.000509	0.00051834	0.00052046	0.00040492	0.0003975	0.00039856	0.00037312	0.00034814	0.0003708	0.0002884	0.0003502	0.00035292	0.0003009	0.00031314	0.00031416	0.000306	0.0003672	0.000357	0.00034374	0.0003519	0.000321	0.000313	0.000311	0.00031	0.000351	0.00035	0.000316	0.000333	0.000331	0.000264	0.000265	0.000279	0.000353	0.000335	0.000328	0.000325	0.000324	0.000336	0.000341	0.000261	0.000289	0.000309	0.000364
	553.244	-9.29e-05	7.57e-05	0.000361	0.000344	0.000342	0.000534	0.00050986	0.00049184	0.00042188	0.00040174	0.00038266	0.00037418	0.00034505	0.00033475	0.00027192	0.00032548	0.00034272	0.00030804	0.0003213	0.0002652	0.00028152	0.00035394	0.00036312	0.00035904	0.00034272	0.000311	0.000316	0.000321	0.000335	0.000357	0.000346	0.000294	0.000304	0.000308	0.000265	0.000245	0.000288	0.000329	0.000332	0.000334	0.000306	0.000315	0.000342	0.00034	0.000249	0.0003	0.000327	0.00036
	553.812	-8.02e-05	7.38e-05	0.000355	0.000358	0.000352	0.000549	0.00051516	0.00045792	0.00044096	0.00042188	0.000371	0.00036146	0.00032754	0.00033887	0.00029973	0.00031209	0.00032844	0.00032028	0.00033048	0.00025398	0.00029376	0.00035802	0.00034068	0.00034578	0.00036924	0.00031	0.000319	0.000318	0.000331	0.000355	0.000356	0.000312	0.000306	0.000285	0.000275	0.000254	0.000291	0.000307	0.000326	0.000346	0.000295	0.000295	0.00032	0.000359	0.000262	0.000274	0.000333	0.000327
	554.381	-8.3e-05	7.33e-05	0.000368	0.000392	0.000387	0.000519	0.00050562	0.0004664	0.00043566	0.00043248	0.00038372	0.00033072	0.00031827	0.00036977	0.0003193	0.00031209	0.000306	0.00031314	0.0003009	0.00027846	0.00033762	0.00034884	0.00032844	0.00033558	0.00035496	0.000314	0.000307	0.00031	0.000306	0.000335	0.000352	0.000295	0.0003	0.000268	0.000266	0.000267	0.000294	0.000324	0.000305	0.000339	0.00031	0.000282	0.000308	0.000362	0.000276	0.000263	0.000322	0.000322
	554.951	-8.92e-05	7.2e-05	0.000381	0.000397	0.000412	0.000492	0.0004823	0.00045792	0.0003975	0.00039962	0.0004028	0.00033496	0.00033372	0.00034917	0.00029149	0.00030797	0.00029274	0.00028254	0.00028356	0.0003009	0.0003519	0.00034578	0.00035496	0.00035292	0.00032538	0.0003	0.000303	0.0003	0.000306	0.000323	0.000323	0.000278	0.000283	0.000257	0.000247	0.000268	0.000304	0.000333	0.000283	0.00028	0.000299	0.000297	0.000314	0.000353	0.000302	0.000299	0.000303	0.000321
	555.52	-0.000104	7.08e-05	0.000394	0.000387	0.000422	0.000511	0.00048654	0.00044202	0.00036782	0.00035828	0.00039008	0.00036146	0.00034196	0.00033166	0.00028531	0.00031106	0.00030192	0.00028356	0.0002856	0.00028152	0.00035088	0.0003519	0.00033558	0.0003468	0.00030804	0.000282	0.000288	0.00029	0.000297	0.000305	0.000306	0.000278	0.000254	0.000231	0.000226	0.000253	0.000293	0.000324	0.000295	0.000248	0.000286	0.000309	0.000318	0.000353	0.000328	0.000313	0.000288	0.0003
	556.088	-0.00011	6.89e-05	0.00042	0.000368	0.000403	0.000518	0.00050244	0.00044414	0.00038054	0.00035934	0.0003604	0.00035722	0.00035432	0.00034402	0.00031724	0.00032136	0.0002958	0.00029682	0.00028254	0.0002601	0.0003366	0.00032844	0.00029478	0.00030804	0.00030498	0.000296	0.000269	0.00028	0.000287	0.000296	0.000296	0.000264	0.000224	0.000207	0.000229	0.00024	0.000256	0.00031	0.000315	0.000272	0.000271	0.000274	0.000302	0.000345	0.000337	0.000308	0.000278	0.000275
	556.657	-0.000109	6.65e-05	0.000433	0.000365	0.000405	0.000502	0.00051622	0.0004664	0.0003869	0.00035404	0.00035934	0.00035192	0.0003502	0.00034196	0.00032239	0.00031312	0.0002703	0.00027744	0.0002805	0.00027234	0.00032028	0.00029784	0.00026622	0.00027132	0.00030498	0.000296	0.000251	0.000263	0.000296	0.000295	0.000272	0.000259	0.000265	0.000249	0.000237	0.000232	0.000227	0.000286	0.000294	0.00027	0.000262	0.000244	0.00028	0.000311	0.00031	0.000295	0.000263	0.000255
	557.226	-9.64e-05	6.41e-05	0.000449	0.000382	0.000424	0.000511	0.00053318	0.00047276	0.0003869	0.0003604	0.00038266	0.00034768	0.0003193	0.00032033	0.00027501	0.0002884	0.0002958	0.00028254	0.0002703	0.00026826	0.00031008	0.00030192	0.00025092	0.00026214	0.00028458	0.000275	0.000275	0.000269	0.000307	0.000317	0.000286	0.000263	0.000297	0.00027	0.000227	0.000224	0.000221	0.000256	0.000245	0.00025	0.000271	0.000254	0.00028	0.000291	0.000296	0.000281	0.000258	0.000248
	557.796	-0.00011	6.08e-05	0.000446	0.000361	0.000419	0.000511	0.0005194	0.00043672	0.00036888	0.00038796	0.00039326	0.00032542	0.00030591	0.0002884	0.00023587	0.0002781	0.00031518	0.00029988	0.00025092	0.00022542	0.00028458	0.00029478	0.00025398	0.00028152	0.00029274	0.000304	0.000306	0.000271	0.000317	0.000338	0.0003	0.000256	0.000265	0.000231	0.000207	0.000221	0.000243	0.000265	0.000244	0.000243	0.000273	0.000267	0.000305	0.000292	0.000279	0.000264	0.000276	0.000272
	558.365	-0.000116	5.6e-05	0.000408	0.000332	0.000412	0.000477	0.00050244	0.0004187	0.00034662	0.00037948	0.0003604	0.00030422	0.00031209	0.00027707	0.0002369	0.00027501	0.00029478	0.00026826	0.00022032	0.0002193	0.00028968	0.00027846	0.00026724	0.00029886	0.00029886	0.000307	0.000279	0.000262	0.000327	0.000329	0.000271	0.000231	0.000231	0.000198	0.000197	0.000232	0.000256	0.000272	0.000249	0.000238	0.000271	0.000275	0.000303	0.000265	0.000266	0.00027	0.000285	0.000291
	558.933	-7.91e-05	5.21e-05	0.000406	0.000336	0.000404	0.000462	0.00049608	0.00039962	0.0003339	0.00034874	0.00032754	0.00029044	0.00031312	0.00028737	0.00022969	0.00026883	0.00027642	0.0002244	0.0001887	0.00023256	0.00029988	0.00025704	0.00027744	0.00029376	0.00028662	0.000258	0.000259	0.000277	0.000332	0.000292	0.000234	0.000203	0.000223	0.000218	0.000203	0.000221	0.000241	0.000239	0.000233	0.000241	0.000259	0.00027	0.000266	0.00022	0.000246	0.000275	0.000274	0.000272
	559.503	-8.78e-05	5.23e-05	0.000422	0.000318	0.000379	0.000477	0.00048866	0.00036994	0.0003233	0.00034344	0.00035404	0.0002862	0.00030282	0.00028325	0.00021836	0.00026059	0.00025704	0.0002193	0.00018156	0.0002244	0.00028152	0.00024072	0.00026316	0.00026214	0.00027948	0.000243	0.000259	0.000274	0.000316	0.000248	0.000217	0.000184	0.000217	0.000234	0.000215	0.000234	0.000248	0.000217	0.000237	0.000253	0.00024	0.00024	0.000244	0.000187	0.000214	0.00025	0.000263	0.000269
	560.072	-0.000118	5.38e-05	0.000409	0.000316	0.000384	0.000485	0.00047806	0.00038902	0.00033708	0.00035722	0.00037206	0.00029574	0.00031312	0.00027501	0.00023278	0.0002678	0.0002652	0.00024684	0.0001887	0.00019278	0.0002703	0.00024174	0.00023052	0.0002397	0.00026928	0.000246	0.000243	0.000254	0.000287	0.000245	0.000199	0.00018	0.000222	0.000212	0.000238	0.000267	0.000254	0.000191	0.000227	0.000239	0.000227	0.000228	0.000249	0.000188	0.000223	0.000233	0.000255	0.000257
	560.64	-0.000113	5.36e-05	0.000385	0.000322	0.000412	0.000467	0.00044838	0.00040068	0.00034238	0.00034874	0.00036676	0.0003127	0.00031003	0.00024617	0.00024102	0.00025956	0.00025194	0.00026316	0.00019176	0.00017646	0.00028254	0.00024684	0.00022644	0.00024072	0.00024072	0.000221	0.000224	0.000257	0.000274	0.000258	0.000188	0.00019	0.000235	0.000208	0.000233	0.000236	0.000245	0.000183	0.000223	0.000222	0.00024	0.000227	0.00028	0.000211	0.000246	0.000241	0.000249	0.000238
	561.209	-0.00011	5.2e-05	0.000354	0.000308	0.000409	0.000429	0.000424	0.0003816	0.00030104	0.00032648	0.00037206	0.0003286	0.00030076	0.00022866	0.00021733	0.00023587	0.0002091	0.00027438	0.00018666	0.00017748	0.00029376	0.00025806	0.00024072	0.000255	0.00023358	0.000229	0.000222	0.000241	0.000283	0.000266	0.000196	0.000186	0.000237	0.000223	0.000226	0.000215	0.000222	0.000215	0.00025	0.000228	0.00025	0.000211	0.000305	0.000224	0.000256	0.000248	0.000271	0.000252
	561.779	-0.000116	5.25e-05	0.000299	0.000295	0.000385	0.000411	0.00040916	0.0003763	0.00028196	0.00031588	0.00033496	0.00031482	0.00032857	0.00026265	0.00018849	0.00026574	0.00021012	0.00026418	0.00016932	0.00017544	0.00028356	0.00026214	0.00023256	0.00025092	0.00023154	0.000265	0.000243	0.000201	0.000271	0.000264	0.00021	0.000161	0.000239	0.000213	0.000223	0.000232	0.000222	0.00024	0.000251	0.000227	0.000229	0.000191	0.000281	0.000213	0.000251	0.000232	0.000271	0.000223
	562.348	-0.000105	5.4e-05	0.000258	0.000269	0.000365	0.000405	0.00040068	0.00039856	0.00029256	0.0003233	0.00030104	0.00027772	0.00031621	0.00026162	0.00019467	0.00031724	0.0002346	0.00021216	0.00013566	0.0001632	0.00026622	0.00027234	0.0002346	0.00023358	0.00019992	0.000259	0.000249	0.000212	0.00026	0.000265	0.000212	0.00017	0.000221	0.000201	0.00021	0.000247	0.000247	0.00023	0.000247	0.00024	0.000217	0.000184	0.000272	0.000203	0.00022	0.000222	0.000248	0.000206
	562.917	-9.53e-05	5.37e-05	0.000242	0.000253	0.000365	0.000418	0.00041764	0.00039644	0.00028938	0.00032966	0.00031906	0.00026818	0.0002575	0.00021012	0.00019879	0.00030694	0.00023766	0.00016728	0.0001275	0.00013158	0.00026724	0.00028662	0.00023766	0.00020502	0.00015912	0.000235	0.00022	0.000216	0.000273	0.000259	0.000189	0.000204	0.000188	0.000189	0.000206	0.000233	0.000232	0.000212	0.000239	0.000259	0.000213	0.000174	0.000295	0.00021	0.000209	0.000215	0.000254	0.000245
	563.485	-9.28e-05	5.41e-05	0.00021	0.000258	0.000375	0.000444	0.0004293	0.00038372	0.00030422	0.00031694	0.000318	0.00026606	0.00024926	0.00017819	0.00017922	0.00025853	0.00024072	0.00015912	0.00014076	0.00013566	0.00027234	0.00027846	0.00022134	0.0001836	0.00012852	0.000236	0.00019	0.000167	0.000257	0.000213	0.000174	0.000175	0.000165	0.000152	0.000171	0.000213	0.000218	0.000197	0.000221	0.000234	0.000209	0.000163	0.000263	0.000224	0.000235	0.000207	0.000282	0.000261
	564.054	-9.36e-05	5.67e-05	0.000173	0.000256	0.000364	0.000437	0.00041764	0.0003551	0.0003339	0.00031482	0.00028514	0.0002756	0.00028531	0.00017304	0.00018746	0.0002369	0.00023256	0.00019176	0.00013872	0.00016932	0.00028254	0.00024582	0.00022542	0.00023154	0.0001479	0.000198	0.00019	0.000137	0.000235	0.000184	0.00021	0.000152	0.000156	0.000128	0.000132	0.000237	0.000214	0.000175	0.000234	0.000203	0.000199	0.000159	0.000207	0.00024	0.00028	0.000231	0.000305	0.000233
	564.624	-9.96e-05	6.14e-05	0.000169	0.000279	0.000358	0.000429	0.0003922	0.00034026	0.0003233	0.00031376	0.00025122	0.00029574	0.0002678	0.00018025	0.00021527	0.00028119	0.00018054	0.00023256	0.0001377	0.00018768	0.0003009	0.00022134	0.00023562	0.00027234	0.00020094	0.00016	0.00021	0.000159	0.000264	0.000205	0.000257	0.000178	0.000171	0.000115	0.000147	0.000224	0.000221	0.000176	0.000262	0.00019	0.000166	0.000148	0.000216	0.000229	0.000292	0.000227	0.000265	0.000204
	565.192	-0.000113	6.71e-05	0.000183	0.000322	0.000338	0.000411	0.00038796	0.00033708	0.00026394	0.00029044	0.0002491	0.00027878	0.00026471	0.00018643	0.00021527	0.00031106	0.00016218	0.00025602	0.0001275	0.0001632	0.00030702	0.00017952	0.0002346	0.00027438	0.00022134	0.000165	0.000206	0.000198	0.00031	0.000234	0.00025	0.000159	0.000188	0.000126	0.000186	0.000175	0.000215	0.000197	0.000246	0.000175	0.000162	0.00015	0.000244	0.000223	0.000238	0.000203	0.00023	0.000213
	565.761	-0.000143	7.02e-05	0.000197	0.00034	0.000289	0.000399	0.00042612	0.00031164	0.0002491	0.00027454	0.0002491	0.00026606	0.00029149	0.00018128	0.00018025	0.00025956	0.00015402	0.00023868	7.7928e-05	0.00016014	0.000306	0.00017748	0.00022134	0.00023256	0.0002499	0.000173	0.000212	0.000193	0.000309	0.000237	0.000209	0.000143	0.000192	0.000167	0.000196	0.000148	0.000187	0.000185	0.000211	0.000167	0.000168	0.000139	0.000236	0.000197	0.000186	0.000206	0.000253	0.000224
	566.331	-0.000175	6.9e-05	0.000225	0.000331	0.000304	0.000429	0.00043778	0.00033178	0.0002385	0.0002491	0.00025122	0.00024168	0.00029973	0.00018025	0.00016789	0.00022557	0.00013362	0.00018462	4.5594e-05	0.00020604	0.00024888	0.00022746	0.00018972	0.00019992	0.00027132	0.000175	0.000231	0.000153	0.000267	0.000191	0.000168	0.000163	0.0002	0.000148	0.00018	0.000133	0.000182	0.000168	0.000198	0.000185	0.00014	0.000174	0.000218	0.000148	0.000164	0.000208	0.000242	0.000233
	566.9	-0.000154	7.08e-05	0.000223	0.000313	0.00035	0.000428	0.00040704	0.00029044	0.00022366	0.00023002	0.00024062	0.00020776	0.00029046	0.00015656	0.00018849	0.00023896	0.00016626	0.00017442	8.2824e-05	0.00016014	0.00019788	0.00023256	0.0001632	0.0001989	0.00019686	0.000144	0.0002	0.000112	0.000241	0.000167	0.000158	0.000155	0.000174	0.000107	0.000193	0.000143	0.000173	0.000154	0.000179	0.000189	0.000144	0.000209	0.000223	0.000117	0.000154	0.00021	0.000233	0.000197
	567.469	-0.000126	7e-05	0.000198	0.000293	0.000342	0.000384	0.00036782	0.00023532	0.0002597	0.0002597	0.00023108	0.00017384	0.00025132	0.00013493	0.00018025	0.00024411	0.00017748	0.00017442	0.00012546	0.00010149	0.0002142	0.00021012	0.00011424	0.00019686	0.00012852	0.000129	0.000154	0.000136	0.000265	0.000184	0.000193	0.000133	0.000127	0.000116	0.000175	0.000162	0.00016	0.000148	0.000163	0.000154	0.000159	0.000191	0.000254	0.000102	0.000147	0.000178	0.000222	0.000113
	568.037	-7.92e-05	6.61e-05	0.000153	0.00027	0.000331	0.000365	0.0003445	0.00025228	0.0002968	0.00029362	0.00024592	0.00017596	0.0002266	0.00013287	0.00018643	0.00022145	0.00014484	0.00014586	0.00011526	0.00013362	0.00023256	0.00018972	0.00010914	0.0001632	0.00012852	0.000167	0.00013	0.00017	0.000271	0.00019	0.000217	0.000138	0.000121	0.000103	0.00014	0.000177	0.000165	0.000152	0.000166	0.000122	0.000149	0.000182	0.000263	9.19e-05	0.000121	0.000141	0.000188	0.000104
	568.607	-6.03e-05	6.48e-05	0.000123	0.000282	0.000319	0.000377	0.00034238	0.00025864	0.00027454	0.00027666	0.00023744	0.00022472	0.00025544	0.00016583	0.00018643	0.00018128	0.00013668	0.00014382	0.00010914	0.0001938	0.0002091	0.00017748	0.00012138	0.00012444	0.00013974	0.000151	0.000138	0.000161	0.000234	0.00018	0.000188	0.000127	0.000112	8.99e-05	0.000141	0.000183	0.000172	0.00015	0.000182	9.73e-05	0.000147	0.000153	0.000188	7.33e-05	0.000134	0.000162	0.000174	0.000164
	569.176	-9.4e-05	6.09e-05	0.000133	0.000311	0.000324	0.000385	0.0003604	0.00025334	0.00020458	0.00021836	0.00021518	0.00022578	0.00027089	0.00019055	0.00013699	0.00016995	0.00016932	0.00015402	0.00010506	0.00018462	0.00018054	0.00015198	0.00011118	0.00015606	0.00015504	0.000113	0.000118	0.000149	0.000198	0.000153	0.00014	7.24e-05	0.000103	0.000103	0.000141	0.000172	0.000185	0.000157	0.000176	0.000106	0.000149	0.000129	0.000156	0.00012	0.000164	0.000165	0.000174	0.000152
	569.745	-0.000117	5.7e-05	0.00016	0.000302	0.000328	0.0004	0.00036994	0.00021942	0.00016536	0.00022154	0.000212	0.00018762	0.00020497	0.00016171	0.00012154	0.00018025	0.00019686	0.0001275	9.8328e-05	0.000153	0.00021522	0.00015912	0.0001173	0.00017238	0.00018462	0.000122	0.00012	0.00016	0.000193	0.000136	9.74e-05	5.17e-05	0.000118	0.000116	0.000137	0.000159	0.000213	0.000173	0.000153	0.000132	0.000141	0.000152	0.000185	0.000144	0.000154	0.00013	0.000158	0.000106
	570.313	-0.000115	5.6e-05	0.000158	0.000254	0.000288	0.000394	0.00036252	0.0002279	0.00022472	0.00023956	0.0002014	0.00017808	0.0001545	0.00013905	0.00012669	0.0001854	0.00018054	0.00012036	0.0001122	0.00015402	0.00021216	0.0001683	0.00012852	0.00012954	0.00019278	0.000134	0.000149	0.000158	0.000187	0.000118	9.97e-05	6.49e-05	0.000105	0.000111	0.00013	0.000141	0.000208	0.000167	0.000151	0.000145	0.000137	0.000167	0.000177	0.000128	0.000179	0.000115	0.000161	0.000124
	570.883	-7.86e-05	5.49e-05	0.000146	0.000262	0.00028	0.00037	0.0003604	0.00026606	0.00027454	0.00024274	0.00019716	0.0001908	0.00017716	0.00013905	0.00012257	0.00016171	0.0001377	0.00013056	9.231e-05	0.00012036	0.00015504	0.0001224	0.00012954	0.00010812	0.00017034	0.000105	9.47e-05	0.000114	0.000183	0.000101	0.000117	8.64e-05	8.17e-05	6e-05	0.000122	0.000142	0.000162	0.00014	0.000161	0.000138	0.000134	0.000132	0.000182	0.000161	0.000205	0.000125	0.000186	0.000138
	571.452	-6.72e-05	5.42e-05	0.000164	0.000285	0.000307	0.000366	0.00035934	0.00023002	0.00024486	0.00025334	0.00021306	0.00018338	0.00017407	0.00011742	0.00012566	0.00013699	0.00011016	9.333e-05	4.9776e-05	8.4966e-05	0.00014688	6.885e-05	0.00011526	0.00012036	0.00014688	7.65e-05	6.28e-05	0.000126	0.000181	9.83e-05	9.89e-05	0.000117	8.21e-05	2.94e-05	0.000121	0.000152	0.000163	0.000139	0.000152	0.000129	0.000119	0.000109	0.000188	0.000167	0.000153	0.000134	0.000189	0.000127
	572.021	-0.000103	5.02e-05	0.000162	0.000262	0.00033	0.000388	0.0003604	0.00018338	0.00019928	0.00023638	0.00022896	0.0001696	0.0001545	0.000103	0.00012669	0.00013802	9.1086e-05	6.0588e-05	1.0404e-05	7.5276e-05	0.00013056	7.0074e-05	0.00011424	0.00013362	0.00013464	0.000101	9.7e-05	0.000148	0.000153	0.000107	9.59e-05	0.000146	8.88e-05	5.74e-05	0.000124	0.000136	0.000189	0.000158	0.000123	0.000126	9.61e-05	0.000114	0.000163	0.000122	0.000108	0.000121	0.000172	0.000128
	572.589	-0.000135	4.86e-05	0.00019	0.000254	0.000325	0.000374	0.0003286	0.00019292	0.00018868	0.00018868	0.00017914	0.00016218	0.00015347	9.6305e-05	0.000102485	0.00012875	9.0984e-05	7.956e-05	1.2342e-05	7.3236e-05	0.00011832	9.4554e-05	0.000101184	0.00013362	0.00010812	0.000104	0.000115	0.000112	0.000135	0.000134	0.000123	0.000136	6.59e-05	6.99e-05	0.000121	0.000123	0.000159	0.000134	0.000122	0.000117	7.95e-05	0.000113	0.000143	9.64e-05	0.000105	7.69e-05	0.000124	0.00012
	573.159	-0.000143	5e-05	0.000243	0.000268	0.000293	0.000345	0.00029468	0.00021518	0.0001961	0.00017702	0.00013886	0.00015688	0.00016583	9.4863e-05	9.2906e-05	0.00012463	0.00011016	9.0984e-05	3.6516e-05	9.741e-05	0.00014178	8.0172e-05	6.5484e-05	0.00013158	0.0001071	8.82e-05	0.000113	0.000112	0.000156	0.000129	0.000118	8.64e-05	3.59e-05	5.52e-05	9.32e-05	0.000103	0.000101	9.21e-05	0.000133	0.000123	8.34e-05	0.000112	0.000126	7.86e-05	9.51e-05	7.37e-05	9.56e-05	9.49e-05
	573.728	-0.00013	4.91e-05	0.00027	0.000263	0.000295	0.000358	0.00030952	0.00022048	0.0001961	0.00021094	0.00015476	0.00014628	0.00016068	9.9498e-05	0.00010403	0.00013699	0.00013566	8.0886e-05	3.9474e-05	0.00011832	0.00014484	6.6708e-05	8.8434e-05	0.00013464	9.69e-05	7.2e-05	0.000112	0.000153	0.000158	9.65e-05	8.88e-05	7.96e-05	5.38e-05	4.64e-05	5.59e-05	5.52e-05	8.23e-05	9.9e-05	0.00012	0.000122	9.75e-05	0.000102	8.98e-05	6.17e-05	9.57e-05	9.19e-05	0.00011	8e-05
	574.297	-0.000122	4.88e-05	0.000278	0.000235	0.000287	0.00035	0.00031906	0.00024698	0.00021094	0.00020246	0.00016536	0.00013674	0.00011845	5.5723e-05	8.3224e-05	0.00013287	0.00014994	7.8948e-05	1.8258e-05	8.3436e-05	0.00012036	9.4044e-05	0.00011832	8.8026e-05	5.3244e-05	7.71e-05	0.000121	0.000144	0.000116	7.9e-05	6.23e-05	8.74e-05	8.73e-05	4.61e-05	2.94e-05	4.97e-05	8.88e-05	9.61e-05	9.1e-05	0.000113	9.77e-05	7.47e-05	9.04e-05	9.35e-05	0.000108	9.49e-05	0.00012	7.49e-05
	574.865	-0.000129	4.68e-05	0.000265	0.000205	0.000244	0.000311	0.0002809	0.00023744	0.00019822	0.00018338	0.0001537	0.00012932	0.00012154	5.7989e-05	6.798e-05	9.5378e-05	0.00011526	5.6814e-05	2.2032e-05	8.0886e-05	0.00010608	0.00011016	0.00011016	5.8854e-05	4.6104e-05	0.000111	0.000124	9.95e-05	9.15e-05	7.52e-05	4.26e-05	6.46e-05	9.37e-05	4.44e-05	2.98e-05	8.85e-05	0.000114	8.59e-05	7.53e-05	0.000109	9.75e-05	7.84e-05	0.000118	0.00013	0.000127	0.000111	0.000108	5.52e-05
	575.435	-0.000133	4.48e-05	0.000269	0.000198	0.000237	0.000292	0.00023956	0.00017914	0.0001696	0.00016748	0.00012084	0.00011554	0.00012978	7.9722e-05	6.9731e-05	8.7962e-05	8.4252e-05	5.8446e-05	8.5374e-05	0.0001326	0.00012852	0.00010914	9.0882e-05	7.4664e-05	6.375e-05	0.000135	0.000138	7.34e-05	9.03e-05	7.94e-05	3e-05	4.18e-05	6.53e-05	3.71e-05	3.83e-05	0.000106	0.000122	8.44e-05	8.81e-05	0.000102	9.1e-05	6.79e-05	9.32e-05	0.00013	0.000154	0.000149	0.000105	4.35e-05
	576.004	-0.000122	4.51e-05	0.00026	0.000186	0.000254	0.000297	0.00025016	0.00018338	0.00015794	0.00012508	0.00010547	0.00012084	0.00012978	7.9207e-05	7.7147e-05	0.000100837	5.8344e-05	5.6814e-05	0.0001071	0.00013872	0.00013158	7.1196e-05	4.4574e-05	7.0074e-05	7.65e-05	0.000139	0.000145	8.67e-05	8.31e-05	8.34e-05	4.64e-05	2.22e-05	2.9e-05	5.49e-05	4.08e-05	8.99e-05	0.000101	6.6e-05	8.89e-05	9.12e-05	5.92e-05	4.78e-05	6.69e-05	8.88e-05	0.000131	0.000158	0.000108	8.4e-05
	576.573	-0.00011	4.35e-05	0.000238	0.000174	0.000252	0.000293	0.00025122	0.0001961	0.00015582	0.00010706	0.000104304	0.00012826	0.00013184	8.5078e-05	8.8168e-05	0.000103	5.5692e-05	4.1718e-05	7.1502e-05	0.000102	9.5982e-05	3.723e-05	2.601e-05	4.2432e-05	7.2012e-05	0.000117	0.000123	8.56e-05	8.71e-05	8.08e-05	1.41e-05	-4.61e-06	3.77e-05	6.37e-05	3.56e-05	9.26e-05	9.08e-05	5.55e-05	6.08e-05	5.99e-05	3.03e-05	6.06e-05	9.61e-05	7.94e-05	8.51e-05	0.000108	8.5e-05	9e-05
	577.141	-0.000104	4.19e-05	0.000258	0.000171	0.000256	0.000301	0.00022048	0.00014628	0.00015052	0.00014098	0.00010229	0.0001113	8.652e-05	3.8728e-05	6.0667e-05	8.7653e-05	7.7316e-05	6.0078e-05	4.7838e-05	8.3844e-05	8.6904e-05	5.814e-05	5.0286e-05	3.7332e-05	3.5496e-05	4.4e-05	7.55e-05	9.24e-05	0.000114	5.23e-05	-3.58e-05	1.23e-05	5.77e-05	1.83e-05	3.18e-05	9.56e-05	7.38e-05	6.59e-05	3.81e-05	2.37e-05	1.88e-05	9.76e-05	0.000139	7.98e-05	4.45e-05	7.84e-05	7.94e-05	6.5e-05
	577.711	-0.000117	4.34e-05	0.00028	0.000179	0.000265	0.000304	0.0002014	0.00011236	0.00014946	0.00018762	0.00011342	9.7626e-05	4.7792e-05	2.6368e-06	3.7595e-05	6.1594e-05	6.8238e-05	6.4566e-05	3.315e-05	9.5778e-05	0.0001122	6.6912e-05	6.0078e-05	4.9674e-05	6.4872e-06	-1.78e-05	4.82e-05	0.000124	0.000112	3.56e-05	-7.54e-06	3.26e-05	2.55e-05	-6.53e-06	2.52e-05	5.48e-05	6.87e-05	8.61e-05	5.5e-05	8.23e-06	5.89e-06	0.000113	0.000131	5.01e-05	1.21e-05	6.92e-05	9.55e-05	5.76e-05
	578.28	-0.000136	4.5e-05	0.000263	0.000203	0.000259	0.000292	0.0002067	0.00013462	0.00014204	0.00018126	0.00012508	0.000104728	5.356e-05	-2.4411e-07	2.9561e-05	4.0788e-05	5.6712e-05	4.2942e-05	-1.428e-05	9.0576e-05	0.00013158	6.7626e-05	4.3452e-05	6.1506e-05	1.0608e-05	1.82e-05	7.7e-05	9.17e-05	8.16e-05	3.99e-05	1.45e-05	1.67e-05	-1.63e-05	-2.5e-05	1.7e-05	4.17e-05	7.25e-05	7.64e-05	7.67e-05	2.01e-05	-1.8e-05	8.12e-05	0.000105	4.55e-05	3.41e-05	5.22e-05	7.26e-05	2.77e-05
	578.849	-0.000142	4.28e-05	0.000213	0.0002	0.000267	0.000281	0.0002332	0.00014416	0.00013568	0.00016218	0.0001378	0.00012084	7.725e-05	1.5347e-06	1.7922e-05	2.5338e-05	4.947e-05	5.8752e-06	-4.1718e-05	7.1808e-05	9.5982e-05	4.284e-05	3.111e-05	6.2526e-05	2.805e-05	6.32e-05	8.7e-05	7.91e-05	7.93e-05	4.14e-05	-9.65e-06	1.01e-05	-1.45e-05	-3.64e-05	2.32e-06	5.46e-05	6.49e-05	4.55e-05	4.41e-05	3.83e-05	-5.03e-06	6.75e-05	9.52e-05	3.5e-05	5.15e-05	5.18e-05	3e-05	-9.81e-06
	579.417	-0.000132	3.82e-05	0.000171	0.000176	0.000265	0.000262	0.00023002	0.00014522	0.00015052	0.00017172	0.0001378	0.00011448	9.1258e-05	2.5235e-05	2.1012e-05	3.6359e-05	1.7952e-05	-2.5296e-05	-1.6626e-05	6.6096e-05	3.7536e-05	1.428e-05	5.5182e-05	5.9772e-05	3.6006e-05	6.58e-05	4.82e-05	9.56e-05	7.39e-05	2.9e-05	-2.22e-05	1.05e-05	-4.74e-07	-2.1e-05	-2.67e-05	3.99e-05	3.92e-05	3.54e-05	5e-05	5.6e-05	2.8e-06	8.11e-05	7.95e-05	2.36e-05	3.77e-05	5.6e-05	3.06e-05	-5.08e-06
	579.987	-0.000138	3.56e-05	0.000142	0.000163	0.000228	0.000242	0.00019822	0.00016642	0.00017066	0.0001855	9.8898e-05	9.7944e-05	8.9404e-05	4.223e-05	3.9964e-05	5.0676e-05	3.9168e-06	-3.009e-05	-2.4378e-05	5.3346e-05	3.9678e-05	3.4272e-05	6.9054e-05	5.6916e-05	1.9788e-05	3.02e-05	1.43e-05	7.03e-05	4.46e-05	4.01e-05	-6.48e-06	2.29e-06	-5.89e-06	-5.27e-05	-4.34e-05	1.79e-05	1.85e-05	1.45e-05	5.65e-05	5.53e-05	-1.96e-05	6.75e-05	1.08e-05	1.79e-06	3.22e-05	5.12e-05	3.55e-05	1.56e-05
	580.556	-0.000175	3.56e-05	0.00012	0.000145	0.000204	0.000231	0.00018444	0.0001696	0.0002067	0.0001749	7.7804e-05	8.7662e-05	6.2521e-05	2.4514e-05	2.7295e-05	3.4196e-05	1.122e-05	-3.7434e-05	-7.4256e-05	4.5288e-05	7.0278e-05	3.5292e-05	3.4986e-05	4.7532e-05	7.8948e-06	-1.12e-05	1.81e-05	4.36e-05	2.68e-05	5.24e-05	-9.34e-06	-1.03e-05	-3.49e-05	-9.49e-05	-2.85e-05	5.16e-05	3.99e-05	6.47e-06	3.02e-06	3.29e-05	-1.92e-06	3.74e-05	-2.54e-05	1.41e-05	5.16e-05	6.15e-05	1.52e-05	2.69e-05
	581.125	-0.000177	4e-05	0.000143	0.000141	0.000194	0.000236	0.00019716	0.00015476	0.00020882	0.00011872	8.1832e-05	5.989e-05	3.1415e-05	-5.0264e-06	-1.3905e-05	1.4111e-05	1.4382e-05	-6.5892e-05	-9.282e-05	5.5896e-05	7.4052e-05	2.4378e-05	2.4072e-05	3.7638e-05	4.5594e-06	-9.48e-06	3.34e-06	2.28e-05	1.99e-05	2.51e-05	-9.81e-06	-2.3e-05	-6.23e-05	-9.3e-05	-5e-06	7.54e-05	3.12e-05	1.96e-05	3.75e-06	2.88e-05	1.55e-05	6.11e-05	2.14e-05	4.99e-05	4.04e-05	5.32e-05	1.5e-05	3.31e-05
	581.693	-0.000118	4.18e-05	0.000147	0.000169	0.00019	0.000244	0.00020776	0.00014734	0.0001431	7.9076e-05	6.2328e-05	5.4696e-05	2.2145e-05	-1.2566e-05	-2.2969e-05	-2.5235e-05	-1.3056e-05	-9.2616e-05	-5.3652e-05	4.4268e-05	4.7226e-05	5.0184e-05	4.6716e-06	1.8666e-05	-1.4484e-05	-1.94e-05	-1.24e-05	3.41e-05	-3.95e-06	-3.96e-06	-2.65e-05	-2.2e-05	-5.55e-05	-6.47e-05	5.49e-06	7.67e-05	2.51e-06	1.32e-05	2.88e-05	2.01e-05	8.59e-06	7.02e-05	4.95e-05	3.62e-05	-6.55e-07	2.09e-05	1.26e-05	-2.18e-06
	582.263	-7.5e-05	4.1e-05	0.00013	0.000171	0.000212	0.000264	0.0001696	0.00013992	8.8404e-05	6.9218e-05	4.028e-05	9.381e-05	3.3269e-05	-2.5544e-05	-1.1948e-06	-2.5853e-05	-5.3958e-05	-5.7528e-05	-1.2138e-05	8.0274e-07	-5.8752e-07	4.3146e-05	-1.6422e-05	2.04e-06	-1.1016e-05	-2.25e-05	1.22e-06	7.34e-05	-2.86e-05	-2.4e-05	-5.81e-05	-9.32e-06	-6.47e-05	-4.15e-05	-7.18e-06	4.71e-05	2.69e-05	1.41e-05	1.3e-05	1.54e-05	-1.32e-05	3.89e-05	2.98e-05	3.8e-05	-4.92e-07	-1.91e-05	-1.15e-05	-4.53e-05
	582.832	-0.000112	4.29e-05	0.000115	0.000136	0.000209	0.000256	0.00014522	0.00014416	0.00010918	8.5012e-05	5.8406e-05	0.00012402	1.9982e-05	-5.6444e-05	6.2624e-06	2.2866e-05	-6.6912e-05	-4.8858e-05	-2.1624e-05	-9.078e-06	-5.0184e-05	6.0078e-06	-1.8258e-05	2.2032e-06	1.0812e-05	1.18e-05	-1.56e-05	4.37e-05	-1.07e-05	-1.65e-05	-5.94e-05	-3.43e-05	-8.44e-05	-3.4e-05	-1.58e-05	2.96e-05	5.95e-05	3.8e-05	1.01e-05	4.39e-05	-3.05e-05	4.57e-05	5.55e-06	3.31e-05	3.57e-05	-2.52e-05	-8.99e-06	-2.23e-05
	583.401	-0.000123	4.66e-05	0.000117	0.00012	0.000195	0.00028	0.00018126	0.00014416	0.00014628	8.904e-05	5.5332e-05	0.00011766	-2.3587e-05	-7.1585e-05	-2.2866e-05	-1.0609e-05	-5.5284e-05	-6.0894e-05	-6.6096e-05	1.7646e-05	-6.2322e-05	-1.4382e-05	1.53e-06	1.9074e-05	2.0604e-06	1.8e-05	-3.8e-05	9.2e-06	1.35e-05	-4.89e-07	-6.05e-05	-2.7e-05	-7.8e-05	-2.34e-05	-8.83e-09	3.2e-05	3.8e-05	4.38e-05	8.36e-06	2.76e-05	-2.95e-05	5.31e-05	-2.89e-05	-3.2e-06	4.01e-05	2.03e-05	1.25e-05	-4.68e-06
	583.969	-0.000105	5.05e-05	0.000134	0.000151	0.000181	0.000299	0.00019186	0.0001219	0.0001166	5.5862e-05	9.275e-06	0.000103032	-4.326e-05	-4.2745e-05	-3.4608e-05	-7.725e-05	-1.1118e-05	-2.6928e-05	-4.7328e-05	5.8344e-06	-3.366e-05	-3.7434e-05	2.7948e-05	-2.244e-06	8.262e-06	1.01e-05	-1.83e-05	2.32e-05	-1.69e-05	-1.13e-05	-0.000102	7.01e-06	-5.42e-05	-1.67e-05	-5.43e-06	1.47e-05	-1.03e-05	-2.36e-05	-1.47e-05	-1.74e-07	-4.25e-05	4.16e-05	-4.66e-05	1.85e-06	1.56e-05	6.4e-05	6.93e-06	-2.71e-05
	584.539	-0.000137	4.92e-05	8.68e-05	0.000154	0.000141	0.000234	0.0001908	0.00013038	6.254e-05	8.5648e-05	9.0948e-06	0.00011342	-3.9964e-05	-2.9355e-05	-3.0385e-06	-7.6014e-05	1.2342e-06	-6.5586e-05	-7.2012e-05	-5.355e-05	-3.2232e-05	-5.1102e-05	2.6622e-05	-3.2028e-05	-1.1424e-05	-2.54e-05	-3.15e-05	1.19e-05	-5.92e-05	-2.7e-05	-0.000128	-1.91e-05	-9.16e-05	-4.17e-05	-3.65e-05	1.75e-05	-4.44e-05	-8.04e-05	-5.86e-05	-1.38e-05	-4.23e-05	6.72e-05	-2.24e-05	2.97e-05	-3.12e-05	4.6e-05	-1.75e-05	-6.31e-05
	585.108	-0.000169	4.38e-05	3.95e-05	0.000162	0.00015	0.000204	0.0001696	0.00012084	4.9926e-05	9.2008e-05	1.7278e-07	0.000101018	-2.5235e-05	-5.5929e-05	6.2212e-06	-3.3887e-05	-1.6728e-05	-0.000100572	-0.00010914	-4.9572e-05	-3.9168e-05	-5.9874e-05	1.4892e-05	-2.9784e-05	-5.4978e-05	-8.93e-05	-7.05e-05	-2.21e-05	-7.46e-05	-2.97e-05	-6.99e-05	-3.36e-05	-0.000151	-3.9e-05	-6.73e-05	2.16e-05	-4.01e-06	-8.27e-05	-9.37e-05	-2.39e-05	-3.4e-05	6.3e-05	-1.78e-05	1.16e-05	-6.31e-05	3.69e-05	-3.74e-05	-9.11e-05
	585.677	-0.000159	4.28e-05	8.6e-06	0.000179	0.000161	0.00021	0.00013144	9.2644e-05	8.0348e-05	3.5616e-05	-1.219e-05	6.0314e-05	-5.3869e-06	-5.871e-05	-2.9664e-05	-3.6256e-05	-2.8662e-06	-9.588e-05	-4.9572e-05	2.652e-05	-2.9478e-05	-7.8846e-05	-1.683e-05	-7.4664e-06	-6.069e-05	-9.17e-05	-7.56e-05	-2.51e-05	-9.19e-05	-5.75e-05	-4.11e-05	-4.18e-05	-0.000145	-4.07e-05	-4.48e-05	1.02e-05	-2.93e-05	-5.88e-05	-7.57e-05	-3.37e-05	-5.58e-05	2.87e-05	-2.85e-05	3.76e-06	-3.9e-05	5.38e-05	-6.89e-05	-5.69e-05
	586.245	-0.000137	4.56e-05	-1.35e-05	0.000135	0.000144	0.000202	0.00014946	6.9218e-05	4.2718e-05	2.7348e-05	1.4522e-05	4.2824e-05	-1.9879e-05	-7.0246e-05	-3.2342e-05	-6.1903e-05	-1.7034e-05	-0.00012954	-4.3452e-05	6.987e-05	1.4382e-06	-7.5276e-05	-3.1416e-05	4.1208e-06	-4.2942e-05	-2.9e-05	-7.99e-05	-2.45e-05	-9.54e-05	-5.85e-05	-9.09e-05	-6.09e-05	-9.58e-05	-7.54e-05	-2.31e-05	-3.89e-05	-0.000113	-1.23e-05	-6.07e-05	-5.65e-05	-7.02e-05	1.67e-05	-4.78e-05	1.11e-05	-2.27e-05	2.59e-05	-0.0001	2.38e-06
	586.815	-0.000147	4.67e-05	-1.09e-05	0.000109	0.000127	0.00017	0.00014734	5.83e-05	-2.3532e-05	2.5546e-05	4.4944e-05	3.5404e-05	-6.0358e-05	-9.064e-05	-4.0067e-05	-5.0985e-05	-5.3958e-05	-0.00016422	-7.293e-05	2.9886e-05	6.1098e-06	-6.5688e-05	-2.805e-05	-3.7332e-05	-4.2636e-05	-2.45e-06	-0.000121	-1.79e-05	-6.8e-05	-4.11e-05	-0.000124	-5.95e-05	-8.69e-05	-8.13e-05	-2.99e-05	-6.66e-05	-8.34e-05	1.53e-05	-2.53e-05	-5.78e-05	-8.02e-05	2.3e-08	-6.26e-05	-2.45e-05	-2.4e-05	5.9e-06	-4.7e-05	5.13e-05
	587.384	-0.000136	4.54e-05	-4.14e-06	0.000132	0.000142	0.000162	8.8192e-05	7.0172e-05	6.4766e-05	4.2718e-05	1.5264e-05	1.696e-05	-4.9543e-05	-0.00011433	-9.5069e-05	-6.3345e-05	-8.5374e-05	-0.00015708	-9.7818e-05	-1.53e-06	-2.6112e-05	-0.00011322	-4.0902e-05	-8.3946e-05	-8.262e-05	-2.09e-05	-0.000108	-3.56e-06	-5.71e-05	-8.65e-05	-0.000137	-7.79e-05	-9.08e-05	-8.9e-05	-2.6e-05	-5.36e-05	-5.3e-05	-3.43e-05	-7.43e-06	-5.62e-05	-8.85e-05	3.91e-05	-4.67e-05	-4.31e-05	-4.4e-05	-3.51e-05	1.13e-05	1e-05
	587.953	-6.25e-05	4.02e-05	5.15e-05	0.000133	0.000161	0.000173	5.5014e-05	4.4202e-05	0.00016218	6.1904e-05	-7.0596e-05	5.1304e-06	-2.3175e-05	-0.00011124	-0.00010918	-0.00011124	-8.9964e-05	-0.00012342	-0.0001275	-2.244e-05	-2.1114e-05	-0.0001377	-6.2322e-05	-7.2522e-05	-9.7512e-05	-1.51e-05	-2.98e-05	5.36e-06	-0.0001	-0.000108	-0.00012	-0.000108	-8.22e-05	-0.000107	-6.78e-05	-2.72e-05	-5.34e-05	-0.000111	-1.9e-05	-2.26e-05	-0.000142	4.54e-05	-5.99e-05	-5e-05	-4.72e-05	-8.88e-05	-5.73e-05	-0.000104
	588.521	-8.3e-05	3.87e-05	0.000112	0.000124	0.000164	0.00018	9.1266e-05	1.855e-05	0.0001166	6.5826e-05	-8.8934e-05	3.0528e-05	-1.8334e-05	-8.5593e-05	-9.1052e-05	-0.0001442	-9.6696e-05	-0.00016218	-0.00012138	-6.7422e-05	-3.5904e-05	-0.00011628	-6.018e-05	-6.1812e-05	-8.3436e-05	1.1e-06	-3.21e-05	-3.56e-05	-9.44e-05	-7.39e-05	-0.000109	-0.000127	-0.000104	-0.000105	-0.000111	-4.51e-05	-8.45e-05	-0.000101	-2.91e-05	-3.61e-05	-0.000152	-1.79e-05	-5.1e-05	-4.94e-05	-2.78e-05	-5.92e-05	-0.00014	-0.000132
	589.091	-0.000185	4.1e-05	7.03e-05	0.000119	0.000139	0.000204	7.314e-05	-3.2648e-05	3.763e-05	6.3918e-05	-0.000100488	3.1058e-05	-5.1191e-05	-0.00010815	-0.000103	-0.00015141	-9.3738e-05	-0.0002142	-0.00014892	-8.8434e-05	-6.2934e-05	-0.00011424	-3.6516e-05	-9.6288e-05	-0.000101592	-3.08e-05	-8.67e-05	-5.86e-05	-5.08e-05	-7.09e-05	-0.000151	-0.000135	-0.000124	-9.78e-05	-9.29e-05	-7.03e-05	-9.6e-05	-5.78e-05	-9.49e-05	-9.09e-05	-6.53e-05	-2.95e-05	-2.02e-05	-4.54e-05	-7.2e-05	-3.31e-05	-0.000117	-0.000108
	589.659	-0.000183	4.5e-05	2.64e-05	0.000101	8.24e-05	0.000163	-1.802e-06	-8.3104e-05	-2.3638e-05	3.604e-05	-0.00012084	2.6288e-05	-8.2297e-05	-0.00013802	-0.00012566	-0.0001648	-6.2628e-05	-0.00017136	-0.00020808	-9.7002e-05	-7.4052e-05	-0.00013362	-4.9776e-05	-0.0001071	-0.00014994	-0.000101	-0.000122	-2.22e-05	-4.17e-05	-8.7e-05	-0.000169	-0.000107	-0.000102	-0.000101	-7.55e-05	-5.55e-05	-7.56e-05	-7.32e-05	-0.000118	-0.000118	-5.26e-05	-4.66e-05	-4.09e-05	-4.5e-05	-0.000112	-5.55e-05	-0.000106	-0.000113
	590.229	-0.000145	4.77e-05	6.72e-05	9.85e-05	7.57e-05	0.000116	1.0918e-05	-3.2118e-05	-4.1552e-05	3.1058e-07	-0.00013144	8.4588e-06	-9.4039e-05	-0.00012669	-9.6511e-05	-0.00016377	-9.1086e-05	-0.00012852	-0.00014178	-8.4864e-05	-0.00012342	-0.000153	-7.5174e-05	-0.0001173	-0.00014076	-0.000107	-0.000126	-4.16e-05	-9.97e-05	-9.51e-05	-0.000183	-7.09e-05	-7.35e-05	-0.000109	-8.07e-05	-5.64e-05	-6.39e-05	-9.37e-05	-8.55e-05	-0.000141	-9.31e-05	-6.38e-05	-7.8e-05	-3.08e-05	-8.91e-05	-4.13e-05	-9.84e-05	-0.000102
	590.797	-0.000165	4.49e-05	0.000114	0.000115	0.000116	0.00013	6.3706e-05	5.512e-05	-2.5758e-05	-2.9362e-05	-0.00010918	-4.8866e-05	-0.00011433	-0.00014935	-7.1482e-05	-0.00015141	-0.00012444	-0.00013056	-0.00010404	-0.00011424	-0.00018054	-0.00016626	-7.9254e-05	-0.0001377	-0.0001326	-7.83e-05	-0.000129	-4.76e-05	-0.000173	-0.000127	-0.000202	-7.58e-05	-0.000104	-0.000132	-0.000107	-7.45e-05	-4.27e-05	-9.72e-05	-7.86e-05	-0.000126	-0.000109	-4.67e-05	-9.86e-05	-5.58e-05	-7.47e-05	-3.35e-05	-7.09e-05	-6.31e-05
	591.366	-0.000159	4.24e-05	0.00013	0.000135	0.000126	0.000143	6.2222e-05	8.3952e-05	-1.219e-05	-2.6288e-05	-9.7626e-05	-7.685e-05	-9.7335e-05	-0.00021012	-6.4066e-05	-0.00012154	-0.000102	-0.000153	-0.0001479	-9.2208e-05	-0.00016014	-0.00019686	-0.00012648	-0.00012138	-0.00015912	-0.000128	-0.000152	-6.47e-05	-0.000159	-0.000151	-0.000201	-0.00013	-0.000153	-0.000173	-0.000132	-7.79e-05	-7.22e-05	-8.5e-05	-6.54e-05	-8.48e-05	-0.000143	-6.47e-05	-0.00012	-7.99e-05	-6.95e-05	-5.96e-05	-0.000107	-7.69e-05
	591.935	-0.000124	3.7e-05	0.000132	0.000112	9.84e-05	0.00013	5.0562e-05	3.0422e-05	-3.498e-05	-1.4522e-05	-0.00011448	-6.8794e-05	-9.9292e-05	-0.00020909	-0.00011124	-0.00012154	-7.5786e-05	-0.0001734	-0.00013566	-8.925e-06	-0.00011832	-0.00018972	-0.00016728	-0.0001377	-0.00015504	-0.000148	-0.000162	-0.00011	-0.000109	-0.000131	-0.000187	-0.00016	-0.000179	-0.000152	-0.000143	-8.33e-05	-9.73e-05	-6.41e-05	-6.79e-05	-6.67e-05	-0.000163	-0.000104	-0.000135	-9.35e-05	-7.31e-05	-8.9e-05	-0.000138	-0.000119
	592.505	-0.000166	2.99e-05	0.000154	5.14e-05	8.2e-05	0.000137	6.148e-05	-1.378e-05	-5.3954e-05	-2.1518e-05	-0.0001113	-8.4482e-05	-0.0001236	-0.00017819	-0.00014626	-0.00015862	-0.00011118	-0.00019074	-0.00016218	-4.8552e-05	-0.00015096	-0.00016524	-0.00016626	-0.0001734	-0.00015096	-0.000116	-0.000129	-0.000148	-0.000109	-0.000113	-0.000195	-0.000147	-0.000152	-0.000116	-0.000127	-8.91e-05	-9.45e-05	-7.28e-05	-0.000108	-0.000112	-0.000125	-6.12e-05	-0.000114	-0.00011	-9.21e-05	-0.000108	-0.000134	-0.000122
	593.073	-0.000216	2.68e-05	0.00016	2.38e-05	6.55e-05	0.000136	4.2612e-05	-7.4412e-06	-7.3564e-06	-6.201e-05	-0.000102714	-6.7946e-05	-0.0001339	-0.00016068	-0.00015038	-0.00013596	-0.0001581	-0.00021624	-0.00019686	-0.00011322	-0.000153	-0.00016728	-0.00014484	-0.00019788	-0.0001734	-0.000142	-0.000108	-0.000166	-0.000129	-0.000135	-0.000228	-0.000178	-0.000143	-0.000137	-0.000116	-8.91e-05	-9.85e-05	-8.41e-05	-0.000125	-0.000171	-8.61e-05	-4.69e-05	-0.00012	-0.000141	-0.000113	-9.22e-05	-0.000142	-0.00011
	593.642	-0.00019	2.6e-05	0.000152	2.8e-05	4.91e-05	0.000114	2.0458e-05	-1.4946e-05	-4.4202e-06	-7.7168e-05	-0.000105152	-5.3424e-05	-0.00014935	-0.00016068	-0.00017819	-0.00012463	-0.00021216	-0.00025704	-0.00022644	-0.00013872	-0.00012954	-0.0001734	-0.00014688	-0.00018666	-0.00015708	-0.000172	-0.000122	-0.000124	-0.000139	-0.000189	-0.000243	-0.000199	-0.000165	-0.000155	-0.000159	-9.21e-05	-0.000121	-0.000112	-0.000145	-0.000157	-7.48e-05	-7.44e-05	-0.000149	-0.000172	-0.000124	-8.71e-05	-0.00013	-0.000116
	594.211	-0.000128	2.66e-05	0.000142	5.94e-06	5.56e-05	0.000138	7.1232e-06	-3.4132e-05	-4.5368e-05	-4.6322e-05	-0.0001431	-8.2574e-05	-0.00015862	-0.00017819	-0.00018128	-0.00016583	-0.0002397	-0.00027234	-0.00022338	-0.00014382	-0.0001683	-0.00018156	-0.0001479	-0.00014076	-0.00014076	-0.000143	-0.000114	-7.92e-05	-0.000148	-0.000231	-0.000286	-0.000198	-0.000175	-0.000189	-0.000142	-0.000105	-0.000143	-0.000167	-0.000202	-0.000151	-8.05e-05	-6.76e-05	-0.000182	-0.00016	-0.000128	-0.000131	-0.000132	-0.000117
	594.781	-0.000157	2.58e-05	0.000149	-1.5e-05	4.63e-05	0.000146	5.9678e-06	-6.6674e-05	-6.996e-05	-5.7876e-05	-0.00014204	-8.3952e-05	-0.00017716	-0.00019879	-0.00016892	-0.00021012	-0.00021624	-0.00024276	-0.00020196	-0.00014688	-0.00018666	-0.0001938	-0.000153	-0.00013056	-0.00017136	-0.000135	-0.000178	-0.000144	-0.000149	-0.000215	-0.000303	-0.000185	-0.000155	-0.000207	-0.000126	-0.000156	-0.00019	-0.000176	-0.000206	-0.000189	-8.93e-05	-5.81e-05	-0.000185	-0.000167	-0.000167	-0.000199	-0.000185	-0.000123
	595.349	-0.000201	2.44e-05	0.000172	2.73e-06	4.92e-05	9.27e-05	-8.0136e-06	-7.9818e-05	-8.9358e-05	-0.000103032	-0.00013886	-0.00012614	-0.00020394	-0.00022042	-0.00016377	-0.00024411	-0.00019788	-0.00023052	-0.00022338	-0.00017034	-0.00021522	-0.00024174	-0.00021114	-0.00014586	-0.00016728	-0.000175	-0.000267	-0.000201	-0.000163	-0.00021	-0.000277	-0.000174	-0.000138	-0.000171	-0.000178	-0.000175	-0.000223	-0.000159	-0.000171	-0.000196	-0.000129	-7.83e-05	-0.000161	-0.000171	-0.000188	-0.000167	-0.000181	-0.000148
	595.918	-0.000168	2.22e-05	0.000156	-2.88e-06	6.5e-05	2.8e-05	-5.6392e-05	-8.5012e-05	-9.4234e-05	-0.00013462	-0.00017066	-0.00020988	-0.00021836	-0.00022866	-0.00019879	-0.00027192	-0.00017952	-0.00026622	-0.00023664	-0.0001785	-0.00025806	-0.0002652	-0.00023256	-0.00019584	-0.00016014	-0.000195	-0.000239	-0.000167	-0.000164	-0.000214	-0.000246	-0.000185	-0.000152	-0.000139	-0.000171	-0.000155	-0.000204	-0.000184	-0.000185	-0.000194	-0.000174	-0.000132	-0.000174	-0.00017	-0.000143	-0.000106	-0.00015	-0.000126
	596.487	-0.000157	1.79e-05	0.00012	-5.78e-05	4.25e-05	-1.6e-06	-8.0984e-05	-9.4446e-05	-0.00010706	-0.00015476	-0.00020246	-0.00025016	-0.00023278	-0.00020909	-0.00021733	-0.0002678	-0.00020196	-0.00027744	-0.0002193	-0.0002091	-0.0002295	-0.00021624	-0.00021828	-0.00023154	-0.00017442	-0.000151	-0.000178	-0.000191	-0.000189	-0.000203	-0.000206	-0.000181	-0.000173	-0.000184	-0.000156	-0.000145	-0.000181	-0.000168	-0.000176	-0.000157	-0.000184	-0.000158	-0.00015	-0.000191	-0.000193	-0.000159	-0.000141	-7.25e-05
	597.057	-0.000172	1.6e-05	9.64e-05	-8.03e-05	5.9e-05	-1.56e-05	-8.5542e-05	-9.4234e-05	-0.000100382	-0.00017066	-0.00023426	-0.00024486	-0.00024411	-0.00023484	-0.00021424	-0.00024823	-0.00024276	-0.0002805	-0.0002142	-0.00025194	-0.00017646	-0.00019992	-0.00021828	-0.0002142	-0.00019482	-0.000135	-0.000166	-0.000207	-0.000239	-0.000229	-0.000226	-0.00021	-0.000226	-0.000254	-0.000181	-0.000136	-0.000183	-0.000132	-0.000146	-0.000129	-0.000179	-0.00016	-0.000123	-0.00019	-0.000259	-0.000211	-0.000149	-8.88e-05
	597.625	-0.000209	1.37e-05	9e-05	-6.22e-05	7.43e-05	-2.82e-06	-0.000100064	-0.00011766	-0.000102714	-0.00014522	-0.00019928	-0.000212	-0.00024102	-0.00025338	-0.00023484	-0.00025544	-0.00027846	-0.00030702	-0.00024378	-0.00024888	-0.00018564	-0.00023256	-0.00022236	-0.00021828	-0.0002142	-0.000184	-0.000208	-0.000195	-0.000238	-0.000259	-0.000288	-0.000255	-0.000267	-0.000271	-0.000196	-0.000174	-0.000185	-0.00015	-0.000168	-0.000172	-0.000197	-0.000182	-0.000179	-0.000186	-0.000239	-0.000188	-0.000163	-0.000152
	598.194	-0.00021	1.02e-05	6.21e-05	-9.05e-05	5.59e-05	4.83e-05	-8.374e-05	-0.00013674	-0.00015476	-0.00015158	-0.00015794	-0.00017808	-0.00021012	-0.00025647	-0.00026574	-0.00029973	-0.00029886	-0.00030906	-0.00024786	-0.0002244	-0.00021216	-0.00021216	-0.00020196	-0.00025092	-0.00021216	-0.000213	-0.000238	-0.000198	-0.000235	-0.000281	-0.000289	-0.000236	-0.000242	-0.000268	-0.000173	-0.000181	-0.000161	-0.000195	-0.000203	-0.00019	-0.000207	-0.000201	-0.000214	-0.000202	-0.000237	-0.000165	-0.000147	-0.000173
	598.763	-0.000164	6.45e-06	1.58e-05	-0.000119	3.29e-05	3.45e-05	-6.466e-05	-0.0001325	-0.00019292	-0.00022154	-0.0002226	-0.0001961	-0.00022969	-0.00031003	-0.00027604	-0.00031724	-0.0003162	-0.00029376	-0.00024174	-0.00024276	-0.00024888	-0.00022848	-0.0002193	-0.00030192	-0.00025194	-0.000227	-0.000225	-0.000191	-0.000261	-0.000293	-0.000264	-0.000212	-0.000228	-0.000256	-0.00014	-0.000145	-0.000165	-0.000217	-0.000214	-0.000186	-0.000172	-0.000186	-0.000216	-0.000207	-0.000236	-0.000179	-0.000165	-0.000192
	599.333	-0.000171	5.91e-06	3.54e-05	-0.000115	-2.15e-05	-2.94e-05	-9.7944e-05	-0.00013144	-0.00018762	-0.0002756	-0.00032648	-0.00027136	-0.00027913	-0.00032445	-0.00028325	-0.00029561	-0.00034578	-0.00029682	-0.00028458	-0.00029682	-0.0002958	-0.0003111	-0.00029784	-0.00032538	-0.00029682	-0.000233	-0.00022	-0.000209	-0.000282	-0.000268	-0.000269	-0.000264	-0.00025	-0.00024	-0.00018	-0.000188	-0.00019	-0.000213	-0.000214	-0.000214	-0.000184	-0.000172	-0.000209	-0.000204	-0.000239	-0.000215	-0.000223	-0.000225
	599.901	-0.000199	1.16e-05	0.000101	-0.000118	-6.27e-05	-8.21e-05	-0.00014416	-0.00016218	-0.00019292	-0.00027772	-0.00032012	-0.00028726	-0.00028222	-0.00028222	-0.00029664	-0.0002884	-0.00031926	-0.000306	-0.00032232	-0.0002958	-0.0002856	-0.0003213	-0.00028866	-0.00028152	-0.00030498	-0.000276	-0.000245	-0.000222	-0.000298	-0.000252	-0.000265	-0.000294	-0.000253	-0.000243	-0.000253	-0.000274	-0.000244	-0.000235	-0.000256	-0.000283	-0.000216	-0.000154	-0.000203	-0.000214	-0.000246	-0.000234	-0.000248	-0.000231
	600.47	-0.000169	1.19e-05	7.83e-05	-0.000151	-6.79e-05	-0.000117	-0.00017596	-0.00019928	-0.0001961	-0.00022896	-0.00023426	-0.00023426	-0.00027295	-0.00025235	-0.0002884	-0.00027913	-0.00025806	-0.00031212	-0.00030804	-0.00023256	-0.00026826	-0.00030804	-0.00024684	-0.00025704	-0.0003111	-0.000341	-0.000285	-0.000222	-0.000296	-0.000295	-0.000289	-0.000284	-0.000257	-0.000238	-0.00024	-0.00028	-0.000306	-0.000272	-0.00029	-0.000326	-0.000221	-0.000174	-0.000236	-0.000245	-0.000267	-0.000226	-0.000242	-0.000237
	601.039	-0.000139	6.18e-06	1.44e-05	-0.000175	-8e-05	-0.000112	-0.0002014	-0.00022366	-0.00018232	-0.0002173	-0.00025652	-0.00024592	-0.00028428	-0.00026471	-0.0002884	-0.00028943	-0.00026928	-0.0003621	-0.00031416	-0.00024072	-0.0002958	-0.0003213	-0.0002703	-0.00028764	-0.00028866	-0.00032	-0.000299	-0.000251	-0.000255	-0.000312	-0.000346	-0.000282	-0.000266	-0.000249	-0.000242	-0.000266	-0.00031	-0.000285	-0.000278	-0.000289	-0.000231	-0.000232	-0.00027	-0.000246	-0.00025	-0.000233	-0.000288	-0.000271
	601.609	-0.000147	3.4e-06	5.89e-06	-0.000175	-0.00012	-0.000131	-0.00020988	-0.00022684	-0.00017384	-0.00026394	-0.00032436	-0.00028726	-0.00028634	-0.00028737	-0.00030282	-0.00032857	-0.0003417	-0.00039984	-0.00034782	-0.00029784	-0.00031008	-0.000306	-0.00028254	-0.00030498	-0.00027846	-0.000263	-0.000294	-0.000289	-0.000257	-0.000329	-0.000366	-0.000287	-0.000292	-0.000304	-0.000271	-0.000268	-0.000288	-0.000292	-0.000296	-0.000248	-0.000229	-0.000251	-0.000283	-0.000239	-0.000226	-0.000236	-0.000302	-0.000299
	602.177	-0.000167	3.08e-06	1.86e-05	-0.000166	-0.000122	-0.000152	-0.0001908	-0.00020352	-0.00018232	-0.00027878	-0.00031588	-0.0003021	-0.00029973	-0.00026883	-0.00026677	-0.00036565	-0.00036924	-0.00037638	-0.00035496	-0.00031008	-0.000306	-0.00028764	-0.00028254	-0.00031416	-0.00029682	-0.00025	-0.000283	-0.000296	-0.000317	-0.00035	-0.000334	-0.000311	-0.00033	-0.000318	-0.000259	-0.000269	-0.000269	-0.000291	-0.000308	-0.000235	-0.00021	-0.000227	-0.000289	-0.000284	-0.000271	-0.000228	-0.000243	-0.00031
	602.746	-0.000156	1.85e-06	1.1e-05	-0.000155	-8.83e-05	-0.000155	-0.00022366	-0.00023214	-0.00022048	-0.00027984	-0.0003127	-0.00031058	-0.00032857	-0.00025853	-0.00025235	-0.00038007	-0.00034986	-0.00036822	-0.0003825	-0.00032742	-0.0003162	-0.00032538	-0.00034272	-0.0003468	-0.00031518	-0.000278	-0.000308	-0.000341	-0.000373	-0.000343	-0.000316	-0.000328	-0.000352	-0.000308	-0.000248	-0.000265	-0.00026	-0.000301	-0.000322	-0.000262	-0.000204	-0.000176	-0.000277	-0.00032	-0.000282	-0.000248	-0.000248	-0.000316
	603.315	-0.000121	1.19e-06	-1.66e-05	-0.00016	-8.78e-05	-0.000165	-0.0002491	-0.00026924	-0.0002438	-0.00030634	-0.00036464	-0.00033072	-0.00033784	-0.00029973	-0.00031003	-0.0003914	-0.00036618	-0.00039576	-0.00040086	-0.00036006	-0.00034068	-0.00037026	-0.00038862	-0.0003927	-0.00037128	-0.000332	-0.000331	-0.000339	-0.000392	-0.000374	-0.000341	-0.000331	-0.000362	-0.000323	-0.000254	-0.00025	-0.00028	-0.000347	-0.00036	-0.000308	-0.000229	-0.000179	-0.000298	-0.000341	-0.000266	-0.000254	-0.000281	-0.00031
	603.885	-0.000161	2.09e-06	-2.1e-05	-0.000169	-0.000116	-0.000165	-0.00021412	-0.00026076	-0.0002597	-0.00032118	-0.0004028	-0.00037842	-0.00035844	-0.00035329	-0.00036565	-0.00039655	-0.0003774	-0.00039066	-0.00038454	-0.00035802	-0.00034476	-0.00035292	-0.0003825	-0.00045084	-0.00042636	-0.00038	-0.000338	-0.000305	-0.000368	-0.000361	-0.00033	-0.000342	-0.000382	-0.000346	-0.000302	-0.00031	-0.000321	-0.000358	-0.000364	-0.000321	-0.000247	-0.000226	-0.000313	-0.000332	-0.000293	-0.000274	-0.000305	-0.000307
	604.453	-0.000228	2.97e-06	-3.91e-05	-0.000188	-0.000137	-0.000182	-0.00021518	-0.00025122	-0.0002862	-0.00034768	-0.00039644	-0.00038372	-0.00040067	-0.00043569	-0.00040891	-0.00037698	-0.00038454	-0.00040188	-0.00038454	-0.00034476	-0.00032538	-0.00032742	-0.00036822	-0.00045492	-0.0004284	-0.000384	-0.000368	-0.000351	-0.000363	-0.000338	-0.000323	-0.000357	-0.0004	-0.000367	-0.000345	-0.000373	-0.000328	-0.000297	-0.00034	-0.000335	-0.000258	-0.000255	-0.000296	-0.000318	-0.000346	-0.000333	-0.000334	-0.000316
	605.022	-0.0002	-5.49e-06	-0.000116	-0.00023	-0.000163	-0.000221	-0.00026182	-0.000265	-0.0002968	-0.00036676	-0.00038266	-0.0003604	-0.00041406	-0.00047277	-0.000412	-0.00037492	-0.0004182	-0.0004488	-0.00041514	-0.00035496	-0.00034782	-0.00035598	-0.00037128	-0.00040902	-0.00038964	-0.000368	-0.000366	-0.000377	-0.000373	-0.000365	-0.000364	-0.00037	-0.000402	-0.000375	-0.000342	-0.000374	-0.000328	-0.000281	-0.00033	-0.000334	-0.000292	-0.000329	-0.000324	-0.000314	-0.000381	-0.000391	-0.000355	-0.000337
	605.591	-0.000151	-1.5e-05	-0.000125	-0.000253	-0.000217	-0.000243	-0.00030104	-0.00029574	-0.00029044	-0.00037842	-0.00042506	-0.00043248	-0.00042436	-0.00042642	-0.00041612	-0.00042024	-0.00044778	-0.00047532	-0.00043962	-0.00036414	-0.00038148	-0.00041514	-0.00042534	-0.00039168	-0.00035496	-0.000382	-0.000349	-0.000352	-0.000376	-0.000415	-0.000415	-0.000372	-0.000388	-0.000387	-0.000359	-0.000377	-0.000351	-0.000341	-0.000362	-0.000335	-0.000326	-0.000352	-0.000339	-0.000328	-0.000384	-0.000417	-0.000384	-0.000366
	606.161	-0.000147	2.47e-05	-8.61e-05	-0.000241	-0.000229	-0.000231	-0.0002915	-0.0002968	-0.00028302	-0.00037842	-0.00044202	-0.00048336	-0.00042848	-0.00039964	-0.00044599	-0.00044393	-0.00045798	-0.0004743	-0.00042534	-0.00036312	-0.00039678	-0.0004437	-0.00043452	-0.00039372	-0.00034986	-0.000369	-0.000342	-0.000359	-0.000414	-0.000433	-0.000405	-0.000376	-0.000395	-0.000399	-0.000373	-0.000367	-0.000341	-0.000375	-0.00038	-0.000345	-0.000353	-0.000346	-0.000338	-0.000359	-0.000383	-0.000405	-0.000399	-0.000377
	606.729	-0.000152	3.29e-05	-0.000119	-0.000258	-0.000194	-0.000201	-0.00026924	-0.0002756	-0.0002544	-0.00035828	-0.0004399	-0.00045368	-0.00040479	-0.00042745	-0.0004738	-0.00046041	-0.00045594	-0.0004641	-0.0004182	-0.00037026	-0.00042126	-0.00044982	-0.00041922	-0.00043554	-0.00039576	-0.000378	-0.00037	-0.000405	-0.000463	-0.000441	-0.000402	-0.000403	-0.000437	-0.000411	-0.000367	-0.000354	-0.000332	-0.000387	-0.000379	-0.000349	-0.000362	-0.000388	-0.000362	-0.000382	-0.000404	-0.000376	-0.00038	-0.000365
	607.298	-0.000137	5.14e-06	-0.00016	-0.000299	-0.000198	-0.000217	-0.00028938	-0.0002862	-0.0002968	-0.0003922	-0.00045792	-0.00042506	-0.00041097	-0.00047174	-0.00048925	-0.00049234	-0.00049266	-0.00047226	-0.0004335	-0.00039168	-0.00045288	-0.0004641	-0.00044268	-0.0004794	-0.0004335	-0.000408	-0.000397	-0.000411	-0.00047	-0.00049	-0.000453	-0.000428	-0.000459	-0.000416	-0.000374	-0.000381	-0.000354	-0.000369	-0.000395	-0.000391	-0.000356	-0.000392	-0.000395	-0.000393	-0.000394	-0.000372	-0.000365	-0.000351
	607.867	-0.000122	-2.29e-05	-0.000151	-0.000297	-0.00024	-0.000263	-0.0003021	-0.00031058	-0.0003869	-0.00044626	-0.00044626	-0.0004134	-0.0004429	-0.0004738	-0.00043466	-0.00046659	-0.00052428	-0.00051612	-0.00047736	-0.00043554	-0.00048042	-0.00046716	-0.000459	-0.00045288	-0.00043146	-0.000435	-0.000401	-0.000402	-0.000442	-0.000481	-0.000451	-0.000436	-0.000466	-0.000438	-0.000398	-0.00043	-0.000381	-0.000348	-0.000388	-0.000404	-0.000367	-0.000362	-0.000375	-0.000367	-0.000342	-0.000362	-0.000372	-0.000335
	608.437	-0.000163	-5.07e-05	-0.000132	-0.000284	-0.000269	-0.00028	-0.00032436	-0.0003498	-0.00040386	-0.0004876	-0.00047594	-0.00044096	-0.00045423	-0.0004635	-0.0004017	-0.00046144	-0.00054366	-0.00055794	-0.0005151	-0.00050694	-0.0004947	-0.00045696	-0.00048348	-0.00046104	-0.00046716	-0.000483	-0.000437	-0.000436	-0.000458	-0.000482	-0.000432	-0.000438	-0.000485	-0.000456	-0.00039	-0.000455	-0.000422	-0.000383	-0.000403	-0.000391	-0.000376	-0.000336	-0.000327	-0.00037	-0.000358	-0.000377	-0.000396	-0.000342
	609.005	-0.000214	-5.07e-05	-0.000135	-0.000282	-0.000259	-0.000287	-0.00037312	-0.0004187	-0.00042824	-0.00054166	-0.00052364	-0.00048654	-0.00050367	-0.00050161	-0.00045423	-0.00050676	-0.00058242	-0.00058038	-0.00051306	-0.00051918	-0.0004794	-0.00047022	-0.00051408	-0.00052632	-0.00051	-0.000494	-0.000463	-0.000463	-0.0005	-0.000508	-0.000449	-0.000452	-0.000491	-0.000468	-0.000407	-0.000463	-0.00044	-0.000408	-0.000443	-0.000433	-0.000404	-0.000362	-0.000351	-0.000407	-0.000383	-0.000395	-0.000426	-0.000404
	609.574	-0.000193	-2.38e-05	-0.000163	-0.000288	-0.000242	-0.000282	-0.00040386	-0.00044202	-0.00044732	-0.00055544	-0.00050244	-0.00050986	-0.00057268	-0.00052839	-0.00051603	-0.00056238	-0.00061302	-0.00057936	-0.00050592	-0.0004947	-0.00051612	-0.00051612	-0.00053346	-0.000561	-0.0005355	-0.000509	-0.000489	-0.00048	-0.000516	-0.000531	-0.000482	-0.000476	-0.000493	-0.000494	-0.000464	-0.000481	-0.000448	-0.000419	-0.000446	-0.00047	-0.000418	-0.000398	-0.000383	-0.000428	-0.0004	-0.000391	-0.000435	-0.000433
	610.143	-0.000174	-4.47e-05	-0.000195	-0.000323	-0.000295	-0.000322	-0.00041658	-0.0004611	-0.00046958	-0.00055014	-0.00051622	-0.00052788	-0.00061285	-0.00056856	-0.00057886	-0.00061079	-0.00059874	-0.00059772	-0.00056916	-0.00050796	-0.00056304	-0.00055182	-0.00052734	-0.0005406	-0.000561	-0.000572	-0.000544	-0.000487	-0.00051	-0.000568	-0.000494	-0.000491	-0.00051	-0.000478	-0.000456	-0.000496	-0.000483	-0.000448	-0.000456	-0.000454	-0.000382	-0.000414	-0.0004	-0.000427	-0.000439	-0.000447	-0.000463	-0.000422
	610.713	-0.000181	-6.61e-05	-0.000206	-0.000366	-0.000351	-0.000356	-0.0004293	-0.0005194	-0.00052046	-0.00057452	-0.00055968	-0.0005618	-0.00061491	-0.00061491	-0.00063448	-0.00060461	-0.00056916	-0.00060078	-0.00059058	-0.00050796	-0.0005151	-0.00053754	-0.00052428	-0.00051408	-0.00058242	-0.000621	-0.00057	-0.000497	-0.000514	-0.000571	-0.000483	-0.000515	-0.000525	-0.000473	-0.000471	-0.000519	-0.000501	-0.000435	-0.00045	-0.00046	-0.000408	-0.000432	-0.000404	-0.000398	-0.000428	-0.000505	-0.000518	-0.000444
	611.281	-0.000173	-7.73e-05	-0.000195	-0.000378	-0.00034	-0.000318	-0.00043036	-0.0005088	-0.0005141	-0.0005724	-0.00053636	-0.00058724	-0.00056959	-0.00058916	-0.00061491	-0.00058916	-0.00059466	-0.00059364	-0.00053448	-0.00053958	-0.00052734	-0.00055998	-0.0005865	-0.00055284	-0.0006069	-0.000609	-0.000532	-0.000516	-0.000543	-0.000571	-0.000498	-0.000529	-0.000532	-0.000504	-0.000533	-0.000518	-0.000474	-0.000426	-0.00044	-0.000514	-0.000496	-0.00042	-0.000389	-0.000413	-0.000422	-0.000502	-0.000527	-0.000464
	611.85	-0.000176	-8.77e-05	-0.000215	-0.000384	-0.00035	-0.000315	-0.0004187	-0.00047382	-0.00048866	-0.00055756	-0.00053	-0.00061056	-0.00057474	-0.00057474	-0.00060564	-0.00059225	-0.00063954	-0.0006426	-0.00056916	-0.00059364	-0.00058956	-0.0005814	-0.00061914	-0.0006018	-0.0006171	-0.000592	-0.000475	-0.000517	-0.000544	-0.000559	-0.000527	-0.00052	-0.00055	-0.000532	-0.000556	-0.000521	-0.000473	-0.000488	-0.000483	-0.000535	-0.000508	-0.000434	-0.000417	-0.000473	-0.00047	-0.000499	-0.000534	-0.000493
	612.419	-0.000193	-6.43e-05	-0.000248	-0.000405	-0.000379	-0.000333	-0.00040598	-0.00047594	-0.00051092	-0.0005724	-0.00054166	-0.00060844	-0.00060255	-0.00060049	-0.0006592	-0.00060152	-0.00065076	-0.00068136	-0.00062628	-0.00060792	-0.00059976	-0.00056814	-0.00058344	-0.00061404	-0.00061302	-0.0006	-0.000503	-0.000532	-0.00053	-0.000551	-0.000542	-0.000528	-0.000546	-0.000551	-0.000554	-0.000554	-0.000525	-0.000532	-0.000509	-0.000479	-0.000444	-0.000451	-0.000447	-0.000498	-0.000496	-0.000501	-0.000552	-0.000524
	612.989	-0.000209	-3.88e-05	-0.000235	-0.000402	-0.000372	-0.000358	-0.00042294	-0.0004929	-0.00057558	-0.00061692	-0.00055438	-0.0006148	-0.00059637	-0.00060873	-0.00069216	-0.00063448	-0.00066402	-0.00069972	-0.00061404	-0.00060792	-0.00061812	-0.0006171	-0.00059058	-0.00060792	-0.00059976	-0.000566	-0.000574	-0.000581	-0.00057	-0.000583	-0.00055	-0.000549	-0.000519	-0.00058	-0.000575	-0.000546	-0.000528	-0.000556	-0.000515	-0.000449	-0.000405	-0.000455	-0.000455	-0.000516	-0.00047	-0.000457	-0.000519	-0.000525
	613.558	-0.000183	-4.47e-05	-0.000229	-0.000394	-0.000388	-0.000418	-0.00047488	-0.00053742	-0.00061056	-0.00064872	-0.0006148	-0.00065508	-0.000618	-0.00061697	-0.00068907	-0.00067671	-0.00068136	-0.00071502	-0.00061812	-0.00062118	-0.00063138	-0.00066708	-0.0006171	-0.00060792	-0.00060282	-0.00056	-0.000579	-0.000597	-0.000623	-0.00063	-0.000567	-0.000581	-0.000546	-0.000599	-0.000583	-0.000539	-0.000513	-0.000563	-0.000516	-0.000494	-0.000475	-0.000503	-0.000483	-0.000567	-0.000504	-0.000455	-0.000484	-0.000488
	614.126	-0.000127	-4.77e-05	-0.000201	-0.000387	-0.000421	-0.000434	-0.00048548	-0.00059254	-0.00065296	-0.0006837	-0.0007049	-0.00068794	-0.00067362	-0.00064993	-0.0006901	-0.00070967	-0.00069972	-0.00069768	-0.00064158	-0.00067116	-0.00062934	-0.00064158	-0.00058038	-0.00061812	-0.00063546	-0.000613	-0.000583	-0.000614	-0.00064	-0.000682	-0.00063	-0.000617	-0.000604	-0.000576	-0.000545	-0.000541	-0.000556	-0.00057	-0.000533	-0.000538	-0.000546	-0.000522	-0.000498	-0.000566	-0.000558	-0.000513	-0.00051	-0.000508
	614.696	-0.000102	-1.69e-05	-0.000165	-0.000395	-0.000446	-0.000445	-0.0005088	-0.00060632	-0.00070172	-0.00071868	-0.00072928	-0.00068794	-0.00071585	-0.00069319	-0.00071688	-0.00072409	-0.00069972	-0.0006528	-0.00065076	-0.00071094	-0.0006477	-0.0006222	-0.00061098	-0.00065892	-0.00066606	-0.000638	-0.000642	-0.000655	-0.000663	-0.000695	-0.000671	-0.000663	-0.000691	-0.000566	-0.000525	-0.000509	-0.000586	-0.000575	-0.000588	-0.000577	-0.00056	-0.000529	-0.000516	-0.000524	-0.000569	-0.00055	-0.000536	-0.000587
	615.265	-0.000129	-2.81e-06	-0.000168	-0.00044	-0.000497	-0.000491	-0.00056074	-0.00057876	-0.00067734	-0.00072398	-0.00073352	-0.00068052	-0.00070452	-0.00072821	-0.00076632	-0.00071276	-0.00069768	-0.00067422	-0.00068238	-0.00069564	-0.0006885	-0.00063444	-0.0006579	-0.00069972	-0.0006681	-0.000632	-0.00068	-0.000677	-0.000671	-0.000683	-0.000665	-0.000682	-0.000694	-0.000591	-0.000573	-0.000522	-0.0006	-0.000585	-0.000622	-0.000616	-0.000579	-0.000571	-0.000557	-0.000535	-0.000593	-0.000587	-0.000556	-0.000596
	615.833	-0.000183	-3.27e-05	-0.000214	-0.000484	-0.000492	-0.000528	-0.00055226	-0.00060208	-0.00068688	-0.00075154	-0.00075154	-0.00072186	-0.00068804	-0.00076117	-0.00080237	-0.00069319	-0.00070176	-0.00074766	-0.0007038	-0.00068238	-0.00073338	-0.00062424	-0.00064158	-0.0006783	-0.00063954	-0.000663	-0.000711	-0.000701	-0.000645	-0.000687	-0.000671	-0.000678	-0.000612	-0.000632	-0.000657	-0.000597	-0.000645	-0.000658	-0.000632	-0.00061	-0.000584	-0.000605	-0.000579	-0.000575	-0.000626	-0.000636	-0.000592	-0.000567
	616.402	-0.000189	-3.95e-05	-0.000252	-0.000499	-0.000461	-0.000542	-0.00054378	-0.00066462	-0.00069324	-0.0007632	-0.00074942	-0.00076638	-0.00070967	-0.00075396	-0.00077353	-0.00073954	-0.00074358	-0.0008007	-0.00070482	-0.00071706	-0.0007701	-0.0006324	-0.00068136	-0.0006579	-0.00064362	-0.000685	-0.000723	-0.00068	-0.00062	-0.000715	-0.000722	-0.000709	-0.000635	-0.000665	-0.000707	-0.000652	-0.000643	-0.000706	-0.000677	-0.000609	-0.000579	-0.000642	-0.000622	-0.000606	-0.000646	-0.00067	-0.000635	-0.000542
	616.971	-0.000191	-5.32e-05	-0.000272	-0.0005	-0.000471	-0.000549	-0.00061268	-0.00069112	-0.00066992	-0.00075154	-0.00076532	-0.00079394	-0.00076117	-0.00072409	-0.00074984	-0.00081267	-0.00083334	-0.00084456	-0.00071196	-0.0007548	-0.00080988	-0.00071298	-0.00073338	-0.00073236	-0.00066912	-0.000668	-0.000716	-0.000641	-0.000654	-0.000773	-0.000769	-0.000747	-0.000726	-0.000674	-0.000682	-0.000676	-0.000637	-0.000701	-0.000709	-0.000639	-0.000602	-0.000654	-0.00066	-0.000639	-0.000634	-0.000644	-0.000651	-0.000564
	617.541	-0.000214	-0.000125	-0.000288	-0.000515	-0.00051	-0.000535	-0.00066568	-0.00069748	-0.00071338	-0.0007791	-0.00077804	-0.0008427	-0.00081061	-0.00075808	-0.00080237	-0.00082194	-0.0008568	-0.0008619	-0.00072012	-0.00075786	-0.0007803	-0.000765	-0.00077724	-0.00081396	-0.00069972	-0.000697	-0.000717	-0.000653	-0.00072	-0.00081	-0.000769	-0.000761	-0.000755	-0.000711	-0.000646	-0.000652	-0.000702	-0.000707	-0.000679	-0.000645	-0.000638	-0.000616	-0.000633	-0.000675	-0.000638	-0.000649	-0.00063	-0.000594
	618.11	-0.000188	-0.000139	-0.000246	-0.000549	-0.000543	-0.000506	-0.000636	-0.00070596	-0.00074836	-0.0008056	-0.00079182	-0.00085966	-0.00084357	-0.00081473	-0.0008652	-0.00081988	-0.00082518	-0.00083028	-0.0007395	-0.00073848	-0.0007395	-0.00076092	-0.00082314	-0.00083742	-0.00076704	-0.00075	-0.000733	-0.000734	-0.000752	-0.00085	-0.000777	-0.0008	-0.000757	-0.000751	-0.000682	-0.000637	-0.000732	-0.000728	-0.00069	-0.000644	-0.000649	-0.000622	-0.000643	-0.000702	-0.000658	-0.000706	-0.000652	-0.000612
	618.678	-0.000159	-0.000124	-0.000232	-0.000599808	-0.000562	-0.000517	-0.00058194	-0.00068582	-0.00073352	-0.00084164	-0.00079924	-0.00082786	-0.00086726	-0.00081576	-0.00086417	-0.00085181	-0.0008415	-0.00082518	-0.00081294	-0.00080682	-0.0008058	-0.00080682	-0.00084354	-0.00084456	-0.00078846	-0.000767	-0.000765	-0.000772	-0.000748	-0.000883	-0.000788	-0.000822	-0.000791	-0.000778	-0.000736	-0.000723	-0.000739	-0.000745	-0.000746	-0.000699	-0.000657	-0.000701	-0.000726	-0.000743	-0.000672	-0.000679	-0.000698	-0.000678
	619.247	-0.000152	-0.000144	-0.000241	-0.000558912	-0.000593	-0.000589	-0.00061904	-0.00070808	-0.0007526	-0.00089146	-0.00077486	-0.0008586	-0.00088477	-0.00083327	-0.00089095	-0.00090331	-0.00088944	-0.00086598	-0.00086904	-0.00088944	-0.0008874	-0.00086904	-0.00088944	-0.00083436	-0.00078336	-0.000786	-0.000796	-0.000764	-0.000734	-0.000838	-0.000796	-0.000789	-0.000789	-0.000817	-0.000764	-0.00081	-0.000759	-0.000746	-0.000727	-0.000717	-0.000661	-0.000742	-0.000759	-0.000768	-0.0007	-0.00066	-0.000702	-0.000721
	619.817	-0.000155	-0.000169	-0.000216	-0.0005112	-0.000604	-0.000648	-0.00072398	-0.00078864	-0.00080984	-0.00091796	-0.00082044	-0.00093174	-0.00087653	-0.00086932	-0.00094348	-0.00095069	-0.00095166	-0.00090882	-0.00086088	-0.00090678	-0.00090474	-0.00088332	-0.00091494	-0.00082518	-0.000816	-0.000841	-0.000799	-0.000763	-0.00076	-0.000833	-0.000823	-0.000772	-0.000777	-0.000842	-0.000755	-0.000832	-0.000769	-0.000759	-0.000719	-0.000723	-0.000711	-0.000735	-0.000741	-0.000762	-0.000736	-0.000709	-0.000723	-0.000745
	620.385	-0.000186	-0.000167	-0.000229	-0.000595264	-0.000625	-0.000649	-0.00080242	-0.00084588	-0.00082044	-0.00093386	-0.00091584	-0.00094446	-0.0008858	-0.00086726	-0.00093833	-0.00095996	-0.00098022	-0.00092922	-0.00086802	-0.00090168	-0.00089862	-0.0008976	-0.00086292	-0.00084048	-0.00086088	-0.000907	-0.000814	-0.0008	-0.000829	-0.000863	-0.00084	-0.000762	-0.000794	-0.000861	-0.00077	-0.000866	-0.000761	-0.000751	-0.000768	-0.000783	-0.000751	-0.000749	-0.000713	-0.000721	-0.000722	-0.000756	-0.000782	-0.000781
	620.954	-0.000183	-0.000153	-0.000252	-0.000663424	-0.000639	-0.000659	-0.00081938	-0.00085118	-0.00078652	-0.00092008	-0.00093174	-0.00096036	-0.00091258	-0.00086932	-0.0009682	-0.00093936	-0.00098838	-0.00095064	-0.0008925	-0.00089454	-0.00090168	-0.0009078	-0.00085986	-0.00084252	-0.00086802	-0.000929	-0.000852	-0.00085	-0.000888	-0.000864	-0.000856	-0.000794	-0.000831	-0.000882	-0.000825	-0.000888	-0.000758	-0.000748	-0.000789	-0.000804	-0.000753	-0.000751	-0.000719	-0.00069	-0.000667	-0.000731	-0.00079	-0.00079
	621.524	-0.00014	-0.000152	-0.000271	-0.00065888	-0.000652	-0.000686	-0.00079818	-0.0008056	-0.00080666	-0.00090842	-0.00089464	-0.00102	-0.00092391	-0.00089404	-0.00099807	-0.00094863	-0.00098838	-0.0009639	-0.00094656	-0.00093942	-0.00092004	-0.00090066	-0.00092922	-0.00087006	-0.00084966	-0.000905	-0.000861	-0.000876	-0.000928	-0.00091	-0.000861	-0.000844	-0.00087	-0.000874	-0.000805	-0.000888	-0.000816	-0.000785	-0.000781	-0.000799	-0.00077	-0.000768	-0.000746	-0.000735	-0.000703	-0.000714	-0.000785	-0.000791
	622.093	-0.000153	-0.000164	-0.000327	-0.00067024	-0.000668	-0.000718	-0.00084058	-0.00080984	-0.0008745	-0.00096036	-0.00093704	-0.00104	-0.00094039	-0.00092597	-0.00101	-0.00098674	-0.00098838	-0.00095574	-0.0009792	-0.0009843	-0.00097308	-0.00092208	-0.00095574	-0.00092616	-0.00090168	-0.000905	-0.000871	-0.00091	-0.000973	-0.000958	-0.000895	-0.000892	-0.000892	-0.000814	-0.00078	-0.00087	-0.000874	-0.000809	-0.000774	-0.000816	-0.000851	-0.000815	-0.000749	-0.00076	-0.000792	-0.000798	-0.000842	-0.000809
	622.662	-0.000157	-0.000204	-0.00036	-0.000747488	-0.000665	-0.000732	-0.00088934	-0.000848	-0.00094234	-0.00098792	-0.00101	-0.00101	-0.00095275	-0.00095275	-0.00101	-0.00103	-0.00101	-0.00097818	-0.00095982	-0.00102	-0.00099144	-0.00096492	-0.00096186	-0.0009537	-0.00099858	-0.000935	-0.000868	-0.00092	-0.000972	-0.000964	-0.000944	-0.00092	-0.000909	-0.000794	-0.000791	-0.000841	-0.000893	-0.000812	-0.000802	-0.000862	-0.00091	-0.000838	-0.000783	-0.000733	-0.000837	-0.000879	-0.000889	-0.000848
	623.23	-0.000105	-0.000256	-0.000356	-0.000722496	-0.000711	-0.000747	-0.00089782	-0.00087768	-0.00096354	-0.00096778	-0.00101	-0.00103	-0.00098262	-0.00098365	-0.00103	-0.00104	-0.0009945	-0.00102	-0.00097104	-0.00104	-0.00101	-0.00103	-0.00097002	-0.00099858	-0.00105	-0.000989	-0.000873	-0.000922	-0.000944	-0.00097	-0.000929	-0.000908	-0.000945	-0.000848	-0.0008	-0.000851	-0.000893	-0.000842	-0.000852	-0.000873	-0.000859	-0.000826	-0.000831	-0.000764	-0.000867	-0.000905	-0.000892	-0.000866
	623.799	-9.03e-05	-0.000253	-0.000364	-0.000640704	-0.000766	-0.000788	-0.00091054	-0.00094658	-0.00096036	-0.00099852	-0.00102	-0.00106	-0.00102	-0.00104	-0.0011	-0.00103	-0.00104	-0.00108	-0.00104	-0.00102	-0.00103	-0.00108	-0.00099756	-0.00107	-0.00104	-0.00105	-0.000916	-0.000948	-0.000949	-0.000989	-0.000947	-0.000929	-0.000982	-0.000914	-0.000843	-0.000918	-0.000914	-0.000903	-0.000879	-0.000896	-0.000801	-0.000839	-0.000829	-0.000843	-0.000884	-0.000902	-0.000917	-0.000881
	624.369	-0.000113	-0.000241	-0.000344	-0.000595264	-0.000791	-0.000827	-0.00091266	-0.00102	-0.0009593	-0.00104	-0.00104	-0.00106	-0.00105	-0.00107	-0.00115	-0.00107	-0.00113	-0.00111	-0.00107	-0.00104	-0.00105	-0.00106	-0.00104	-0.00112	-0.00101	-0.00108	-0.000983	-0.00103	-0.000947	-0.00102	-0.000999	-0.000983	-0.00101	-0.000946	-0.000878	-0.000973	-0.000941	-0.000919	-0.000903	-0.000942	-0.00082	-0.000857	-0.000807	-0.000878	-0.000857	-0.000897	-0.000945	-0.000881
	624.938	-0.000127	-0.000275	-0.000335	-0.000645248	-0.000849	-0.000875	-0.00093386	-0.00102	-0.0009752	-0.00104	-0.00107	-0.0011	-0.00111	-0.00108	-0.00114	-0.00112	-0.00117	-0.00111	-0.0011	-0.0011	-0.00109	-0.00102	-0.00107	-0.00111	-0.00101	-0.00106	-0.00106	-0.00107	-0.000951	-0.00104	-0.00103	-0.00104	-0.00104	-0.000959	-0.00093	-0.000965	-0.000954	-0.000924	-0.00097	-0.000966	-0.00088	-0.000889	-0.00082	-0.00089	-0.000817	-0.000881	-0.000911	-0.000859
	625.506	-0.000153	-0.000305	-0.000366	-0.000722496	-0.000921	-0.000883	-0.00094128	-0.00097732	-0.00102	-0.00107	-0.00109	-0.00112	-0.00116	-0.00108	-0.00114	-0.00114	-0.00117	-0.00117	-0.00115	-0.0011	-0.00107	-0.00104	-0.00112	-0.00112	-0.00104	-0.00101	-0.00104	-0.00102	-0.00101	-0.00106	-0.00101	-0.00108	-0.00109	-0.00098	-0.000966	-0.000973	-0.000978	-0.000954	-0.000992	-0.000987	-0.000923	-0.000957	-0.000855	-0.000912	-0.000841	-0.000879	-0.000893	-0.000871
	626.076	-0.000193	-0.000301	-0.000379	-0.000720224	-0.000957	-0.000863	-0.0009487	-0.00101	-0.00105	-0.0011	-0.00107	-0.00113	-0.00115	-0.00107	-0.00116	-0.00118	-0.00118	-0.0012	-0.00116	-0.00111	-0.00106	-0.00108	-0.00115	-0.00112	-0.00106	-0.00105	-0.00101	-0.00105	-0.00105	-0.00108	-0.00102	-0.00109	-0.00108	-0.000975	-0.000958	-0.00102	-0.000999	-0.000984	-0.000937	-0.001	-0.000988	-0.001	-0.000893	-0.000923	-0.000914	-0.000893	-0.000896	-0.000914
	626.645	-0.000174	-0.000308	-0.000393	-0.000713408	-0.000919	-0.000928	-0.0009911	-0.00108	-0.0011	-0.00116	-0.00111	-0.00116	-0.00114	-0.00111	-0.00117	-0.00123	-0.00122	-0.00118	-0.00113	-0.00114	-0.00108	-0.00108	-0.00116	-0.00112	-0.00106	-0.00112	-0.00104	-0.00111	-0.00107	-0.00109	-0.00112	-0.00107	-0.00107	-0.000997	-0.00101	-0.00104	-0.00102	-0.00101	-0.000935	-0.000991	-0.00102	-0.00102	-0.000935	-0.000974	-0.000955	-0.000918	-0.000907	-0.000962
	627.213	-0.000144	-0.000335	-0.000399	-0.000711136	-0.000967934	-0.000998	-0.00101	-0.00111	-0.00114	-0.00122	-0.00118	-0.00116	-0.00117	-0.00117	-0.00122	-0.00123	-0.00126	-0.00122	-0.00112	-0.00115	-0.00114	-0.00107	-0.00117	-0.00113	-0.00108	-0.00112	-0.00104	-0.00112	-0.0011	-0.00113	-0.00114	-0.00108	-0.00107	-0.00106	-0.00111	-0.00102	-0.00103	-0.001	-0.000961	-0.000984	-0.000973	-0.000994	-0.000964	-0.00104	-0.000965	-0.000966	-0.000958	-0.000971
	627.782	-0.000143	-0.000351	-0.000393	-0.000672512	-0.000983245	-0.001	-0.00105	-0.00114	-0.00114	-0.00122	-0.00121	-0.00121	-0.00123	-0.00116	-0.00125	-0.00125	-0.00125	-0.00125	-0.00116	-0.00118	-0.00117	-0.00109	-0.00114	-0.00113	-0.00109	-0.00112	-0.00106	-0.00109	-0.00112	-0.00116	-0.00111	-0.0011	-0.00108	-0.00112	-0.00111	-0.00106	-0.00104	-0.00101	-0.000966	-0.00103	-0.001	-0.000984	-0.000998	-0.001	-0.000965	-0.000982	-0.000998	-0.000964
	628.351	-0.000132	-0.000361	-0.000391	-0.00063616	-0.00101	-0.00101	-0.00109	-0.00118	-0.00112	-0.00119	-0.00124	-0.00128	-0.00124	-0.00121	-0.00126	-0.00128	-0.00125	-0.00123	-0.00118	-0.0012	-0.0012	-0.00112	-0.00115	-0.00115	-0.0011	-0.00117	-0.00111	-0.00106	-0.0011	-0.00118	-0.00117	-0.00111	-0.00112	-0.00113	-0.00108	-0.00111	-0.00105	-0.00108	-0.000979	-0.00106	-0.00107	-0.00105	-0.00103	-0.000968	-0.000948	-0.000971	-0.00102	-0.000993
	628.921	-0.000137	-0.000355	-0.000384	-0.000786112	-0.00105	-0.00107	-0.0011	-0.00121	-0.00119	-0.00124	-0.00126	-0.00135	-0.00125	-0.00126	-0.00129	-0.00128	-0.00128	-0.0013	-0.00121	-0.00121	-0.00126	-0.00118	-0.00124	-0.00121	-0.00113	-0.00121	-0.00118	-0.00112	-0.00112	-0.00117	-0.00117	-0.0011	-0.00117	-0.00111	-0.00105	-0.00112	-0.00107	-0.00111	-0.00103	-0.00112	-0.00109	-0.00112	-0.00104	-0.00102	-0.000945	-0.000997	-0.00102	-0.00102
	629.49	-0.000141	-0.000353	-0.000389	-0.000949696	-0.00109	-0.00108	-0.00111	-0.00123	-0.00128	-0.00134	-0.00134	-0.00138	-0.00128	-0.00132	-0.00132	-0.00126	-0.00129	-0.00135	-0.00128	-0.00124	-0.00133	-0.00121	-0.0013	-0.00123	-0.00118	-0.00122	-0.00125	-0.00122	-0.00118	-0.00118	-0.00113	-0.00112	-0.00119	-0.00112	-0.00107	-0.00115	-0.00115	-0.0011	-0.00109	-0.00115	-0.0011	-0.00111	-0.00107	-0.00104	-0.00103	-0.00108	-0.00103	-0.00106
	630.058	-0.000189	-0.000355	-0.000442	-0.000913344	-0.00112	-0.00106	-0.00114	-0.00123	-0.00134	-0.00138	-0.00138	-0.00139	-0.00132	-0.00137	-0.00135	-0.00131	-0.00136	-0.00137	-0.0013	-0.0013	-0.00134	-0.00122	-0.00133	-0.00126	-0.00121	-0.00124	-0.00132	-0.00124	-0.00124	-0.00123	-0.00115	-0.00118	-0.00118	-0.00115	-0.00115	-0.00118	-0.00118	-0.0011	-0.00109	-0.00115	-0.0011	-0.0011	-0.00108	-0.000971	-0.00107	-0.00112	-0.00107	-0.0011
	630.628	-0.000203	-0.000379	-0.000473	-0.000813376	-0.00115	-0.00114	-0.00119	-0.00126	-0.00135	-0.00136	-0.00139	-0.00143	-0.00137	-0.00137	-0.00135	-0.00135	-0.00141	-0.00141	-0.00131	-0.00134	-0.0013	-0.00128	-0.00135	-0.00133	-0.00126	-0.00128	-0.00134	-0.00123	-0.00129	-0.00127	-0.00119	-0.00123	-0.00118	-0.00115	-0.0012	-0.00118	-0.00114	-0.00113	-0.00113	-0.00121	-0.00113	-0.00114	-0.00106	-0.000983	-0.00107	-0.00112	-0.00107	-0.00108
	631.197	-0.000168	-0.000426	-0.000445	-0.000729312	-0.00118	-0.00124	-0.00124	-0.00131	-0.00136	-0.00136	-0.00139	-0.00145	-0.00139	-0.00142	-0.00137	-0.00137	-0.00139	-0.00145	-0.00132	-0.00132	-0.00133	-0.00132	-0.00138	-0.00137	-0.00135	-0.00134	-0.0013	-0.00127	-0.00128	-0.00127	-0.00123	-0.00125	-0.00122	-0.0012	-0.00123	-0.00121	-0.00115	-0.00122	-0.00118	-0.00121	-0.00117	-0.00117	-0.00108	-0.00107	-0.0011	-0.00114	-0.00111	-0.00111
	631.765	-0.000171	-0.000454	-0.000417	-0.000802016	-0.00121	-0.00129	-0.00126	-0.00141	-0.0014	-0.00137	-0.00138	-0.00144	-0.00138	-0.00149	-0.00147	-0.00144	-0.00143	-0.00147	-0.00136	-0.00135	-0.00137	-0.00131	-0.00139	-0.00137	-0.00137	-0.00134	-0.0013	-0.00132	-0.00123	-0.00127	-0.00124	-0.00128	-0.00129	-0.00126	-0.00125	-0.00128	-0.0012	-0.00125	-0.00117	-0.00121	-0.0012	-0.00118	-0.00109	-0.00113	-0.00114	-0.00117	-0.00118	-0.0012
	632.334	-0.000139	-0.000448	-0.000416	-0.000906528	-0.00125	-0.00129	-0.00124	-0.00147	-0.00144	-0.0014	-0.00141	-0.00145	-0.00141	-0.00147	-0.00153	-0.00144	-0.00145	-0.00144	-0.00139	-0.00143	-0.00141	-0.00135	-0.00138	-0.00138	-0.00134	-0.00132	-0.00133	-0.00138	-0.00128	-0.0013	-0.00126	-0.0013	-0.00134	-0.00129	-0.00125	-0.00131	-0.00123	-0.00123	-0.00123	-0.00125	-0.00124	-0.00121	-0.0011	-0.00118	-0.00114	-0.00117	-0.00123	-0.00119
	632.904	-0.000161	-0.000422	-0.000378	-0.000820192	-0.00128	-0.00128	-0.00126	-0.00147	-0.00142	-0.00146	-0.00148	-0.00151	-0.00145	-0.0015	-0.00155	-0.00143	-0.00146	-0.00141	-0.00138	-0.00145	-0.00146	-0.00138	-0.00143	-0.00143	-0.0013	-0.00135	-0.00131	-0.00141	-0.00141	-0.00134	-0.00133	-0.00133	-0.00135	-0.00133	-0.00124	-0.00133	-0.00129	-0.00129	-0.00133	-0.00123	-0.00129	-0.00123	-0.00119	-0.00118	-0.00115	-0.00116	-0.00125	-0.00116
	633.473	-0.000194	-0.000381	-0.000348	-0.000802016	-0.0013	-0.00132	-0.00131	-0.00146	-0.00142	-0.00151	-0.00156	-0.00157	-0.0015	-0.00156	-0.00158	-0.00147	-0.00152	-0.00146	-0.00144	-0.00144	-0.00145	-0.0014	-0.00146	-0.00147	-0.00134	-0.00141	-0.00131	-0.00135	-0.00144	-0.00139	-0.00138	-0.00138	-0.00138	-0.00132	-0.00127	-0.00135	-0.0013	-0.00135	-0.00135	-0.00123	-0.00127	-0.00122	-0.00123	-0.00124	-0.00122	-0.00124	-0.00123	-0.00118
	634.042	-0.000195	-0.000343	-0.000357	-0.00088608	-0.0013	-0.00135	-0.00137	-0.00151	-0.00149	-0.00153	-0.00154	-0.00161	-0.00159	-0.00157	-0.00159	-0.0015	-0.00155	-0.00155	-0.00152	-0.0015	-0.00145	-0.00143	-0.00145	-0.00147	-0.00144	-0.00144	-0.00137	-0.00133	-0.00141	-0.00143	-0.00134	-0.00142	-0.00143	-0.00137	-0.0013	-0.00134	-0.00128	-0.00136	-0.00134	-0.00134	-0.00127	-0.00126	-0.00126	-0.00132	-0.00124	-0.00134	-0.00125	-0.00121
	634.61	-0.00022	-0.000374	-0.000443	-0.000867904	-0.0013	-0.00135	-0.0014	-0.00157	-0.00156	-0.00156	-0.00149	-0.00164	-0.00164	-0.0016	-0.00157	-0.00155	-0.00158	-0.00157	-0.00154	-0.00156	-0.00152	-0.00146	-0.0015	-0.00151	-0.00147	-0.00146	-0.00145	-0.00141	-0.00141	-0.00145	-0.00138	-0.00144	-0.00145	-0.00145	-0.00136	-0.00135	-0.00134	-0.00134	-0.00134	-0.00144	-0.0013	-0.00132	-0.0013	-0.00134	-0.00127	-0.00135	-0.0013	-0.00126
	635.179	-0.000193	-0.000415	-0.00048514	-0.000847456	-0.00131	-0.00139	-0.00146	-0.00161	-0.00159	-0.00156	-0.00157	-0.00167	-0.00167	-0.00162	-0.00155	-0.00166	-0.0016	-0.0016	-0.00155	-0.00158	-0.00159	-0.00153	-0.00155	-0.00156	-0.00147	-0.00146	-0.00146	-0.00143	-0.00143	-0.00147	-0.00145	-0.00147	-0.00145	-0.00143	-0.00142	-0.00141	-0.00143	-0.00135	-0.00132	-0.00143	-0.00134	-0.00136	-0.00132	-0.00134	-0.00131	-0.0013	-0.00127	-0.00131
	635.749	-0.000177	-0.000401	-0.00050292	-0.000911072	-0.00134	-0.00145	-0.00151	-0.00166	-0.00162	-0.00161	-0.00164	-0.00171	-0.00168	-0.00164	-0.00159	-0.00173	-0.00161	-0.00169	-0.00157	-0.00159	-0.00157	-0.0016	-0.00156	-0.00162	-0.00152	-0.00149	-0.00148	-0.00148	-0.00148	-0.00154	-0.00146	-0.00152	-0.0015	-0.00146	-0.00143	-0.00148	-0.00149	-0.00138	-0.00137	-0.00141	-0.00139	-0.00139	-0.00134	-0.0013	-0.00133	-0.00129	-0.00125	-0.00135
	636.317	-0.000176	-0.000405	-0.00054991	-0.000990592	-0.00136	-0.00145	-0.00153	-0.00169	-0.00162	-0.00171	-0.00167	-0.00174	-0.0017	-0.00169	-0.00166	-0.00172	-0.00165	-0.00173	-0.00159	-0.00158	-0.00153	-0.00159	-0.0016	-0.00167	-0.00156	-0.00154	-0.00154	-0.00158	-0.00155	-0.0016	-0.00153	-0.00158	-0.00156	-0.00152	-0.00146	-0.00152	-0.00149	-0.00144	-0.00142	-0.00143	-0.00141	-0.00139	-0.00136	-0.00134	-0.00135	-0.00136	-0.00127	-0.00136
	636.886	-0.000155	-0.000445	-0.00057023	-0.000990592	-0.00138	-0.00145	-0.00158	-0.0017	-0.00163	-0.00176	-0.00166	-0.00176	-0.00168	-0.00172	-0.0017	-0.0017	-0.00168	-0.00172	-0.00164	-0.0016	-0.00157	-0.00159	-0.0016	-0.00173	-0.00157	-0.00152	-0.00157	-0.00161	-0.0016	-0.00162	-0.00158	-0.00158	-0.00158	-0.00152	-0.00148	-0.00149	-0.00146	-0.00149	-0.0014	-0.00143	-0.00147	-0.00142	-0.00142	-0.0014	-0.00134	-0.00144	-0.0013	-0.00139
	637.456	-0.000146	-0.000447	-0.00058928	-0.00094288	-0.00139	-0.00146	-0.00158	-0.00169	-0.00166	-0.00177	-0.00171	-0.00175	-0.00167	-0.00173	-0.00173	-0.0017	-0.00173	-0.00175	-0.00167	-0.00164	-0.00163	-0.00164	-0.0016	-0.00172	-0.0016	-0.00154	-0.00158	-0.00159	-0.0016	-0.00161	-0.0016	-0.00155	-0.0016	-0.00153	-0.00147	-0.00153	-0.00145	-0.00151	-0.00142	-0.00143	-0.00149	-0.00147	-0.00146	-0.00142	-0.00137	-0.00149	-0.00139	-0.00143
	638.025	-0.000118	-0.000429	-0.00061722	-0.00092016	-0.0014	-0.0015	-0.0016	-0.00166	-0.00173	-0.00181	-0.0018	-0.00178	-0.00176	-0.0017	-0.00179	-0.00172	-0.00175	-0.00175	-0.00169	-0.00167	-0.00169	-0.00174	-0.00167	-0.00171	-0.00163	-0.00162	-0.00161	-0.00161	-0.00163	-0.00161	-0.00164	-0.00158	-0.00162	-0.00156	-0.00152	-0.00159	-0.0015	-0.00152	-0.00146	-0.00153	-0.00149	-0.00149	-0.00148	-0.00143	-0.00142	-0.00147	-0.00149	-0.00145
	638.594	-0.000111	-0.000433	-0.00063881	-0.000981504	-0.00143	-0.00157	-0.00166	-0.00169	-0.00181	-0.00183	-0.00183	-0.0018	-0.00181	-0.0017	-0.00185	-0.00177	-0.00178	-0.00176	-0.00171	-0.00171	-0.00172	-0.00176	-0.00174	-0.00175	-0.00166	-0.00168	-0.0016	-0.00163	-0.00162	-0.00168	-0.00166	-0.00164	-0.00159	-0.00157	-0.00158	-0.0016	-0.00154	-0.00154	-0.00149	-0.0016	-0.00154	-0.00148	-0.00148	-0.00145	-0.00146	-0.00146	-0.00149	-0.00143
	639.162	-0.000135	-0.000416	-0.00063627	-0.000997408	-0.00146	-0.00163	-0.00172	-0.00177	-0.00181	-0.00183	-0.00181	-0.00184	-0.00185	-0.00175	-0.00191	-0.00182	-0.00184	-0.0018	-0.00178	-0.00176	-0.00174	-0.00174	-0.00177	-0.0018	-0.00168	-0.00173	-0.00165	-0.00166	-0.0016	-0.00173	-0.00165	-0.00165	-0.00156	-0.0016	-0.0016	-0.00161	-0.00156	-0.00156	-0.00151	-0.00155	-0.00158	-0.00152	-0.00148	-0.00147	-0.00153	-0.00152	-0.00148	-0.00144
	639.732	-0.000135	-0.000372	-0.00060833	-0.000963328	-0.00148	-0.00165	-0.00175	-0.00182	-0.00184	-0.00191	-0.00184	-0.0019	-0.00192	-0.00184	-0.00194	-0.00188	-0.00189	-0.00178	-0.00185	-0.00178	-0.00176	-0.00176	-0.0018	-0.00178	-0.0017	-0.00175	-0.00171	-0.00173	-0.0017	-0.00172	-0.00162	-0.00165	-0.00164	-0.00164	-0.00164	-0.00161	-0.00161	-0.00157	-0.00152	-0.00157	-0.00159	-0.00159	-0.00153	-0.00155	-0.00155	-0.00159	-0.00154	-0.00149
	640.301	-0.000115	-0.000343	-0.00059055	-0.000949696	-0.00149	-0.00162	-0.00175	-0.00183	-0.00189	-0.00195	-0.00193	-0.00189	-0.00195	-0.00192	-0.00196	-0.00198	-0.00193	-0.00177	-0.00185	-0.00186	-0.0018	-0.00181	-0.00181	-0.00178	-0.00175	-0.00176	-0.00168	-0.00176	-0.00175	-0.00171	-0.00164	-0.00171	-0.00171	-0.00168	-0.00167	-0.00163	-0.00166	-0.0016	-0.00159	-0.00159	-0.0016	-0.0016	-0.00159	-0.00164	-0.00155	-0.00165	-0.00157	-0.00152
	640.87	-0.000118	-0.000341	-0.00060198	-0.000947424	-0.0015	-0.00162	-0.00176	-0.00184	-0.00188	-0.00197	-0.00199	-0.00191	-0.00194	-0.00192	-0.00195	-0.00202	-0.00195	-0.00186	-0.00186	-0.00191	-0.00186	-0.00187	-0.00182	-0.00184	-0.00182	-0.00183	-0.00172	-0.00177	-0.00177	-0.00178	-0.00167	-0.00179	-0.00176	-0.0017	-0.00169	-0.00169	-0.00163	-0.00164	-0.00169	-0.00162	-0.00165	-0.00164	-0.00159	-0.00166	-0.0016	-0.00165	-0.00155	-0.00155
	641.438	-0.000138	-0.000386	-0.00061087	-0.000997408	-0.00151	-0.0017	-0.00182	-0.00187	-0.00191	-0.00201	-0.00197	-0.00197	-0.00195	-0.00195	-0.002	-0.00202	-0.00198	-0.00198	-0.00188	-0.00189	-0.0019	-0.00191	-0.00186	-0.00186	-0.00184	-0.00184	-0.0018	-0.00181	-0.00183	-0.00187	-0.00174	-0.00184	-0.00178	-0.00173	-0.0017	-0.00168	-0.00163	-0.00169	-0.00171	-0.00169	-0.00171	-0.00173	-0.00162	-0.00165	-0.00164	-0.00162	-0.0016	-0.00158
	642.008	-0.000135	-0.000442	-0.00061214	-0.00107	-0.00154	-0.00175	-0.00187	-0.0019	-0.00198	-0.002	-0.00196	-0.00205	-0.00197	-0.00199	-0.00207	-0.00203	-0.00201	-0.00203	-0.00192	-0.00191	-0.00195	-0.00193	-0.00191	-0.00188	-0.00183	-0.00185	-0.00184	-0.00181	-0.00182	-0.00189	-0.0018	-0.00187	-0.0018	-0.00184	-0.00172	-0.0017	-0.0017	-0.00174	-0.00171	-0.00172	-0.00175	-0.00175	-0.0017	-0.00162	-0.00165	-0.00166	-0.00163	-0.00159
	642.577	-0.000141	-0.00043	-0.00062484	-0.00109	-0.00156	-0.00178	-0.00189	-0.00192	-0.00202	-0.002	-0.002	-0.0021	-0.002	-0.00204	-0.00206	-0.00202	-0.00202	-0.00204	-0.00196	-0.00194	-0.00198	-0.00192	-0.00195	-0.00193	-0.0019	-0.00188	-0.00188	-0.00183	-0.00182	-0.00189	-0.00184	-0.00188	-0.00189	-0.00184	-0.00175	-0.00175	-0.00173	-0.00176	-0.00177	-0.00174	-0.00176	-0.00175	-0.00175	-0.00161	-0.00169	-0.00172	-0.00167	-0.00164
	643.146	-0.000173	-0.000405	-0.00063246	-0.00109	-0.00159	-0.0018	-0.00191	-0.00195	-0.00204	-0.00208	-0.00205	-0.00213	-0.00207	-0.00204	-0.00207	-0.00201	-0.00204	-0.00207	-0.00199	-0.00197	-0.00198	-0.00195	-0.00195	-0.00192	-0.00195	-0.0019	-0.00188	-0.00188	-0.00184	-0.00192	-0.00183	-0.00188	-0.00192	-0.00181	-0.00178	-0.0018	-0.00171	-0.00179	-0.0018	-0.00178	-0.00175	-0.00176	-0.00175	-0.00165	-0.0017	-0.00173	-0.0017	-0.00168
	643.714	-0.000173	-0.000429	-0.00064135	-0.00116	-0.00162	-0.00181	-0.00198	-0.00198	-0.0021	-0.00217	-0.00213	-0.00217	-0.00213	-0.00203	-0.00211	-0.00201	-0.00212	-0.00209	-0.00199	-0.00201	-0.00202	-0.002	-0.00198	-0.00195	-0.00197	-0.00194	-0.0019	-0.00191	-0.00193	-0.00198	-0.00185	-0.0019	-0.00189	-0.00187	-0.0018	-0.00187	-0.00174	-0.00182	-0.0018	-0.00182	-0.00178	-0.00177	-0.00176	-0.00174	-0.00171	-0.00175	-0.00172	-0.00167
	644.284	-0.000159	-0.000424	-0.00066421	-0.00121	-0.00165	-0.00187	-0.00205	-0.00201	-0.00212	-0.00222	-0.00219	-0.0022	-0.00213	-0.00208	-0.00215	-0.00202	-0.00216	-0.00211	-0.00202	-0.00207	-0.00207	-0.002	-0.00203	-0.00199	-0.00202	-0.00197	-0.00197	-0.0019	-0.00203	-0.00202	-0.00187	-0.00194	-0.00189	-0.00188	-0.00182	-0.00189	-0.00178	-0.00184	-0.00181	-0.00182	-0.00181	-0.00182	-0.00181	-0.0018	-0.00177	-0.00182	-0.00175	-0.0017
	644.853	-0.00017	-0.000421	-0.00066675	-0.00117	-0.00168	-0.0019	-0.00202	-0.00206	-0.0021	-0.00223	-0.00218	-0.0022	-0.00216	-0.00213	-0.00218	-0.00207	-0.00215	-0.00214	-0.00208	-0.00214	-0.0021	-0.00202	-0.00205	-0.00203	-0.00205	-0.00202	-0.00199	-0.00191	-0.00204	-0.00203	-0.00186	-0.00198	-0.00189	-0.00188	-0.00184	-0.0019	-0.00181	-0.00188	-0.00181	-0.00186	-0.0018	-0.00187	-0.00178	-0.00181	-0.00181	-0.00184	-0.00176	-0.00175
	645.422	-0.000188	-0.000439	-0.00069596	-0.00113	-0.0017	-0.00194	-0.00204	-0.00214	-0.00215	-0.00225	-0.00219	-0.00224	-0.00224	-0.00216	-0.00217	-0.00215	-0.00221	-0.00215	-0.00214	-0.00214	-0.00215	-0.00212	-0.00208	-0.0021	-0.00201	-0.00203	-0.00201	-0.002	-0.00204	-0.00202	-0.00192	-0.00201	-0.00196	-0.00191	-0.00185	-0.00197	-0.00186	-0.00188	-0.00188	-0.00189	-0.00179	-0.00187	-0.00177	-0.00187	-0.00185	-0.00184	-0.00183	-0.00182
	645.99	-0.00016	-0.000404	-0.00075565	-0.00118	-0.00172	-0.002	-0.00209	-0.0022	-0.00223	-0.00225	-0.00227	-0.0023	-0.00228	-0.00221	-0.00222	-0.00221	-0.00223	-0.00221	-0.00216	-0.00218	-0.00219	-0.00218	-0.00214	-0.00214	-0.00206	-0.00208	-0.00205	-0.00209	-0.00206	-0.00203	-0.00199	-0.00203	-0.00202	-0.00198	-0.00193	-0.00205	-0.00191	-0.00191	-0.00194	-0.00186	-0.00183	-0.00187	-0.00182	-0.00191	-0.00187	-0.00185	-0.00188	-0.00188
	646.56	-0.000138	-0.000362	-0.00076454	-0.00121	-0.00175	-0.00202	-0.00211	-0.00217	-0.0023	-0.00227	-0.00234	-0.00235	-0.00229	-0.00224	-0.00233	-0.00227	-0.00224	-0.0023	-0.00219	-0.00224	-0.00222	-0.00218	-0.0022	-0.00219	-0.00212	-0.00214	-0.00209	-0.00211	-0.00206	-0.00207	-0.002	-0.00206	-0.00207	-0.00203	-0.00203	-0.00209	-0.00197	-0.00197	-0.00191	-0.00186	-0.00188	-0.00192	-0.00189	-0.00188	-0.00189	-0.00187	-0.00191	-0.00191
	647.129	-0.000191	-0.000312	-0.000762	-0.00121	-0.00178	-0.00201	-0.00212	-0.00216	-0.00231	-0.00232	-0.00237	-0.0024	-0.0023	-0.00228	-0.00234	-0.0023	-0.00227	-0.00228	-0.00225	-0.00224	-0.00224	-0.00225	-0.00223	-0.00228	-0.00214	-0.00214	-0.00213	-0.00211	-0.00208	-0.0021	-0.00202	-0.00207	-0.00212	-0.00204	-0.00202	-0.00212	-0.00199	-0.00202	-0.00192	-0.00189	-0.00195	-0.00195	-0.00195	-0.0019	-0.0019	-0.00191	-0.0019	-0.00195
	647.698	-0.000243	-0.000289	-0.00077089	-0.00124	-0.00181	-0.00203	-0.00223	-0.00224	-0.00227	-0.00241	-0.00236	-0.00241	-0.00232	-0.00234	-0.00234	-0.00232	-0.00233	-0.0023	-0.00231	-0.00228	-0.00225	-0.00226	-0.00224	-0.0023	-0.00221	-0.00217	-0.00213	-0.00213	-0.00211	-0.00217	-0.00209	-0.00212	-0.00212	-0.00209	-0.00202	-0.00217	-0.00198	-0.00205	-0.00199	-0.00195	-0.00199	-0.00197	-0.002	-0.00195	-0.00191	-0.00195	-0.00192	-0.00194
	648.266	-0.000233	-0.000307	-0.00076835	-0.00127	-0.00183	-0.0021	-0.00229	-0.00227	-0.00232	-0.00248	-0.00234	-0.00242	-0.00236	-0.00237	-0.00237	-0.00233	-0.00238	-0.00237	-0.00235	-0.00232	-0.00225	-0.00226	-0.00223	-0.00227	-0.00226	-0.00221	-0.00217	-0.00215	-0.00214	-0.00221	-0.00216	-0.00219	-0.00215	-0.00211	-0.00202	-0.00219	-0.00201	-0.00207	-0.00205	-0.00204	-0.00202	-0.00199	-0.00205	-0.00198	-0.00197	-0.00195	-0.002	-0.00193
	648.836	-0.00019	-0.000317	-0.00075692	-0.00126	-0.00185	-0.00216	-0.0023	-0.00229	-0.0024	-0.00253	-0.00236	-0.0025	-0.00247	-0.00242	-0.00235	-0.00237	-0.00242	-0.00241	-0.00236	-0.0023	-0.00225	-0.0023	-0.00231	-0.00228	-0.00227	-0.00226	-0.00218	-0.00218	-0.00216	-0.00224	-0.00219	-0.00223	-0.00224	-0.00213	-0.00203	-0.00217	-0.00205	-0.0021	-0.0021	-0.00208	-0.00203	-0.00204	-0.00205	-0.00195	-0.00204	-0.00199	-0.00201	-0.00195
	649.405	-0.000165	-0.000319	-0.00075946	-0.00124	-0.00189	-0.0022	-0.00233	-0.00234	-0.00243	-0.00255	-0.00243	-0.00253	-0.00255	-0.00247	-0.00232	-0.00242	-0.00245	-0.00244	-0.00238	-0.00228	-0.00223	-0.00228	-0.00235	-0.00233	-0.00225	-0.00233	-0.00218	-0.00224	-0.0022	-0.00231	-0.0022	-0.00223	-0.00228	-0.00215	-0.00213	-0.00212	-0.00208	-0.00211	-0.00209	-0.00207	-0.00203	-0.00206	-0.00203	-0.00197	-0.00204	-0.00204	-0.00198	-0.00202
	649.974	-0.000169	-0.000316	-0.00078994	-0.00127	-0.00193	-0.00223	-0.00233	-0.00237	-0.00243	-0.00258	-0.00247	-0.00251	-0.00252	-0.00245	-0.00234	-0.0024	-0.00248	-0.00244	-0.00242	-0.00232	-0.00225	-0.00227	-0.00231	-0.00239	-0.00224	-0.00237	-0.00224	-0.00222	-0.00224	-0.00234	-0.00224	-0.0022	-0.00224	-0.00212	-0.00222	-0.00211	-0.00208	-0.00204	-0.00209	-0.0021	-0.00208	-0.00201	-0.00206	-0.00205	-0.002	-0.00205	-0.00199	-0.00208
	650.542	-0.00012	-0.000338	-0.00083312	-0.00137	-0.00196	-0.00224	-0.00232	-0.00239	-0.00242	-0.0026	-0.00248	-0.00257	-0.00249	-0.00243	-0.00244	-0.00242	-0.00248	-0.00244	-0.00243	-0.00238	-0.00235	-0.00231	-0.00236	-0.00242	-0.00224	-0.00238	-0.00223	-0.00222	-0.00227	-0.00232	-0.00226	-0.00225	-0.00222	-0.00212	-0.00225	-0.00215	-0.00209	-0.002	-0.00212	-0.00216	-0.00211	-0.00205	-0.00209	-0.00209	-0.00205	-0.00201	-0.00205	-0.00205
	651.112	-6.81e-05	-0.000362	-0.00083947	-0.00145	-0.00199	-0.00223	-0.00237	-0.00239	-0.00246	-0.00263	-0.00253	-0.00262	-0.0025	-0.00247	-0.00255	-0.00248	-0.00246	-0.00249	-0.00246	-0.00243	-0.00245	-0.0024	-0.00241	-0.00242	-0.00228	-0.0024	-0.00225	-0.00227	-0.0023	-0.00227	-0.00224	-0.00232	-0.00225	-0.00216	-0.00223	-0.00218	-0.00215	-0.00204	-0.00214	-0.00215	-0.0021	-0.0021	-0.00207	-0.00212	-0.00211	-0.00203	-0.00205	-0.00199
	651.681	-0.000114	-0.000356	-0.00083185	-0.00147	-0.00201	-0.00224	-0.00241	-0.00245	-0.00254	-0.00266	-0.00264	-0.00267	-0.00255	-0.00251	-0.00259	-0.0025	-0.00248	-0.00252	-0.00251	-0.00249	-0.00249	-0.00249	-0.00245	-0.00245	-0.00235	-0.00244	-0.00231	-0.00229	-0.00233	-0.00229	-0.00224	-0.00234	-0.00231	-0.0022	-0.00221	-0.00223	-0.00223	-0.00212	-0.00214	-0.00218	-0.00211	-0.00216	-0.0021	-0.00216	-0.00214	-0.00213	-0.00207	-0.00201
	652.25	-0.000168	-0.00031	-0.00084836	-0.00146	-0.00203	-0.00229	-0.00246	-0.00254	-0.00265	-0.00269	-0.00267	-0.00269	-0.00263	-0.00255	-0.0026	-0.00254	-0.00255	-0.00255	-0.00252	-0.00249	-0.00255	-0.0025	-0.00254	-0.0025	-0.0024	-0.00245	-0.00232	-0.00232	-0.00237	-0.00233	-0.00229	-0.00238	-0.00238	-0.00225	-0.00224	-0.0023	-0.00227	-0.00223	-0.00218	-0.00227	-0.00219	-0.00226	-0.00215	-0.00218	-0.00216	-0.00224	-0.00213	-0.0021
	652.818	-0.000162	-0.000276	-0.0008255	-0.0014	-0.00204	-0.00235	-0.00249	-0.00261	-0.0027	-0.00269	-0.00264	-0.00268	-0.00269	-0.0026	-0.00266	-0.00259	-0.00264	-0.0026	-0.00252	-0.00249	-0.00258	-0.00248	-0.00258	-0.00253	-0.00245	-0.00248	-0.00233	-0.00242	-0.00239	-0.00237	-0.00233	-0.00239	-0.00241	-0.00228	-0.0023	-0.00234	-0.0023	-0.0023	-0.00223	-0.0023	-0.00228	-0.00232	-0.00216	-0.00219	-0.00218	-0.00226	-0.00215	-0.00215
	653.388	-0.000163	-0.000302	-0.0008255	-0.00141	-0.00204	-0.00237	-0.00251	-0.00262	-0.00268	-0.00272	-0.00271	-0.0027	-0.00272	-0.00268	-0.00269	-0.00265	-0.00266	-0.00261	-0.00253	-0.00258	-0.0026	-0.0025	-0.00257	-0.00257	-0.00248	-0.00255	-0.00238	-0.0025	-0.00243	-0.00244	-0.00236	-0.00237	-0.00241	-0.00233	-0.00237	-0.00239	-0.00235	-0.00234	-0.00226	-0.00229	-0.00228	-0.00229	-0.0022	-0.00223	-0.00222	-0.00225	-0.0022	-0.00216
	653.957	-0.000197	-0.000331	-0.00087757	-0.00152	-0.00205	-0.0024	-0.0026	-0.00261	-0.00269	-0.00278	-0.00277	-0.00276	-0.00274	-0.00272	-0.00267	-0.00268	-0.00265	-0.00259	-0.00259	-0.00263	-0.00262	-0.00253	-0.00258	-0.00258	-0.00255	-0.00254	-0.00243	-0.00253	-0.00248	-0.00249	-0.00242	-0.00239	-0.00245	-0.00242	-0.00241	-0.00243	-0.00238	-0.00238	-0.00231	-0.00232	-0.00229	-0.00227	-0.00227	-0.0023	-0.00227	-0.00226	-0.00224	-0.00218
	654.526	-0.000206	-0.000372	-0.00091567	-0.00156	-0.00206	-0.00242	-0.00268	-0.00265	-0.00273	-0.00281	-0.0028	-0.00277	-0.00276	-0.00274	-0.0027	-0.00273	-0.00272	-0.00267	-0.00265	-0.00266	-0.0026	-0.00255	-0.00256	-0.00258	-0.00263	-0.00251	-0.00248	-0.0025	-0.00252	-0.00253	-0.00248	-0.00242	-0.00248	-0.00244	-0.00243	-0.00243	-0.00239	-0.0024	-0.00239	-0.00238	-0.00237	-0.0023	-0.00233	-0.00234	-0.00232	-0.00229	-0.00228	-0.00224
	655.094	-0.000184	-0.000417	-0.00093472	-0.00156	-0.00207	-0.00246	-0.00271	-0.00269	-0.00279	-0.00284	-0.0028	-0.00279	-0.00277	-0.0028	-0.00278	-0.00277	-0.00276	-0.00274	-0.00267	-0.00267	-0.0026	-0.00261	-0.00258	-0.00261	-0.0026	-0.00255	-0.00251	-0.00252	-0.00253	-0.00261	-0.0025	-0.00244	-0.00247	-0.00242	-0.00246	-0.00244	-0.0024	-0.00239	-0.00242	-0.0024	-0.0024	-0.00231	-0.00239	-0.00236	-0.00236	-0.00232	-0.00232	-0.00227
	655.664	-0.00016	-0.000416	-0.0009271	-0.0016	-0.00208	-0.00251	-0.00275	-0.00268	-0.00287	-0.00287	-0.00282	-0.00285	-0.0028	-0.00281	-0.00286	-0.00277	-0.00275	-0.00274	-0.0027	-0.00266	-0.00263	-0.00265	-0.00265	-0.00264	-0.00256	-0.00257	-0.00256	-0.00258	-0.00256	-0.00261	-0.00252	-0.00249	-0.0025	-0.00244	-0.00246	-0.00248	-0.00244	-0.00239	-0.00242	-0.00238	-0.00238	-0.00232	-0.00243	-0.00238	-0.0024	-0.00233	-0.00235	-0.00232
	656.233	-0.000141	-0.0004	-0.00090551	-0.00159	-0.00209	-0.00252	-0.0028	-0.00272	-0.0029	-0.00288	-0.00285	-0.00288	-0.00286	-0.00282	-0.00285	-0.00277	-0.00279	-0.00276	-0.00275	-0.0027	-0.00267	-0.0027	-0.00269	-0.0027	-0.00261	-0.00257	-0.00259	-0.00259	-0.00262	-0.00259	-0.00255	-0.00255	-0.00258	-0.00247	-0.00245	-0.00252	-0.00247	-0.00246	-0.00248	-0.00243	-0.00244	-0.00239	-0.00246	-0.0024	-0.0024	-0.0024	-0.00239	-0.00235
	656.802	-0.000106	-0.000358	-0.00088519	-0.00149	-0.0021	-0.00253	-0.00279	-0.00281	-0.00288	-0.00295	-0.00289	-0.0029	-0.00286	-0.00283	-0.00283	-0.0028	-0.00284	-0.00275	-0.00275	-0.00276	-0.00271	-0.00276	-0.00272	-0.00275	-0.00263	-0.00259	-0.00258	-0.00257	-0.00262	-0.00262	-0.00261	-0.00262	-0.00258	-0.00251	-0.00249	-0.00257	-0.00247	-0.0025	-0.00249	-0.00247	-0.00245	-0.00243	-0.00245	-0.00244	-0.00241	-0.00244	-0.0024	-0.00235
	657.37	-0.000101	-0.00034	-0.00088773	-0.00146	-0.00214	-0.00261	-0.00281	-0.00285	-0.0029	-0.00298	-0.00294	-0.00295	-0.00287	-0.00283	-0.00286	-0.00284	-0.00282	-0.00279	-0.00279	-0.00279	-0.00275	-0.00276	-0.00276	-0.00276	-0.00266	-0.00264	-0.00261	-0.0026	-0.00263	-0.00266	-0.00265	-0.00266	-0.00257	-0.00255	-0.00253	-0.0026	-0.00247	-0.00251	-0.0025	-0.00245	-0.00244	-0.00245	-0.00245	-0.00248	-0.00249	-0.00241	-0.00237	-0.00234
	657.94	-0.000123	-0.000358	-0.00090678	-0.00144	-0.00217	-0.00267	-0.00285	-0.00286	-0.00293	-0.00297	-0.00294	-0.00299	-0.00291	-0.00288	-0.00287	-0.00287	-0.00282	-0.00287	-0.00285	-0.00277	-0.00278	-0.00277	-0.00281	-0.00278	-0.0027	-0.00275	-0.00263	-0.00267	-0.00269	-0.0027	-0.00265	-0.00268	-0.00259	-0.00257	-0.00257	-0.0026	-0.0025	-0.00253	-0.00253	-0.00246	-0.00248	-0.00249	-0.00249	-0.0025	-0.00251	-0.00245	-0.00239	-0.00235
	658.509	-0.000162	-0.000376	-0.00090424	-0.00144	-0.0022	-0.00264	-0.00288	-0.00292	-0.00297	-0.00301	-0.00296	-0.00304	-0.00298	-0.00294	-0.00289	-0.00291	-0.00289	-0.00285	-0.00287	-0.00279	-0.00282	-0.00283	-0.00281	-0.00285	-0.00274	-0.00278	-0.00268	-0.00271	-0.00271	-0.00273	-0.00266	-0.00272	-0.00261	-0.00257	-0.00261	-0.00264	-0.00255	-0.00256	-0.00255	-0.0025	-0.00254	-0.00253	-0.00254	-0.00246	-0.00247	-0.00247	-0.00245	-0.00239
	659.078	-0.000212	-0.000393	-0.00092964	-0.00154	-0.00222	-0.00264	-0.00292	-0.003	-0.00305	-0.00308	-0.00302	-0.00308	-0.00302	-0.00298	-0.00296	-0.00294	-0.00296	-0.00287	-0.00287	-0.00289	-0.00287	-0.00287	-0.00278	-0.00294	-0.00282	-0.00277	-0.00276	-0.00272	-0.0027	-0.00274	-0.00269	-0.00272	-0.00268	-0.0026	-0.00265	-0.00269	-0.00256	-0.0026	-0.00257	-0.00254	-0.00257	-0.00253	-0.00256	-0.00245	-0.00253	-0.00249	-0.00247	-0.00247
	659.646	-0.000191	-0.000393	-0.00098044	-0.00167	-0.00224	-0.00268	-0.00296	-0.00303	-0.00306	-0.00311	-0.00306	-0.00308	-0.00301	-0.00302	-0.00298	-0.00295	-0.00298	-0.00294	-0.00289	-0.00294	-0.00288	-0.0029	-0.00281	-0.00299	-0.00284	-0.00281	-0.00278	-0.00276	-0.0027	-0.00275	-0.00274	-0.00273	-0.00274	-0.00265	-0.00269	-0.00269	-0.00255	-0.0026	-0.00259	-0.00258	-0.0026	-0.00255	-0.00256	-0.00253	-0.00256	-0.00254	-0.0025	-0.00249
	660.216	-0.000164	-0.000373	-0.00101	-0.00174	-0.00228	-0.0027	-0.00298	-0.00302	-0.0031	-0.00311	-0.00311	-0.0031	-0.00304	-0.00304	-0.00302	-0.003	-0.003	-0.00299	-0.00295	-0.00297	-0.0029	-0.00295	-0.00286	-0.00298	-0.00286	-0.00283	-0.00278	-0.0028	-0.00274	-0.00278	-0.00275	-0.00274	-0.00275	-0.00268	-0.0027	-0.00268	-0.00258	-0.0026	-0.00264	-0.00261	-0.00268	-0.00258	-0.00256	-0.00259	-0.00255	-0.00253	-0.00257	-0.00249
	660.784	-0.000164	-0.000353	-0.00102	-0.00175	-0.00233	-0.00276	-0.00298	-0.00306	-0.00311	-0.00311	-0.00313	-0.00313	-0.00309	-0.00307	-0.00308	-0.00304	-0.00304	-0.003	-0.003	-0.003	-0.00294	-0.00297	-0.00294	-0.00294	-0.00288	-0.00284	-0.0028	-0.00281	-0.00277	-0.00283	-0.00271	-0.00272	-0.00276	-0.00269	-0.00272	-0.0027	-0.00264	-0.00265	-0.00265	-0.00261	-0.00272	-0.00261	-0.00258	-0.00263	-0.00259	-0.00255	-0.0026	-0.00253
	661.354	-0.000149	-0.000328	-0.0009779	-0.00167	-0.00236	-0.0028	-0.00301	-0.00312	-0.0031	-0.00315	-0.00314	-0.00316	-0.00312	-0.0031	-0.00311	-0.00302	-0.00309	-0.00298	-0.00303	-0.003	-0.00295	-0.00293	-0.00298	-0.00292	-0.0029	-0.00286	-0.0028	-0.00285	-0.00281	-0.00285	-0.00271	-0.00274	-0.00276	-0.00274	-0.00277	-0.00276	-0.00267	-0.00269	-0.00268	-0.00265	-0.0027	-0.00265	-0.00261	-0.00263	-0.00259	-0.00259	-0.0026	-0.00254
	661.922	-0.000144	-0.00031	-0.00098171	-0.00167	-0.0024	-0.00277	-0.00302	-0.00314	-0.00314	-0.00321	-0.00319	-0.00319	-0.0031	-0.00308	-0.00313	-0.00304	-0.00309	-0.00302	-0.00304	-0.00297	-0.00294	-0.00291	-0.003	-0.00295	-0.0029	-0.00288	-0.0028	-0.00284	-0.00283	-0.00285	-0.00274	-0.00278	-0.00275	-0.00278	-0.00275	-0.00279	-0.00269	-0.0027	-0.0027	-0.0027	-0.00266	-0.00267	-0.00259	-0.00262	-0.00262	-0.0026	-0.00262	-0.00251
	662.491	-0.000146	-0.00034	-0.00102	-0.00179	-0.00244	-0.00273	-0.00302	-0.00312	-0.00317	-0.00328	-0.00323	-0.0032	-0.00308	-0.00309	-0.00315	-0.00307	-0.00304	-0.00308	-0.00305	-0.00294	-0.00295	-0.00295	-0.00301	-0.00297	-0.00288	-0.00289	-0.00282	-0.00281	-0.00283	-0.00289	-0.00279	-0.00279	-0.00278	-0.00275	-0.00273	-0.00277	-0.00273	-0.00271	-0.00269	-0.00268	-0.00265	-0.00268	-0.0026	-0.00264	-0.00268	-0.00259	-0.00264	-0.00249
	663.06	-0.000135	-0.00036	-0.00101	-0.00174	-0.00247	-0.00278	-0.00306	-0.0031	-0.00319	-0.00329	-0.00325	-0.0032	-0.00312	-0.00316	-0.00315	-0.00311	-0.00305	-0.00304	-0.00304	-0.00296	-0.003	-0.00304	-0.00301	-0.003	-0.00291	-0.00287	-0.00286	-0.00287	-0.00287	-0.0029	-0.00285	-0.00282	-0.00284	-0.00276	-0.00277	-0.00276	-0.00279	-0.00272	-0.00271	-0.0027	-0.00273	-0.00268	-0.00263	-0.00266	-0.0027	-0.00261	-0.00263	-0.00251
	663.63	-0.000132	-0.000351	-0.00101	-0.00171	-0.00249	-0.00287	-0.00313	-0.00313	-0.00321	-0.00326	-0.00324	-0.00323	-0.00317	-0.00317	-0.00311	-0.00316	-0.0031	-0.00302	-0.00307	-0.00299	-0.00305	-0.00305	-0.00302	-0.00305	-0.00293	-0.0029	-0.0029	-0.00292	-0.0029	-0.00288	-0.00287	-0.00283	-0.00287	-0.00279	-0.0028	-0.00276	-0.00284	-0.00272	-0.00269	-0.00271	-0.00279	-0.00268	-0.00264	-0.00267	-0.00273	-0.00263	-0.0026	-0.00256
	664.198	-0.000133	-0.000301	-0.00104	-0.00178	-0.00249	-0.00289	-0.00316	-0.00316	-0.00323	-0.00326	-0.00321	-0.00324	-0.00322	-0.00317	-0.0031	-0.00314	-0.00311	-0.0031	-0.00311	-0.00302	-0.00302	-0.00304	-0.00304	-0.00305	-0.00296	-0.00291	-0.00291	-0.00293	-0.00291	-0.00289	-0.00287	-0.00284	-0.00285	-0.00282	-0.00281	-0.00281	-0.00284	-0.00272	-0.00267	-0.0027	-0.00278	-0.0027	-0.00266	-0.00268	-0.00273	-0.00264	-0.00259	-0.00257
	664.767	-0.000155	-0.00024	-0.00105	-0.00181	-0.00249	-0.00285	-0.00314	-0.0032	-0.00321	-0.0033	-0.00324	-0.00323	-0.00325	-0.00321	-0.00313	-0.00314	-0.00312	-0.00317	-0.00311	-0.00305	-0.00299	-0.00307	-0.0031	-0.00303	-0.00299	-0.00289	-0.00291	-0.00296	-0.00292	-0.00292	-0.00289	-0.00287	-0.00285	-0.00283	-0.00282	-0.00288	-0.0028	-0.00276	-0.00271	-0.00274	-0.00277	-0.00273	-0.00264	-0.00271	-0.00274	-0.00268	-0.00261	-0.0026
	665.336	-0.00019	-0.00024	-0.00105	-0.00184	-0.00251	-0.0029	-0.00323	-0.00325	-0.00323	-0.00334	-0.00332	-0.00328	-0.00325	-0.00324	-0.00321	-0.00319	-0.00315	-0.00322	-0.00313	-0.0031	-0.00307	-0.00309	-0.00315	-0.00305	-0.00302	-0.00298	-0.00298	-0.003	-0.00295	-0.00293	-0.00292	-0.00289	-0.00289	-0.00289	-0.00284	-0.00294	-0.00279	-0.00281	-0.00277	-0.00275	-0.00279	-0.00273	-0.00267	-0.00277	-0.0028	-0.00271	-0.00269	-0.00267
	665.906	-0.000179	-0.000247	-0.00104	-0.00185	-0.00251	-0.00295	-0.00328	-0.00326	-0.00333	-0.00336	-0.00336	-0.00333	-0.00323	-0.00328	-0.00327	-0.00321	-0.00316	-0.00322	-0.00315	-0.00314	-0.0031	-0.0031	-0.00314	-0.00311	-0.00305	-0.00306	-0.00303	-0.00301	-0.00299	-0.00296	-0.00296	-0.0029	-0.00293	-0.00292	-0.00283	-0.00293	-0.00285	-0.00283	-0.00279	-0.00274	-0.00282	-0.00273	-0.00275	-0.00279	-0.0028	-0.00272	-0.00275	-0.00268
	666.474	-0.000132	-0.000224	-0.00106	-0.00185	-0.00252	-0.00292	-0.0032	-0.00325	-0.00333	-0.00335	-0.00337	-0.00334	-0.00328	-0.00331	-0.00329	-0.00321	-0.00315	-0.0032	-0.00317	-0.00314	-0.00308	-0.00309	-0.00308	-0.00312	-0.00307	-0.00306	-0.00304	-0.00296	-0.003	-0.00297	-0.00295	-0.00291	-0.00293	-0.00289	-0.00284	-0.0029	-0.0029	-0.00281	-0.00279	-0.00277	-0.0028	-0.00274	-0.00277	-0.00274	-0.00278	-0.00273	-0.00276	-0.00266
	667.043	-0.000133	-0.000226	-0.00108	-0.00184	-0.00254	-0.00295	-0.0032	-0.00325	-0.00333	-0.00338	-0.00337	-0.00334	-0.00333	-0.0033	-0.00329	-0.00322	-0.00318	-0.0032	-0.00321	-0.00313	-0.00312	-0.0031	-0.00306	-0.00308	-0.00311	-0.00306	-0.00308	-0.00298	-0.003	-0.00296	-0.00296	-0.00294	-0.00295	-0.00289	-0.00287	-0.00292	-0.0029	-0.00281	-0.00283	-0.00279	-0.00278	-0.00274	-0.00277	-0.00275	-0.0028	-0.00275	-0.00277	-0.0027
	667.612	-0.000166	-0.000268	-0.0011	-0.00181	-0.00256	-0.00302	-0.00326	-0.0033	-0.00336	-0.00345	-0.00339	-0.00337	-0.00338	-0.0033	-0.0033	-0.00323	-0.00323	-0.00325	-0.0032	-0.00315	-0.0032	-0.00313	-0.00313	-0.0031	-0.00314	-0.00308	-0.00309	-0.00307	-0.00305	-0.00301	-0.00301	-0.00299	-0.003	-0.0029	-0.00292	-0.00294	-0.0029	-0.00288	-0.00288	-0.00285	-0.00285	-0.0028	-0.00278	-0.00283	-0.00284	-0.00281	-0.00278	-0.00274
	668.182	-0.000179	-0.000284	-0.00107	-0.00176	-0.00258	-0.00301	-0.00331	-0.00334	-0.00332	-0.00343	-0.00342	-0.0034	-0.0034	-0.00335	-0.00334	-0.00327	-0.00324	-0.00329	-0.00323	-0.00318	-0.00321	-0.00313	-0.00317	-0.00317	-0.0031	-0.00309	-0.00307	-0.00308	-0.00304	-0.00305	-0.00303	-0.00305	-0.00301	-0.00291	-0.00294	-0.00294	-0.0029	-0.00292	-0.00289	-0.0029	-0.00289	-0.00286	-0.00277	-0.00286	-0.00285	-0.00284	-0.00279	-0.00273
	668.75	-0.000169	-0.000239	-0.00102	-0.00177	-0.0026	-0.00303	-0.00331	-0.00338	-0.00336	-0.00345	-0.0035	-0.00347	-0.00343	-0.00336	-0.00339	-0.00334	-0.00327	-0.0033	-0.00331	-0.0032	-0.0032	-0.00317	-0.00318	-0.00323	-0.00311	-0.0031	-0.00308	-0.0031	-0.00304	-0.00305	-0.00308	-0.00308	-0.00302	-0.00294	-0.00298	-0.00298	-0.00293	-0.00294	-0.0029	-0.00287	-0.00291	-0.0029	-0.00281	-0.00287	-0.00282	-0.00286	-0.0028	-0.00275
	669.319	-0.000148	-0.00019	-0.00105	-0.00185	-0.0026	-0.00309	-0.00332	-0.0034	-0.00347	-0.00351	-0.00356	-0.00355	-0.00344	-0.0034	-0.00341	-0.00338	-0.00335	-0.00335	-0.00336	-0.00325	-0.00324	-0.00324	-0.00321	-0.00323	-0.00317	-0.00313	-0.00312	-0.00314	-0.00311	-0.00306	-0.00309	-0.00309	-0.00305	-0.00301	-0.00304	-0.00303	-0.003	-0.00297	-0.00296	-0.00288	-0.00294	-0.00293	-0.00285	-0.0029	-0.00281	-0.00288	-0.00283	-0.00277
	669.888	-0.000151	-0.000204	-0.00111	-0.00193	-0.00259	-0.00307	-0.00333	-0.00342	-0.0035	-0.00353	-0.00351	-0.00355	-0.00342	-0.00344	-0.00339	-0.00339	-0.00336	-0.00338	-0.00336	-0.00328	-0.00328	-0.00325	-0.00328	-0.00323	-0.00319	-0.00314	-0.00314	-0.00314	-0.00313	-0.00308	-0.00307	-0.00309	-0.00305	-0.00303	-0.003	-0.00302	-0.00301	-0.00298	-0.00297	-0.00294	-0.00294	-0.00296	-0.00283	-0.00289	-0.00285	-0.00289	-0.00285	-0.00282
	670.458	-0.000155	-0.00023	-0.00115	-0.00197	-0.0026	-0.00306	-0.00332	-0.00345	-0.00351	-0.00358	-0.00349	-0.00351	-0.00344	-0.00346	-0.00338	-0.00339	-0.00336	-0.00338	-0.00338	-0.00331	-0.00331	-0.00327	-0.00336	-0.00326	-0.00321	-0.00316	-0.00317	-0.00313	-0.0031	-0.00312	-0.00308	-0.00307	-0.00307	-0.00307	-0.00298	-0.00303	-0.00298	-0.003	-0.00298	-0.00298	-0.00296	-0.00296	-0.00286	-0.00291	-0.00288	-0.00287	-0.00285	-0.00288
	671.026	-0.000134	-0.000257	-0.00114	-0.00196	-0.00261	-0.00308	-0.00334	-0.00348	-0.00353	-0.00364	-0.00351	-0.00351	-0.0035	-0.00351	-0.00343	-0.00342	-0.00338	-0.00341	-0.00338	-0.00334	-0.00333	-0.00333	-0.00335	-0.00328	-0.00321	-0.00322	-0.0032	-0.00316	-0.00313	-0.00314	-0.0031	-0.00312	-0.00313	-0.00311	-0.00302	-0.00306	-0.00301	-0.00301	-0.00301	-0.003	-0.00301	-0.00295	-0.00293	-0.00292	-0.00294	-0.00291	-0.00289	-0.00289
	671.595	-0.000125	-0.000269	-0.00111	-0.00193	-0.00264	-0.00312	-0.00338	-0.00349	-0.00351	-0.0036	-0.00356	-0.00355	-0.00354	-0.00355	-0.00346	-0.00342	-0.00337	-0.00344	-0.00335	-0.00331	-0.0033	-0.00333	-0.00334	-0.00328	-0.00321	-0.00326	-0.00321	-0.00323	-0.00319	-0.00315	-0.00312	-0.00315	-0.00315	-0.00311	-0.00304	-0.0031	-0.00303	-0.00298	-0.00301	-0.003	-0.00305	-0.00296	-0.00295	-0.00293	-0.00298	-0.00296	-0.0029	-0.00288
	672.164	-0.00017	-0.000256	-0.00109	-0.00188	-0.00267	-0.00317	-0.00345	-0.00351	-0.00351	-0.00357	-0.00365	-0.00359	-0.00354	-0.00354	-0.00345	-0.0034	-0.00335	-0.00344	-0.00335	-0.00333	-0.00333	-0.00331	-0.00335	-0.00327	-0.00321	-0.00327	-0.00323	-0.00324	-0.00318	-0.00315	-0.00316	-0.00316	-0.00315	-0.00311	-0.00309	-0.00313	-0.00306	-0.00299	-0.003	-0.00297	-0.00306	-0.003	-0.00296	-0.00295	-0.00297	-0.00297	-0.00287	-0.00288
	672.734	-0.000203	-0.000245	-0.00108	-0.00187	-0.0027	-0.00316	-0.00347	-0.00353	-0.00355	-0.0036	-0.00364	-0.00358	-0.00349	-0.00351	-0.00346	-0.00342	-0.00337	-0.00345	-0.00341	-0.0033	-0.00335	-0.00331	-0.00336	-0.00327	-0.0032	-0.00324	-0.00321	-0.00319	-0.00316	-0.00318	-0.00321	-0.00318	-0.00314	-0.00307	-0.00312	-0.00311	-0.0031	-0.00304	-0.003	-0.00295	-0.00303	-0.00302	-0.00297	-0.00296	-0.00295	-0.00295	-0.00289	-0.00286
	673.302	-0.000193	-0.000221	-0.00108	-0.00188	-0.00271	-0.00318	-0.00347	-0.00356	-0.00361	-0.00368	-0.00361	-0.00358	-0.0035	-0.00351	-0.00351	-0.00346	-0.00344	-0.00349	-0.00345	-0.00334	-0.00336	-0.00333	-0.00334	-0.00334	-0.00328	-0.00323	-0.0032	-0.00319	-0.0032	-0.00322	-0.00323	-0.00317	-0.00313	-0.00307	-0.00315	-0.00313	-0.00312	-0.00311	-0.00301	-0.00302	-0.00305	-0.00303	-0.00298	-0.003	-0.00298	-0.00293	-0.00292	-0.00288
	673.871	-0.00018	-0.000219	-0.00112	-0.00197	-0.00273	-0.00325	-0.00348	-0.00357	-0.00365	-0.00374	-0.00366	-0.00364	-0.00361	-0.00355	-0.00357	-0.00351	-0.0035	-0.00351	-0.00346	-0.00342	-0.0034	-0.00338	-0.00336	-0.00337	-0.00336	-0.00326	-0.00324	-0.00322	-0.00325	-0.00323	-0.00324	-0.00317	-0.00313	-0.00311	-0.00315	-0.00318	-0.00313	-0.00313	-0.00303	-0.00307	-0.00308	-0.00306	-0.00299	-0.00303	-0.00302	-0.00297	-0.00297	-0.00292
	674.44	-0.000168	-0.000255	-0.00117	-0.00203	-0.00274	-0.00327	-0.0035	-0.00359	-0.00366	-0.00375	-0.0037	-0.00366	-0.00363	-0.00361	-0.00358	-0.00355	-0.0035	-0.0035	-0.00344	-0.00343	-0.00343	-0.00339	-0.00337	-0.00336	-0.00335	-0.00328	-0.00326	-0.00327	-0.00327	-0.00323	-0.00325	-0.00318	-0.00315	-0.00311	-0.00314	-0.00317	-0.0031	-0.00311	-0.00302	-0.00307	-0.00308	-0.00305	-0.00304	-0.00301	-0.00303	-0.00304	-0.003	-0.00292
	675.01	-0.000143	-0.00029	-0.00113	-0.00197	-0.00275	-0.00324	-0.0035	-0.00363	-0.00366	-0.00372	-0.00372	-0.00368	-0.00362	-0.00365	-0.00359	-0.00355	-0.00349	-0.0035	-0.00347	-0.00341	-0.00343	-0.00342	-0.00339	-0.00339	-0.00334	-0.00331	-0.00326	-0.00328	-0.00324	-0.00324	-0.00326	-0.00322	-0.00319	-0.00312	-0.00314	-0.00317	-0.00309	-0.00311	-0.00304	-0.00308	-0.00311	-0.00304	-0.00305	-0.00302	-0.00304	-0.00307	-0.003	-0.00293
	675.578	-0.000109	-0.000277	-0.00111	-0.00196	-0.00276	-0.00325	-0.00352	-0.00363	-0.00368	-0.0037	-0.00373	-0.00373	-0.00364	-0.00363	-0.00363	-0.00355	-0.0035	-0.00355	-0.00351	-0.0034	-0.00342	-0.00347	-0.00345	-0.00343	-0.00334	-0.00331	-0.00329	-0.00326	-0.00324	-0.00324	-0.00324	-0.00324	-0.0032	-0.00314	-0.00314	-0.00317	-0.00311	-0.00314	-0.00309	-0.00311	-0.00312	-0.00307	-0.00307	-0.00307	-0.00305	-0.00305	-0.00299	-0.00293
	676.147	-0.00011	-0.000233	-0.00113	-0.00201	-0.00277	-0.00329	-0.00356	-0.00363	-0.00371	-0.00373	-0.00369	-0.00374	-0.00365	-0.00358	-0.00365	-0.00356	-0.00352	-0.00358	-0.0035	-0.00342	-0.00344	-0.00345	-0.00348	-0.00348	-0.00334	-0.00331	-0.00332	-0.00328	-0.00324	-0.00323	-0.00323	-0.00322	-0.00323	-0.00315	-0.00314	-0.0032	-0.00313	-0.00315	-0.00311	-0.00314	-0.00312	-0.00308	-0.00308	-0.00309	-0.00307	-0.00304	-0.00296	-0.00295
	676.716	-0.000134	-0.000219	-0.00116	-0.00202	-0.00277	-0.00328	-0.00356	-0.0036	-0.00371	-0.00375	-0.00368	-0.00371	-0.00367	-0.00359	-0.00364	-0.00355	-0.00356	-0.00354	-0.0035	-0.00346	-0.00346	-0.0034	-0.00345	-0.00346	-0.00331	-0.00331	-0.00332	-0.0033	-0.00322	-0.00324	-0.00325	-0.00319	-0.00323	-0.00314	-0.00317	-0.0032	-0.00313	-0.00315	-0.00308	-0.00313	-0.00313	-0.00306	-0.00305	-0.00309	-0.00306	-0.00305	-0.00297	-0.00295
	677.286	-0.000157	-0.000223	-0.00116	-0.00201	-0.00278	-0.00327	-0.00353	-0.00361	-0.0037	-0.00373	-0.00371	-0.0037	-0.0037	-0.00364	-0.00363	-0.00358	-0.00358	-0.00354	-0.00351	-0.00346	-0.00346	-0.00342	-0.00343	-0.00343	-0.00335	-0.00332	-0.00333	-0.00334	-0.00325	-0.00327	-0.00327	-0.00322	-0.00323	-0.00315	-0.00321	-0.0032	-0.00314	-0.00316	-0.00308	-0.00314	-0.00313	-0.00307	-0.00304	-0.0031	-0.00306	-0.00307	-0.003	-0.00297
[truncated: 84 more rows]
[truncated: 450 more columns]

## Sheet: figure 4
figure 4a	x-axis	TI-SERS	SERS	figure 4b	x-axis	TI-SERS	SERS	figure 4c	x-axis	TI-SERS	SERS	figure 4d	x-axis	TI-SERS	SERS	figure 4e	x-axis	TI-SERS	SERS	figure 4f	x-axis	TI-SERS	SERS	figure 4g	x-axis	TI-SERS	SERS	figure 4h	x-axis	TI-SERS	SERS	figure 4i	x-axis	0 s	2 s	6 s	10 s	20 s	60 s	100 s	200 s	300 s
[truncated: 1,085 more rows]

[truncated: 32 more sheets: figure S2, figure S3, figure S4, figure S5, figure S7, figure S8, figure S9, figure S10, figure S11, figure S12, figure S13, figure S14, figure S15, figure S16, figure S17, figure S18, figure S19, figure S20, figure S21, figure S22 …]
