# Supplementary material for: Heat-assisted hot-hole transfer increases the surface-enhanced Raman activity of Au-TiO2 nanoarrays
Source: Nat Commun. 2026 Mar 17;17:4047. doi: 10.1038/s41467-026-70822-4 (PMC13139474; doi:10.1038/s41467-026-70822-4)
Supplement: Supplementary file 5 — Source data [file 41467_2026_70822_MOESM5_ESM.xlsx]

## Sheet: figure 3c
figure 4c	x-axis	Au NPs	x-axis	Au-TiO2 NRs at 22 °C	x-axis	Au-TiO2 NRs at 180 °C
	-0.5	-0.000289	-0.2	-0.000125143	-0.35	-0.00021252																		0.00416748
	-0.45	-0.000389	-0.15	-0.0001408	-0.3	-0.000237191
	-0.4	-0.000474	-0.1	-0.000155743	-0.25	-0.000255653
	-0.35	-0.000423	-0.05	-0.000112308	-0.2	-0.000272615																		0.00021252
	-0.3	-0.000409	0	-0.000371974	-0.15	-0.00034042																		0.000237191
	-0.25	-0.000429	0.05	-0.00105	-0.1	-0.000267989																		0.000255653
	-0.2	-0.000418	0.1	-0.00201	-0.05	-0.000257904																		0.000272615
	-0.15	-0.000393	0.15	-0.00275	0	-0.000251028																		0.00034042
	-0.1	-0.00044	0.2	-0.00325	0.05	-0.000978294																		0.000267989
	-0.05	-0.000794	0.25	-0.0035	0.1	-0.00203																		0.000257904
	0	-0.00188	0.3	-0.00363	0.15	-0.0029																		0.000251028
	0.05	-0.00449	0.35	-0.00371	0.2	-0.00351																		0.000978294
	0.1	-0.00902	0.4	-0.00372	0.25	-0.00379																		0.00203375
	0.15	-0.0146	0.45	-0.00371	0.3	-0.00415																		0.00289663
	0.2	-0.0188	0.5	-0.00371	0.35	-0.0043																		0.00351296
	0.25	-0.02194	0.55	-0.00369	0.4	-0.00438																		0.0037903
	0.3	-0.02279	0.6	-0.00364	0.45	-0.00433																		0.00414666
	0.35	-0.02321	0.65	-0.00361	0.5	-0.00433																		0.00429515
	0.4	-0.02353	0.7	-0.00359	0.55	-0.00427																		0.00438
	0.45	-0.02395	0.75	-0.00357	0.6	-0.00421																		0.00432699
	0.5	-0.02395	0.8	-0.00353	0.65	-0.00419																		0.00432699
	0.55	-0.02364	0.85	-0.00349	0.7	-0.00418																		0.00426614
	0.6	-0.02352	0.9	-0.00346	0.75	-0.00415																		0.00421409
	0.65	-0.02352	0.95	-0.00345	0.8	-0.00412																		0.0041933
	0.7	-0.02352	1	-0.00344	0.85	-0.00409																		0.00418288
	0.75	-0.0233	1.05	-0.00343	0.9	-0.00412																		0.00415166
	0.8	-0.0233	1.1	-0.00341	0.95	-0.00396																		0.00412045
	0.85	-0.02319	1.15	-0.00336	1	-0.00396																		0.00409115
	0.9	-0.02309	1.2	-0.00333	1.05	-0.0039																		0.00412207
	0.95	-0.02287	1.25	-0.00335	1.1	-0.00382																		0.00395979
	1	-0.02287	1.3	-0.00335	1.15	-0.00381																		0.00395979
	1.05	-0.02254	1.35	-0.0033	1.2	-0.00382																		0.00389816
	1.1	-0.02254	1.4	-0.00326	1.25	-0.00379																		0.0038211
	1.15	-0.02254	1.45	-0.00326	1.3	-0.00377																		0.00380568
	1.2	-0.02222	1.5	-0.00326	1.35	-0.00373																		0.0038211
	1.25	-0.02212	1.55	-0.00322	1.4	-0.00367																		0.00379451
	1.3	-0.02202	1.6	-0.00319	1.45	-0.00366																		0.00377488
	1.35	-0.02182	1.65	-0.00319	1.5	-0.00366																		0.00372587
	1.4	-0.02182	1.7	-0.00319	1.55	-0.00363																		0.00366703
	1.45	-0.0216	1.75	-0.00317	1.6	-0.00361																		0.00365723
	1.5	-0.0215	1.8	-0.00313	1.65	-0.0036																		0.00365723
	1.55	-0.02128	1.85	-0.00313	1.7	-0.00353																		0.00362781
	1.6	-0.02119	1.9	-0.00312	1.75	-0.00355																		0.00360818
	1.65	-0.02109	1.95	-0.00313	1.8	-0.00355																		0.00359839
	1.7	-0.02099	2	-0.00308	1.85	-0.00349																		0.00352975
	1.75	-0.02099	2.05	-0.00306	1.9	-0.00343																		0.00354938
	1.8	-0.02079	2.1	-0.00306	1.95	-0.0034																		0.00354938
	1.85	-0.02058	2.15	-0.00309	2	-0.00336																		0.00349053
	1.9	-0.02058	2.2	-0.00306	2.05	-0.00336																		0.00343169
	1.95	-0.02048	2.25	-0.00302	2.1	-0.00335																		0.00340227
	2	-0.02029	2.3	-0.00296	2.15	-0.00332																		0.00336305
	2.05	-0.02019	2.35	-0.00295	2.2	-0.00332																		0.00336305
	2.1	-0.01999	2.4	-0.00293	2.25	-0.00329																		0.00335326
	2.15	-0.01989	2.45	-0.00291	2.3	-0.0033																		0.00332384
	2.2	-0.01979	2.5	-0.00288	2.35	-0.00327																		0.00332384
	2.25	-0.01959	2.55	-0.00289	2.4	-0.00315																		0.00329441
	2.3	-0.0195	2.6	-0.00289	2.45	-0.00315																		0.00329725
	2.35	-0.0195	2.65	-0.00285	2.5	-0.00317																		0.00326641
	2.4	-0.0194	2.7	-0.00282	2.55	-0.00317																		0.00315034
	2.45	-0.0193	2.75	-0.00282	2.6	-0.00313																		0.00315034
	2.5	-0.01921	2.8	-0.00281	2.65	-0.00306																		0.00316956
	2.55	-0.01911	2.85	-0.00276	2.7	-0.00304																		0.00316956
	2.6	-0.01892	2.9	-0.00274	2.75	-0.00306																		0.00313113
	2.65	-0.01882	2.95	-0.00275	2.8	-0.00304																		0.00306391
	2.7	-0.01882	3	-0.00273	2.85	-0.00301																		0.00303507
	2.75	-0.01862	3.05	-0.00269	2.9	-0.00296																		0.00306391
	2.8	-0.01853	3.1	-0.00265	2.95	-0.0029																		0.00303507
	2.85	-0.01843	3.15	-0.0026	3	-0.00291																		0.00300627
	2.9	-0.01833	3.2	-0.0026	3.05	-0.0029																		0.00295826
	2.95	-0.01833	3.25	-0.00262	3.1	-0.00284																		0.00290063
	3	-0.01833	3.3	-0.00261	3.15	-0.00287																		0.00291021
	3.05	-0.01814	3.35	-0.00257	3.2	-0.00284																		0.00290063
	3.1	-0.01804	3.4	-0.00255	3.25	-0.00275																		0.00284299
	3.15	-0.01785	3.45	-0.00252	3.3	-0.00272																		0.00287179
	3.2	-0.01775	3.5	-0.00251	3.35	-0.00275																		0.00284299
	3.25	-0.01765	3.55	-0.0025	3.4	-0.00274																		0.00274693
	3.3	-0.01756	3.6	-0.0025	3.45	-0.00271																		0.00271813
	3.35	-0.01756	3.65	-0.00246	3.5	-0.00272																		0.00274693
	3.4	-0.01746	3.7	-0.00245	3.55	-0.00274																		0.00273735
	3.45	-0.01727	3.75	-0.00241	3.6	-0.00271																		0.00270851
	3.5	-0.01707	3.8	-0.00243	3.65	-0.00265																		0.00271813
	3.55	-0.01707	3.85	-0.00244	3.7	-0.00257																		0.00273735
	3.6	-0.01698	3.9	-0.00244	3.75	-0.00255																		0.00270851
	3.65	-0.01688	3.95	-0.00242	3.8	-0.00257																		0.00265087
	3.7	-0.01678	4	-0.0024	3.85	-0.00255																		0.00257406
	3.75	-0.01678	4.05	-0.00237	3.9	-0.00253																		0.00254523
	3.8	-0.01659	4.1	-0.00232	3.95	-0.00252																		0.00257406
	3.85	-0.01639	4.15	-0.00232	4	-0.00253																		0.00255485
	3.9	-0.0162	4.2	-0.00232	4.05	-0.00252																		0.00252601
	3.95	-0.0162	4.25	-0.00229	4.1	-0.00249																		0.00251643
	4	-0.0161	4.3	-0.00224	4.15	-0.00247																		0.00252601
	4.05	-0.016	4.35	-0.00225	4.2	-0.00241																		0.00251643
	4.1	-0.01591	4.4	-0.00227	4.25	-0.00239																		0.00248759
	4.15	-0.01571	4.45	-0.00226	4.3	-0.00239																		0.00246838
	4.2	-0.01581	4.5	-0.00222	4.35	-0.00233																		0.00241074
	4.25	-0.01562	4.55	-0.00224	4.4	-0.00228																		0.00239157
	4.3	-0.01552	4.6	-0.00224	4.45	-0.00236																		0.00239157
	4.35	-0.01564	4.65	-0.00221	4.5	-0.00234																		0.00233393
	4.4	-0.01554	4.7	-0.00216	4.55	-0.00234																		0.0022763
	4.45	-0.01544	4.75	-0.00214	4.6	-0.00236																		0.00235731
	4.5	-0.01534	4.8	-0.00214	4.65	-0.00237																		0.00234194
	4.55	-0.01515	4.85	-0.00214	4.7	-0.00231																		0.00234194
	4.6	-0.01515	4.9	-0.00211	4.75	-0.00226																		0.00235731
	4.65	-0.01505	4.95	-0.00207	4.8	-0.00226																		0.00237273
	4.7	-0.0149	5	-0.00207	4.85	-0.00226																		0.0023111
	4.75	-0.0149	5.05	-0.00209	4.9	-0.00226																		0.00226488
	4.8	-0.0149	5.1	-0.00209	4.95	-0.00225																		0.00226488
	4.85	-0.0146	5.15	-0.00207	5	-0.00216																		0.00226488
	4.9	-0.0146	5.2	-0.00205	5.05	-0.00217																		0.00226488
	4.95	-0.0146	5.25	-0.00201	5.1	-0.0022																		0.00224946
	5	-0.0144	5.3	-0.002	5.15	-0.00216																		0.00215702
	5.05	-0.0144	5.35	-0.00198	5.2	-0.00214																		0.00217244
	5.1	-0.0143	5.4	-0.00197	5.25	-0.0021																		0.00220324
	5.15	-0.0141	5.45	-0.00197	5.3	-0.0021																		0.00215702
	5.2	-0.0141	5.5	-0.00199	5.35	-0.00208																		0.0021416
	5.25	-0.0141	5.55	-0.00195	5.4	-0.00203																		0.00209539
	5.3	-0.014	5.6	-0.00193	5.45	-0.00197																		0.00209539
	5.35	-0.0139	5.65	-0.00192	5.5	-0.00199																		0.00207997
	5.4	-0.0137	5.7	-0.00195	5.55	-0.00205																		0.00203375
	5.45	-0.01387	5.75	-0.00191	5.6	-0.00205																		0.00197211
	5.5	-0.01397	5.8	-0.00189	5.65	-0.00205																		0.00198753
	5.55	-0.01377	5.85	-0.00188	5.7	-0.00202																		0.00204917
	5.6	-0.01357	5.9	-0.0019	5.75	-0.00194																		0.00204917
	5.65	-0.01346	5.95	-0.00187	5.8	-0.00193																		0.00204917
	5.7	-0.01336	6	-0.00185	5.85	-0.00194																		0.00201837
	5.75	-0.01326	6.05	-0.00188	5.9	-0.00191																		0.00194132
	5.8	-0.01316	6.1	-0.00189	5.95	-0.00188																		0.0019259
	5.85	-0.01316	6.15	-0.00184	6	-0.00188																		0.00194132
	5.9	-0.01295	6.2	-0.00181	6.05	-0.00185																		0.00191048
	5.95	-0.01313	6.25	-0.00184	6.1	-0.00183																		0.00187968
	6	-0.01313	6.3	-0.00185	6.15	-0.0018																		0.00187968
	6.05	-0.01291	6.35	-0.00182	6.2	-0.00179																		0.00184888
	6.1	-0.01281	6.4	-0.0018	6.25	-0.00176																		0.00183346
	6.15	-0.01281	6.45	-0.0018	6.3	-0.00174																		0.00180262
	6.2	-0.0127	6.5	-0.00181	6.35	-0.00177																		0.00178724
	6.25	-0.0126	6.55	-0.00175	6.4	-0.00179																		0.0017564
	6.3	-0.01249	6.6	-0.00173	6.45	-0.0018																		0.00174103
	6.35	-0.01239	6.65	-0.00171	6.5	-0.00179																		0.00177182
	6.4	-0.01229	6.7	-0.00171	6.55	-0.00173																		0.00178724
	6.45	-0.01229	6.75	-0.0017	6.6	-0.00166																		0.00180262
	6.5	-0.01218	6.8	-0.00171	6.65	-0.00163																		0.00178724
	6.55	-0.01208	6.85	-0.00169	6.7	-0.00163																		0.00172561
	6.6	-0.01197	6.9	-0.00166	6.75	-0.00163																		0.00166397
	6.65	-0.01187	6.95	-0.00164	6.8	-0.0016																		0.00163313
	6.7	-0.01187	7	-0.00164	6.85	-0.0016																		0.00163313
	6.75	-0.01199	7.05	-0.00161	6.9	-0.00162																		0.00163313
	6.8	-0.01188	7.1	-0.0016	6.95	-0.00159																		0.00160233
	6.85	-0.01177	7.15	-0.00159	7	-0.00159																		0.00160233
	6.9	-0.01166	7.2	-0.00161	7.05	-0.0016																		0.00161775
	6.95	-0.01145	7.25	-0.00159	7.1	-0.00157																		0.00158691
	7	-0.01145	7.3	-0.00157	7.15	-0.00154																		0.00158691
	7.05	-0.01156	7.35	-0.00157	7.2	-0.00159																		0.00160233
	7.1	-0.01134	7.4	-0.00157	7.25	-0.00159																		0.00157154
	7.15	-0.01154	7.45	-0.00157	7.3	-0.00153																		0.0015407
	7.2	-0.01132	7.5	-0.00154	7.35	-0.00156																		0.00158691
	7.25	-0.01121	7.55	-0.00149	7.4	-0.00153																		0.00158691
	7.3	-0.01121	7.6	-0.00146	7.45	-0.00157																		0.00152682
	7.35	-0.0111	7.65	-0.00149	7.5	-0.00157																		0.00155612
	7.4	-0.01103	7.7	-0.00149	7.55	-0.00153																		0.0015299
	7.45	-0.01103	7.75	-0.00149	7.6	-0.00153																		0.00156953
	7.5	-0.0109	7.8	-0.00148	7.65	-0.00151																		0.00156953
	7.55	-0.01083	7.85	-0.00146	7.7	-0.00146																		0.00152711
	7.6	-0.01078	7.9	-0.00142	7.75	-0.0015																		0.00152711
	7.65	-0.01077	7.95	-0.00149	7.8	-0.00147																		0.0015059
	7.7	-0.01076	8	-0.00155	7.85	-0.00144																		0.00146347
	7.75	-0.01072	8.05	-0.00153	7.9	-0.00142																		0.00149527
	7.8	-0.0106	8.1	-0.00148	7.95	-0.00145																		0.00147406
	7.85	-0.01046	8.15	-0.00151	8	-0.00144																		0.00144226
	7.9	-0.01032	8.2	-0.00153	8.05	-0.00139																		0.00142105
	7.95	-0.01024	8.25	-0.00151	8.1	-0.0014																		0.00145285
	8	-0.01022	8.3	-0.00152	8.15	-0.0014																		0.00144226
	8.05	-0.01032	8.35	-0.00153	8.2	-0.00142																		0.00138921
	8.1	-0.0102	8.4	-0.0015	8.25	-0.00143																		0.00139984
	8.15	-0.01025	8.45	-0.00144	8.3	-0.00141																		0.00139984
	8.2	-0.01015	8.5	-0.00142	8.35	-0.00136																		0.00142105
	8.25	-0.0102	8.55	-0.00144	8.4	-0.00135																		0.00143163
	8.3	-0.0101	8.6	-0.00145	8.45	-0.00135																		0.00141042
	8.35	-0.01009	8.65	-0.00141	8.5	-0.00135																		0.00135741
	8.4	-0.00997	8.7	-0.00136	8.55	-0.00134																		0.00134678
	8.45	-0.00976	8.75	-0.00135	8.6	-0.0013																		0.00134678
	8.5	-0.0097	8.8	-0.00137	8.65	-0.00129																		0.00134678
	8.55	-0.00977	8.85	-0.00136	8.7	-0.0013																		0.0013362
	8.6	-0.00972	8.9	-0.00134	8.75	-0.00131																		0.00130436
	8.65	-0.00956	8.95	-0.00136	8.8	-0.00125																		0.00129377
	8.7	-0.00952	9	-0.00139	8.85	-0.00125																		0.00130436
	8.75	-0.00953	9.05	-0.0014	8.9	-0.00128																		0.00131499
	8.8	-0.00956	9.1	-0.00138	8.95	-0.00121																		0.00125135
	8.85	-0.00938	9.15	-0.00136	9	-0.00122																		0.00125135
	8.9	-0.00922	9.2	-0.00136	9.05	-0.0013																		0.00128315
	8.95	-0.00925	9.25	-0.00137	9.1	-0.00125																		0.00120892
	9	-0.00914	9.3	-0.00134	9.15	-0.00125																		0.00122093
	9.05	-0.00921	9.35	-0.00131	9.2	-0.00123																		0.00129656
	9.1	-0.00909	9.4	-0.00133	9.25	-0.00123																		0.00125335
	9.15	-0.00907	9.45	-0.00133	9.3	-0.00127																		0.00125335
	9.2	-0.00904	9.5	-0.0013	9.35	-0.00125																		0.00123172
	9.25	-0.00901	9.55	-0.00125	9.4	-0.00118																		0.00123172
	9.3	-0.00888	9.6	-0.00124	9.45	-0.00117																		0.00127498
	9.35	-0.00889	9.65	-0.00121	9.5	-0.00123																		0.00125335
	9.4	-0.00893	9.7	-0.00122	9.55	-0.00124																		0.00117771
	9.45	-0.00886	9.75	-0.00121	9.6	-0.00119																		0.00116691
	9.5	-0.00872	9.8	-0.00123	9.65	-0.00118																		0.00123172
	9.55	-0.00862	9.85	-0.00122	9.7	-0.00117																		0.00124255
	9.6	-0.00868	9.9	-0.00121	9.75	-0.00118																		0.0011885
	9.65	-0.00855	9.95	-0.00121	9.8	-0.0012																		0.00117771
	9.7	-0.00846	10	-0.00122	9.85	-0.00119																		0.00116691
	9.75	-0.00846	10.05	-0.00122	9.9	-0.00115																		0.00117771
	9.8	-0.00836	10.1	-0.00119	9.95	-0.0011																		0.00119934
	9.85	-0.00826	10.15	-0.00116	10	-0.00112																		0.0011885
	9.9	-0.00826	10.2	-0.00114	10.05	-0.00113																		0.00114529
	9.95	-0.00829	10.25	-0.00113	10.1	-0.00112																		0.00110207
	10	-0.00824	10.3	-0.00116	10.15	-0.00115																		0.0011237
	10.05	-0.00808	10.35	-0.00118	10.2	-0.00111																		0.00113449
	10.1	-0.00808	10.4	-0.00118	10.25	-0.00115																		0.0011237
	10.15	-0.00809	10.45	-0.00114	10.3	-0.00113																		0.00114529
	10.2	-0.00801	10.5	-0.00113	10.35	-0.00109																		0.00111286
	10.25	-0.008	10.55	-0.00112	10.4	-0.00111																		0.00114529
	10.3	-0.00796	10.6	-0.00111	10.45	-0.0011																		0.00113449
	10.35	-0.00781	10.65	-0.00109	10.5	-0.00104																		0.00109127
	10.4	-0.00777	10.7	-0.00113	10.55	-0.00108																		0.00111286
	10.45	-0.00774	10.75	-0.00112	10.6	-0.00111																		0.00110207
	10.5	-0.00775	10.8	-0.0011	10.65	-0.00108																		0.0010416
	10.55	-0.0077	10.85	-0.00111	10.7	-0.00105																		0.00107986
	10.6	-0.00768	10.9	-0.00114	10.75	-0.00105																		0.00111286
	10.65	-0.00771	10.95	-0.00113	10.8	-0.00108																		0.00108044
	10.7	-0.00771	11	-0.00112	10.85	-0.00101																		0.0010516
	10.75	-0.00763	11.05	-0.0011	10.9	-0.00101																		0.00104993
	10.8	-0.00756	11.1	-0.00109	10.95	-0.00106																		0.00107656
	10.85	-0.00747	11.15	-0.00109	11	-0.00101																		0.0010133
	10.9	-0.00736	11.2	-0.00111	11.05	-0.00102																		0.00101497
	10.95	-0.00736	11.25	-0.00113	11.1	-0.00106																		0.00106323
	11	-0.00738	11.3	-0.00112	11.15	-0.00102																		0.00100501
	11.05	-0.00736	11.35	-0.00109	11.2	-0.00101																		0.00101664
	11.1	-0.00726	11.4	-0.00108	11.25	-0.00103																		0.00106156
	11.15	-0.00723	11.45	-0.00106	11.3	-0.00102																		0.00101664
	11.2	-0.00726	11.5	-0.00103	11.35	-0.000980045																		0.00101163
	11.25	-0.00724	11.55	-0.00103	11.4	-0.00099834																		0.00103326
	11.3	-0.00718	11.6	-0.00104	11.45	-0.00105																		0.0010233
	11.35	-0.0072	11.65	-0.00106	11.5	-0.00105																		0.000980045
	11.4	-0.00712	11.7	-0.00105	11.55	-0.00104																		0.00099834
	11.45	-0.00702	11.75	-0.00108	11.6	-0.00103																		0.00105327
	11.5	-0.00704	11.8	-0.00106	11.65	-0.00106																		0.00104993
	11.55	-0.00696	11.85	-0.00103	11.7	-0.00104																		0.00103993
	11.6	-0.00696	11.9	-0.00102	11.75	-0.000958416																		0.0010316
	11.65	-0.00689	11.95	-0.00104	11.8	-0.000936745																		0.00105989
	11.7	-0.00683	12	-0.00103	11.85	-0.000888944																		0.00104327
	11.75	-0.00685			11.9	-0.000919741																		0.000958416
	11.8	-0.00688			11.95	-0.000958291																		0.000936745
	11.85	-0.00686			12	-0.000938245																		0.000888944
	11.9	-0.00672																						0.000919741
	11.95	-0.00673																						0.000958291
	12	-0.00669																						0.000938245

## Sheet: figure S23
figure S23a	x-axis	160 μJ cm-2	x-axis	90 μJ cm-2	figure S23b	x-axis	160 μJ cm-2	x-axis	90 μJ cm-2
	-0.5	0.000368	-0.5	-0.000132		-0.35	-7.71232e-05	-0.4	-4.55e-05
	-0.45	0.000481	-0.45	-8e-06		-0.3	-7.44266e-05	-0.35	-3.53143e-05
	-0.4	0.000567	-0.4	2.8e-05		-0.25	-6.74298e-05	-0.3	-1.79143e-05
	-0.35	0.000604	-0.35	4.6e-05		-0.2	-5.85142e-05	-0.25	-1.5e-06
	-0.3	0.000696	-0.3	0.000275		-0.15	-5.77923e-05	-0.2	1.32857e-06
	-0.25	0.000727	-0.25	0.000291		-0.1	-6.47271e-05	-0.15	5.32857e-06
	-0.2	0.000785	-0.2	0.000103		-0.05	-3.91172e-05	-0.1	2.45143e-05
	-0.15	0.000784	-0.15	0.000254		0	7.92515e-05	-0.05	6.69429e-05
	-0.1	0.00106	-0.1	0.000241		0.05	0.000360278	0	0.0001655
	-0.05	0.00108	-0.05	0.000296		0.1	0.000812184	0.05	0.000346143
	0	0.00104	0	0.000429		0.15	0.00135	0.1	0.000576157
	0.05	0.00311	0.05	0.00129		0.2	0.0018	0.15	0.000769414
	0.1	0.00787	0.1	0.00339		0.25	0.00207	0.2	0.000916443
	0.15	0.0155	0.15	0.0073		0.3	0.00215	0.25	0.00102
	0.2	0.0241	0.2	0.01164		0.35	0.00216	0.3	0.00111
	0.25	0.0307	0.25	0.01558		0.4	0.00216	0.35	0.00116
	0.3	0.035	0.3	0.01642		0.45	0.00218	0.4	0.00119
	0.35	0.0372	0.35	0.01885		0.5	0.00218	0.45	0.00121
	0.4	0.04022	0.4	0.02015		0.55	0.00213	0.5	0.00121
	0.45	0.04084	0.45	0.02107		0.6	0.00209	0.55	0.00119
	0.5	0.04127	0.5	0.0213		0.65	0.00209	0.6	0.00117
	0.55	0.04098	0.55	0.02134		0.7	0.00208	0.65	0.00115
	0.6	0.04087	0.6	0.02135		0.75	0.00204	0.7	0.00114
	0.65	0.04098	0.65	0.02103		0.8	0.00201	0.75	0.00112
	0.7	0.04087	0.7	0.02084		0.85	0.00201	0.8	0.00107
	0.75	0.04077	0.75	0.02077		0.9	0.002	0.85	0.00104
	0.8	0.04038	0.8	0.02047		0.95	0.00198	0.9	0.00102
	0.85	0.04017	0.85	0.02021		1	0.00197	0.95	0.00102
	0.9	0.04007	0.9	0.01998		1.05	0.00198	1	0.00098409
	0.95	0.03958	0.95	0.02003		1.1	0.00196	1.05	0.000975666
	1	0.03947	1	0.01969		1.15	0.00191	1.1	0.000987085
	1.05	0.03899	1.05	0.01957		1.2	0.00189	1.15	0.000991497
	1.1	0.03899	1.1	0.01919		1.25	0.0019	1.2	0.000997535
	1.15	0.0384	1.15	0.01904		1.3	0.00192	1.25	0.000976387
	1.2	0.0382	1.2	0.01895		1.35	0.00191	1.3	0.000937679
	1.25	0.0381	1.25	0.01897		1.4	0.00188	1.35	0.00091476
	1.3	0.0379	1.3	0.01869		1.45	0.00185	1.4	0.000911268
	1.35	0.0378	1.35	0.01835		1.5	0.00183	1.45	0.00090507
	1.4	0.0376	1.4	0.01823		1.55	0.00182	1.5	0.000863707
	1.45	0.0376	1.45	0.01813		1.6	0.00181	1.55	0.000848321
	1.5	0.0374	1.5	0.0179		1.65	0.0018	1.6	0.000847657
	1.55	0.0372	1.55	0.01767		1.7	0.00178	1.65	0.000844084
	1.6	0.03683	1.6	0.01757		1.75	0.00178	1.7	0.000833444
	1.65	0.03663	1.65	0.0175		1.8	0.00177	1.75	0.00083579
	1.7	0.03643	1.7	0.01724		1.85	0.00175	1.8	0.000863474
	1.75	0.03597	1.75	0.01714		1.9	0.00175	1.85	0.000835859
	1.8	0.03577	1.8	0.0171		1.95	0.00176	1.9	0.000797557
	1.85	0.03557	1.85	0.01687		2	0.00175	1.95	0.000768336
	1.9	0.03548	1.9	0.01671		2.05	0.00171	2	0.000794717
	1.95	0.03528	1.95	0.01669		2.1	0.0017	2.05	0.000779722
	2	0.03518	2	0.01641		2.15	0.00171	2.1	0.000767664
	2.05	0.03508	2.05	0.01624		2.2	0.00171	2.15	0.000743217
	2.1	0.03489	2.1	0.01607		2.25	0.00168	2.2	0.000747525
	2.15	0.03469	2.15	0.01592		2.3	0.00165	2.25	0.00071519
	2.2	0.0345	2.2	0.01574		2.35	0.00164	2.3	0.000718853
	2.25	0.03405	2.25	0.01548		2.4	0.00162	2.35	0.000716562
	2.3	0.03385	2.3	0.01541		2.45	0.00162	2.4	0.000698138
	2.35	0.03376	2.35	0.01517		2.5	0.0016	2.45	0.00068586
	2.4	0.03366	2.4	0.01509		2.55	0.0016	2.5	0.000687506
	2.45	0.03337	2.45	0.01498		2.6	0.00161	2.55	0.000662511
	2.5	0.03317	2.5	0.01479		2.65	0.00163	2.6	0.000639642
	2.55	0.03308	2.55	0.01487		2.7	0.00162	2.65	0.000633976
	2.6	0.03288	2.6	0.0147		2.75	0.00155	2.7	0.000635046
	2.65	0.03279	2.65	0.01454		2.8	0.00149	2.75	0.00061274
	2.7	0.03216	2.7	0.0145		2.85	0.00149	2.8	0.00061156
	2.75	0.03216	2.75	0.01436		2.9	0.00151	2.85	0.000602945
	2.8	0.03206	2.8	0.01418		2.95	0.00152	2.9	0.000592505
	2.85	0.03197	2.85	0.01399		3	0.00151	2.95	0.00060326
	2.9	0.03178	2.9	0.01398		3.05	0.0015	3	0.000614565
	2.95	0.03158	2.95	0.01375		3.1	0.00149	3.05	0.000614043
	3	0.0312	3	0.01366		3.15	0.00145	3.1	0.000579911
	3.05	0.0312	3.05	0.01356		3.2	0.00141	3.15	0.000562763
	3.1	0.03091	3.1	0.01343		3.25	0.00141	3.2	0.000536712
	3.15	0.03091	3.15	0.01348		3.3	0.00144	3.25	0.000526775
	3.2	0.03062	3.2	0.01327		3.35	0.00145	3.3	0.000524183
	3.25	0.03053	3.25	0.01309		3.4	0.00145	3.35	0.000533867
	3.3	0.03034	3.3	0.01285		3.45	0.00144	3.4	0.000521456
	3.35	0.03024	3.35	0.01308		3.5	0.00142	3.45	0.000519157
	3.4	0.03005	3.4	0.01288		3.55	0.0014	3.5	0.000528843
	3.45	0.02976	3.45	0.01273		3.6	0.00138	3.55	0.0005326
	3.5	0.02966	3.5	0.01279		3.65	0.00138	3.6	0.000534386
	3.55	0.02957	3.55	0.01259		3.7	0.00137	3.65	0.000517871
	3.6	0.02938	3.6	0.01237		3.75	0.00137	3.7	0.000489386
	3.65	0.02918	3.65	0.01223		3.8	0.00138	3.75	0.000491514
	3.7	0.02899	3.7	0.0121		3.85	0.00135	3.8	0.000497671
	3.75	0.0288	3.75	0.01194		3.9	0.00131	3.85	0.000490529
	3.8	0.0287	3.8	0.01206		3.95	0.00127	3.9	0.000449314
	3.85	0.02861	3.85	0.0119		4	0.00129	3.95	0.000432797
	3.9	0.02832	3.9	0.01174		4.05	0.00129	4	0.000446463
	3.95	0.02813	3.95	0.01158		4.1	0.00128	4.05	0.000450753
	4	0.02813	4	0.01161		4.15	0.00127	4.1	0.000421437
	4.05	0.02794	4.05	0.01154		4.2	0.00126	4.15	0.000381451
	4.1	0.02774	4.1	0.01131		4.25	0.00123	4.2	0.00039968
	4.15	0.02765	4.15	0.01117		4.3	0.00122	4.25	0.000410696
	4.2	0.02746	4.2	0.01099		4.35	0.00123	4.3	0.0004102
	4.25	0.02726	4.25	0.0111		4.4	0.00123	4.35	0.000391199
	4.3	0.02707	4.3	0.01103		4.45	0.00122	4.4	0.000380868
	4.35	0.02698	4.35	0.01091		4.5	0.00122	4.45	0.000381159
	4.4	0.02678	4.4	0.01061		4.55	0.00121	4.5	0.000387513
	4.45	0.02659	4.45	0.01084		4.6	0.00119	4.55	0.000384103
	4.5	0.0265	4.5	0.01057		4.65	0.00117	4.6	0.000378201
	4.55	0.0264	4.55	0.01056		4.7	0.00114	4.65	0.000361415
	4.6	0.02621	4.6	0.0104		4.75	0.00111	4.7	0.000356199
	4.65	0.02592	4.65	0.01046		4.8	0.0011	4.75	0.000355193
	4.7	0.02582	4.7	0.01023		4.85	0.00112	4.8	0.000366034
	4.75	0.02573	4.75	0.01029		4.9	0.00113	4.85	0.000356505
	4.8	0.0257	4.8	0.00997		4.95	0.00114	4.9	0.000358341
	4.85	0.02551	4.85	0.01006		5	0.00112	4.95	0.000340228
	4.9	0.02551	4.9	0.00986		5.05	0.0011	5	0.00032114
	4.95	0.02532	4.95	0.00967		5.1	0.00109	5.05	0.000331646
	5	0.02512	5	0.00988		5.15	0.00108	5.1	0.000350895
	5.05	0.02503	5.05	0.00985		5.2	0.00108	5.15	0.000344687
	5.1	0.02493	5.1	0.00965		5.25	0.00108	5.2	0.000299938
	5.15	0.02474	5.15	0.0097		5.3	0.0011	5.25	0.000282671
	5.2	0.02454	5.2	0.00967		5.35	0.0011	5.3	0.000281666
	5.25	0.02444	5.25	0.00933		5.4	0.00106	5.35	0.000294226
	5.3	0.02425	5.3	0.00934		5.45	0.00101	5.4	0.000304266
	5.35	0.02415	5.35	0.0094		5.5	0.001	5.45	0.000321606
	5.4	0.02406	5.4	0.00945		5.55	0.00105	5.5	0.000315107
	5.45	0.02396	5.45	0.00922		5.6	0.00109	5.55	0.000278577
	5.5	0.02377	5.5	0.00906		5.65	0.00109	5.6	0.000277411
	5.55	0.02347	5.55	0.00905		5.7	0.00106	5.65	0.000268828
	5.6	0.02347	5.6	0.00902		5.75	0.00103	5.7	0.000272923
	5.65	0.02338	5.65	0.00888		5.8	0.00103	5.75	0.000252147
	5.7	0.02318	5.7	0.0088		5.85	0.00102	5.8	0.000271338
	5.75	0.02313	5.75	0.00874		5.9	0.000994097	5.85	0.000274632
	5.8	0.02293	5.8	0.00871		5.95	0.000973096	5.9	0.000289292
	5.85	0.02283	5.85	0.00866		6	0.000975118	5.95	0.000276958
	5.9	0.02274	5.9	0.00867		6.05	0.000951245	6	0.00027483
	5.95	0.02254	5.95	0.00867		6.1	0.000920407	6.05	0.000265903
	6	0.02244	6	0.00862		6.15	0.000922767	6.1	0.000268307
	6.05	0.02225	6.05	0.00854		6.2	0.00094557	6.15	0.000255752
	6.1	0.02215	6.1	0.00849		6.25	0.000931524	6.2	0.000256242
	6.15	0.02195	6.15	0.00831		6.3	0.000895273	6.25	0.000250163
	6.2	0.02185	6.2	0.00836		6.35	0.000895896	6.3	0.000255246
	6.25	0.022	6.25	0.00814		6.4	0.000918803	6.35	0.000233932
	6.3	0.0219	6.3	0.00811		6.45	0.000917807	6.4	0.000243778
	6.35	0.0218	6.35	0.00804		6.5	0.000902653	6.45	0.000224531
	6.4	0.0216	6.4	0.00799		6.55	0.000901558	6.5	0.000215359
	6.45	0.0215	6.45	0.00791		6.6	0.000887252	6.55	0.000204595
	6.5	0.0212	6.5	0.00785		6.65	0.000838302	6.6	0.000215941
	6.55	0.0211	6.55	0.00794		6.7	0.000786044	6.65	0.000208852
	6.6	0.021	6.6	0.00785		6.75	0.000795525	6.7	0.000205376
	6.65	0.0208	6.65	0.00767		6.8	0.00084186	6.75	0.000240792
	6.7	0.0206	6.7	0.0076		6.85	0.000870539	6.8	0.000229002
	6.75	0.0206	6.75	0.00763		6.9	0.000862725	6.85	0.000226907
	6.8	0.0204	6.8	0.00767		6.95	0.000873796	6.9	0.00020648
	6.85	0.0202	6.85	0.00749		7	0.000894148	6.95	0.000214557
	6.9	0.02	6.9	0.00746		7.05	0.000897776	7	0.000192612
	6.95	0.0197	6.95	0.00736		7.1	0.000886964	7.05	0.000169965
	7	0.0197	7	0.0073		7.15	0.000867459	7.1	0.000180326
	7.05	0.0196	7.05	0.00734		7.2	0.000832271	7.15	0.000203368
	7.1	0.0194	7.1	0.00726		7.25	0.000802574	7.2	0.000205055
	7.15	0.0193	7.15	0.00725		7.3	0.000820258	7.25	0.000207232
	7.2	0.0192	7.2	0.00706		7.35	0.000840226	7.3	0.00019277
	7.25	0.01948	7.25	0.00706		7.4	0.000817723	7.35	0.000169634
	7.3	0.01928	7.3	0.00708		7.45	0.00076911	7.4	0.000157332
	7.35	0.01897	7.35	0.00697		7.5	0.000763577	7.45	0.000181162
	7.4	0.01897	7.4	0.00708		7.55	0.000790631	7.5	0.000185689
	7.45	0.01877	7.45	0.00691		7.6	0.000802669	7.55	0.00019441
	7.5	0.01877	7.5	0.00677		7.65	0.000778602	7.6	0.000195877
	7.55	0.01882	7.55	0.00677		7.7	0.00075532	7.65	0.000172394
	7.6	0.01872	7.6	0.00682		7.75	0.000761594	7.7	0.000153452
	7.65	0.01872	7.65	0.00678		7.8	0.000769504	7.75	0.000168388
	7.7	0.01862	7.7	0.00655		7.85	0.000762579	7.8	0.000185058
	7.75	0.01841	7.75	0.00662		7.9	0.000752576	7.85	0.000193306
	7.8	0.0182	7.8	0.00672		7.95	0.000752463	7.9	0.0001937
	7.85	0.0182	7.85	0.00654		8	0.000745707	7.95	0.000198637
	7.9	0.01799	7.9	0.0065		8.05	0.000741072	8	0.000165817
	7.95	0.01778	7.95	0.00662		8.1	0.000743265	8.05	0.000131562
	8	0.01802	8	0.00653		8.15	0.000737396	8.1	0.000126379
	8.05	0.01791	8.05	0.00639		8.2	0.000708542	8.15	0.000171549
	8.1	0.01781	8.1	0.00638		8.25	0.000684655	8.2	0.000181364
	8.15	0.0176	8.15	0.0064		8.3	0.00068348	8.25	0.00018075
	8.2	0.01738	8.2	0.00631		8.35	0.000686521	8.3	0.000167513
	8.25	0.01738	8.25	0.00633		8.4	0.000671044	8.35	0.000156443
	8.3	0.01728	8.3	0.00636		8.45	0.000663486	8.4	0.000154587
	8.35	0.01728	8.35	0.00618		8.5	0.000675699	8.45	0.000161777
	8.4	0.01707	8.4	0.00614		8.55	0.00068424	8.5	0.000152052
	8.45	0.01685	8.45	0.00602		8.6	0.000678069	8.55	0.000130792
	8.5	0.01685	8.5	0.00606		8.65	0.000665711	8.6	0.000135653
	8.55	0.01675	8.55	0.00616		8.7	0.00066002	8.65	0.000169557
	8.6	0.01643	8.6	0.00613		8.75	0.000647176	8.7	0.000170449
	8.65	0.01643	8.65	0.00603		8.8	0.000642447	8.75	0.000165576
	8.7	0.01632	8.7	0.00612		8.85	0.000642423	8.8	0.000129721
	8.75	0.01642	8.75	0.00611		8.9	0.000664525	8.85	0.00012875
	8.8	0.01652	8.8	0.00597		8.95	0.00068182	8.9	0.000117229
	8.85	0.01642	8.85	0.00606		9	0.000680954	8.95	0.000117008
	8.9	0.0162	8.9	0.00603		9.05	0.000663466	9	0.000109739
	8.95	0.01609	8.95	0.00591		9.1	0.000668874	9.05	0.000131443
	9	0.01598	9	0.00568		9.15	0.000694303	9.1	0.000144185
	9.05	0.01588	9.05	0.00584		9.2	0.000699006	9.15	0.000155677
	9.1	0.01566	9.1	0.00569		9.25	0.000656574	9.2	0.000155942
	9.15	0.01555	9.15	0.00568		9.3	0.000615447	9.25	0.000153926
	9.2	0.01566	9.2	0.00581		9.35	0.000618443	9.3	0.000150821
	9.25	0.01562	9.25	0.0058		9.4	0.000650308	9.35	0.000159562
	9.3	0.01551	9.3	0.00561		9.45	0.000655984	9.4	0.000129427
	9.35	0.0154	9.35	0.00563		9.5	0.000634454	9.45	0.000125513
	9.4	0.0154	9.4	0.00564		9.55	0.000606575	9.5	0.000152293
	9.45	0.0154	9.45	0.00564		9.6	0.000593332	9.55	0.000167581
	9.5	0.01529	9.5	0.00545		9.65	0.000582719	9.6	0.000135107
	9.55	0.01507	9.55	0.00549		9.7	0.00057181	9.65	0.000111549
	9.6	0.01507	9.6	0.00549		9.75	0.000555231	9.7	0.000107267
	9.65	0.01496	9.65	0.00557		9.8	0.000550275	9.75	0.000101911
	9.7	0.01485	9.7	0.00535		9.85	0.000558972	9.8	0.000136284
	9.75	0.01474	9.75	0.00538		9.9	0.000594859	9.85	0.000143847
	9.8	0.01463	9.8	0.0054		9.95	0.000629012	9.9	0.000155236
	9.85	0.01463	9.85	0.00547		10	0.000619233	9.95	0.000120554
	9.9	0.01441	9.9	0.00542		10.05	0.000577257	10	0.000108165
	9.95	0.0143	9.95	0.00532		10.1	0.000567934	10.05	6.88334e-05
	10	0.0143	10	0.00547		10.15	0.000600769	10.1	8.00899e-05
	10.05	0.01419	10.05	0.00538		10.2	0.000614564	10.15	8.36507e-05
	10.1	0.01419	10.1	0.00539		10.25	0.000597712	10.2	0.000120819
	10.15	0.01397	10.15	0.00533		10.3	0.000577505	10.25	0.000125998
	10.2	0.01397	10.2	0.00538		10.35	0.000558214	10.3	0.000124601
	10.25	0.01397	10.25	0.00537		10.4	0.000537548	10.35	9.75851e-05
	10.3	0.01386	10.3	0.00521		10.45	0.000520682	10.4	9.7157e-05
	10.35	0.01386	10.35	0.00534		10.5	0.000523194	10.45	0.000112691
	10.4	0.01375	10.4	0.00518		10.55	0.000532	10.5	0.000134446
	10.45	0.01364	10.45	0.00514		10.6	0.000542404	10.55	0.000117008
	10.5	0.01342	10.5	0.00508		10.65	0.000535033	10.6	9.39143e-05
	10.55	0.01353	10.55	0.005		10.7	0.000506664	10.65	0.000116057
	10.6	0.01342	10.6	0.00512		10.75	0.00050257	10.7	0.0001426
	10.65	0.01342	10.65	0.00504		10.8	0.000542	10.75	0.000132943
	10.7	0.01342	10.7	0.00515		10.85	0.000588	10.8	0.000113929
	10.75	0.01307	10.75	0.00507		10.9	0.000576985	10.85	0.0001198
	10.8	0.01296	10.8	0.00503		10.95	0.000563008	10.9	0.000116614
	10.85	0.01307	10.85	0.00507		11	0.000558802	10.95	0.000114786
	10.9	0.01285	10.9	0.00496		11.05	0.000544139	11	0.000135457
	10.95	0.01285	10.95	0.00501		11.1	0.000494913	11.05	0.000154471
	11	0.01285	11	0.00511		11.15	0.00047709	11.1	8.87857e-05
	11.05	0.01274	11.05	0.0051		11.2	0.000478966	11.15	6.39e-05
	11.1	0.01274	11.1	0.00493		11.25	0.000501554	11.2	8.52857e-05
	11.15	0.01253	11.15	0.00499		11.3	0.00051055	11.25	9.96714e-05
	11.2	0.01253	11.2	0.00501		11.35	0.000511069	11.3	7.86571e-05
	11.25	0.01242	11.25	0.00489		11.4	0.000490214	11.35	9.02429e-05
	11.3	0.01253	11.3	0.00472		11.45	0.00049297	11.4	0.000128386
	11.35	0.01253	11.35	0.00494		11.5	0.00049859	11.45	0.000132871
	11.4	0.01242	11.4	0.005		11.55	0.000501486	11.5	0.000112029
	11.45	0.01231	11.45	0.00496		11.6	0.000501698	11.55	7.36286e-05
	11.5	0.01231	11.5	0.00497		11.65	0.00051767	11.6	6.76143e-05
	11.55	0.01231	11.55	0.00477		11.7	0.000514188	11.65	0.000101929
	11.6	0.0122	11.6	0.005		11.75	0.000489627	11.7	0.000121271
	11.65	0.0122	11.65	0.00499		11.8	0.000467179	11.75	0.000123271
	11.7	0.0121	11.7	0.00489		11.85	0.000485159	11.8	0.000108471
	11.75	0.01199	11.75	0.00479		11.9	0.000502597	11.85	0.000107957
	11.8	0.01188	11.8	0.00506		11.95	0.000500576	11.9	0.000111986
	11.85	0.01188	11.85	0.00491		12	0.000469201	11.95	0.000105314
	11.9	0.01177	11.9	0.00488				12	9.90571e-05
	11.95	0.01188	11.95	0.00495
	12	0.01188	12	0.00494

## Sheet: figure S25
figure S25a	x-axis	22 ℃	x-axis	180 ℃	figure S25b	x-axis	22 ℃	x-axis	180 ℃
	-0.5	0.000368	-0.45	0.00020416		-0.5	0.000368	-0.5	0.00014729
	-0.45	0.000481	-0.4	0.000358208		-0.45	0.000481	-0.45	0.000244287
	-0.4	0.000567	-0.35	0.000413888		-0.4	0.000567	-0.4	0.000325797
	-0.35	0.000604	-0.3	0.000333152		-0.35	0.000604	-0.35	0.000394308
	-0.3	0.000696	-0.25	0.000358208		-0.3	0.000696	-0.3	0.000420263
	-0.25	0.000727	-0.2	0.000413888		-0.25	0.000727	-0.25	0.000480852
	-0.2	0.000785	-0.15	0.00050576		-0.2	0.000785	-0.2	0.000422708
	-0.15	0.000784	-0.1	0.000684864		-0.15	0.000784	-0.15	0.000377806
	-0.1	0.00106	-0.05	0.000927072		-0.1	0.00106	-0.1	0.000512884
	-0.05	0.00108	0	0.00077488		-0.05	0.00108	-0.05	0.000801901
	0	0.00104	0.05	0.00188		0	0.00104	0	0.000977305
	0.05	0.00311	0.1	0.00547		0.05	0.00311	0.05	0.00133
	0.1	0.00787	0.15	0.01209		0.1	0.00787	0.1	0.00336
	0.15	0.0155	0.2	0.02002		0.15	0.0155	0.15	0.00758
	0.2	0.0241	0.25	0.02634		0.2	0.0241	0.2	0.01321
	0.25	0.0307	0.3	0.03185		0.25	0.0307	0.25	0.01866
	0.3	0.035	0.35	0.03562		0.3	0.035	0.3	0.02311
	0.35	0.0372	0.4	0.03785		0.35	0.0372	0.35	0.02593
	0.4	0.04022	0.45	0.03895		0.4	0.04022	0.4	0.02736
	0.45	0.04084	0.5	0.03947		0.45	0.04084	0.45	0.02791
	0.5	0.04127	0.55	0.03989		0.5	0.04127	0.5	0.02786
	0.55	0.04098	0.6	0.03999		0.55	0.04098	0.55	0.02781
	0.6	0.04087	0.65	0.03948		0.6	0.04087	0.6	0.02771
	0.65	0.04098	0.7	0.03935		0.65	0.04098	0.65	0.02757
	0.7	0.04087	0.75	0.03893		0.7	0.04087	0.7	0.02726
	0.75	0.04077	0.8	0.03874		0.75	0.04077	0.75	0.02713
	0.8	0.04038	0.85	0.03843		0.8	0.04038	0.8	0.02703
	0.85	0.04017	0.9	0.03847		0.85	0.04017	0.85	0.02688
	0.9	0.04007	0.95	0.03801		0.9	0.04007	0.9	0.02678
	0.95	0.03958	1	0.03771		0.95	0.03958	0.95	0.02666
	1	0.03947	1.05	0.03735		1	0.03947	1	0.02644
	1.05	0.03899	1.1	0.03736		1.05	0.03899	1.05	0.02633
	1.1	0.03899	1.15	0.03722		1.1	0.03899	1.1	0.02618
	1.15	0.0384	1.2	0.03675		1.15	0.0384	1.15	0.02603
	1.2	0.0382	1.25	0.03661		1.2	0.0382	1.2	0.02595
	1.25	0.0381	1.3	0.03655		1.25	0.0381	1.25	0.02577
	1.3	0.0379	1.35	0.03649		1.3	0.0379	1.3	0.0257
	1.35	0.0378	1.4	0.03618		1.35	0.0378	1.35	0.02551
	1.4	0.0376	1.45	0.03611		1.4	0.0376	1.4	0.02538
	1.45	0.0376	1.5	0.03606		1.45	0.0376	1.45	0.02521
	1.5	0.0374	1.55	0.03592		1.5	0.0374	1.5	0.02503
	1.55	0.0372	1.6	0.03575		1.55	0.0372	1.55	0.02498
	1.6	0.03683	1.65	0.03569		1.6	0.03683	1.6	0.0248
	1.65	0.03663	1.7	0.03554		1.65	0.03663	1.65	0.02465
	1.7	0.03643	1.75	0.0354		1.7	0.03643	1.7	0.02458
	1.75	0.03597	1.8	0.03488		1.75	0.03597	1.75	0.02445
	1.8	0.03577	1.85	0.03487		1.8	0.03577	1.8	0.02432
	1.85	0.03557	1.9	0.03471		1.85	0.03557	1.85	0.0242
	1.9	0.03548	1.95	0.03447		1.9	0.03548	1.9	0.02405
	1.95	0.03528	2	0.03452		1.95	0.03528	1.95	0.02394
	2	0.03518	2.05	0.03431		2	0.03518	2	0.02385
	2.05	0.03508	2.1	0.03419		2.05	0.03508	2.05	0.0237
	2.1	0.03489	2.15	0.03412		2.1	0.03489	2.1	0.02364
	2.15	0.03469	2.2	0.03378		2.15	0.03469	2.15	0.02342
	2.2	0.0345	2.25	0.03374		2.2	0.0345	2.2	0.02335
	2.25	0.03405	2.3	0.03339		2.25	0.03405	2.25	0.02318
	2.3	0.03385	2.35	0.03314		2.3	0.03385	2.3	0.02302
	2.35	0.03376	2.4	0.03295		2.35	0.03376	2.35	0.02291
	2.4	0.03366	2.45	0.03291		2.4	0.03366	2.4	0.02281
	2.45	0.03337	2.5	0.0328		2.45	0.03337	2.45	0.02262
	2.5	0.03317	2.55	0.03263		2.5	0.03317	2.5	0.02252
	2.55	0.03308	2.6	0.03245		2.55	0.03308	2.55	0.02239
	2.6	0.03288	2.65	0.03236		2.6	0.03288	2.6	0.02232
	2.65	0.03279	2.7	0.03219		2.65	0.03279	2.65	0.02216
	2.7	0.03216	2.75	0.03218		2.7	0.03216	2.7	0.02204
	2.75	0.03216	2.8	0.03194		2.75	0.03216	2.75	0.02191
	2.8	0.03206	2.85	0.03173		2.8	0.03206	2.8	0.02182
	2.85	0.03197	2.9	0.03131		2.85	0.03197	2.85	0.02175
	2.9	0.03178	2.95	0.0312		2.9	0.03178	2.9	0.02161
	2.95	0.03158	3	0.03113		2.95	0.03158	2.95	0.02152
	3	0.0312	3.05	0.03097		3	0.0312	3	0.02142
	3.05	0.0312	3.1	0.03093		3.05	0.0312	3.05	0.02129
	3.1	0.03091	3.15	0.03074		3.1	0.03091	3.1	0.02111
	3.15	0.03091	3.2	0.03055		3.15	0.03091	3.15	0.02102
	3.2	0.03062	3.25	0.03045		3.2	0.03062	3.2	0.02095
	3.25	0.03053	3.3	0.0302		3.25	0.03053	3.25	0.02092
	3.3	0.03034	3.35	0.03015		3.3	0.03034	3.3	0.02072
	3.35	0.03024	3.4	0.03001		3.35	0.03024	3.35	0.02061
	3.4	0.03005	3.45	0.02977		3.4	0.03005	3.4	0.02046
	3.45	0.02976	3.5	0.02967		3.45	0.02976	3.45	0.02035
	3.5	0.02966	3.55	0.02961		3.5	0.02966	3.5	0.02029
	3.55	0.02957	3.6	0.02942		3.55	0.02957	3.55	0.02018
	3.6	0.02938	3.65	0.02934		3.6	0.02938	3.6	0.02001
	3.65	0.02918	3.7	0.0292		3.65	0.02918	3.65	0.01993
	3.7	0.02899	3.75	0.02897		3.7	0.02899	3.7	0.01989
	3.75	0.0288	3.8	0.0288		3.75	0.0288	3.75	0.01981
	3.8	0.0287	3.85	0.02872		3.8	0.0287	3.8	0.01969
	3.85	0.02861	3.9	0.02867		3.85	0.02861	3.85	0.01956
	3.9	0.02832	3.95	0.02851		3.9	0.02832	3.9	0.01952
	3.95	0.02813	4	0.02833		3.95	0.02813	3.95	0.01941
	4	0.02813	4.05	0.02812		4	0.02813	4	0.01929
	4.05	0.02794	4.1	0.028		4.05	0.02794	4.05	0.01913
	4.1	0.02774	4.15	0.0279		4.1	0.02774	4.1	0.019
	4.15	0.02765	4.2	0.02778		4.15	0.02765	4.15	0.01888
	4.2	0.02746	4.25	0.02764		4.2	0.02746	4.2	0.01882
	4.25	0.02726	4.3	0.02749		4.25	0.02726	4.25	0.01875
	4.3	0.02707	4.35	0.02723		4.3	0.02707	4.3	0.01866
	4.35	0.02698	4.4	0.02723		4.35	0.02698	4.35	0.0185
	4.4	0.02678	4.45	0.02707		4.4	0.02678	4.4	0.01843
	4.45	0.02659	4.5	0.02686		4.45	0.02659	4.45	0.01829
	4.5	0.0265	4.55	0.02679		4.5	0.0265	4.5	0.01818
	4.55	0.0264	4.6	0.02666		4.55	0.0264	4.55	0.01806
	4.6	0.02621	4.65	0.02653		4.6	0.02621	4.6	0.01798
	4.65	0.02592	4.7	0.02635		4.65	0.02592	4.65	0.01782
	4.7	0.02582	4.75	0.02626		4.7	0.02582	4.7	0.01767
	4.75	0.02573	4.8	0.02601		4.75	0.02573	4.75	0.01772
	4.8	0.0257	4.85	0.02598		4.8	0.0257	4.8	0.01763
	4.85	0.02551	4.9	0.02577		4.85	0.02551	4.85	0.01756
	4.9	0.02551	4.95	0.02573		4.9	0.02551	4.9	0.01739
	4.95	0.02532	5	0.02552		4.95	0.02532	4.95	0.01735
	5	0.02512	5.05	0.02547		5	0.02512	5	0.01727
	5.05	0.02503	5.1	0.02546		5.05	0.02503	5.05	0.01717
	5.1	0.02493	5.15	0.02525		5.1	0.02493	5.1	0.01703
	5.15	0.02474	5.2	0.02526		5.15	0.02474	5.15	0.01703
	5.2	0.02454	5.25	0.02522		5.2	0.02454	5.2	0.01696
	5.25	0.02444	5.3	0.02511		5.25	0.02444	5.25	0.01686
	5.3	0.02425	5.35	0.02484		5.3	0.02425	5.3	0.0167
	5.35	0.02415	5.4	0.02484		5.35	0.02415	5.35	0.01666
	5.4	0.02406	5.45	0.02465		5.4	0.02406	5.4	0.01655
	5.45	0.02396	5.5	0.02449		5.45	0.02396	5.45	0.01644
	5.5	0.02377	5.55	0.02439		5.5	0.02377	5.5	0.01636
	5.55	0.02347	5.6	0.02422		5.55	0.02347	5.55	0.01626
	5.6	0.02347	5.65	0.02412		5.6	0.02347	5.6	0.01616
	5.65	0.02338	5.7	0.02401		5.65	0.02338	5.65	0.01609
	5.7	0.02318	5.75	0.02385		5.7	0.02318	5.7	0.01604
	5.75	0.02313	5.8	0.02376		5.75	0.02313	5.75	0.01594
	5.8	0.02293	5.85	0.02353		5.8	0.02293	5.8	0.01589
	5.85	0.02283	5.9	0.02329		5.85	0.02283	5.85	0.01574
	5.9	0.02274	5.95	0.02334		5.9	0.02274	5.9	0.01564
	5.95	0.02254	6	0.0232		5.95	0.02254	5.95	0.01553
	6	0.02244	6.05	0.02285		6	0.02244	6	0.01546
	6.05	0.02225	6.1	0.02288		6.05	0.02225	6.05	0.01537
	6.1	0.02215	6.15	0.02279		6.1	0.02215	6.1	0.01524
	6.15	0.02195	6.2	0.02259		6.15	0.02195	6.15	0.0152
	6.2	0.02185	6.25	0.02273		6.2	0.02185	6.2	0.01516
	6.25	0.022	6.3	0.02269		6.25	0.022	6.25	0.01517
	6.3	0.0219	6.35	0.02257		6.3	0.0219	6.3	0.01506
	6.35	0.0218	6.4	0.02249		6.35	0.0218	6.35	0.01494
	6.4	0.0216	6.45	0.02234		6.4	0.0216	6.4	0.01486
	6.45	0.0215	6.5	0.02219		6.45	0.0215	6.45	0.01477
	6.5	0.0212	6.55	0.022		6.5	0.0212	6.5	0.01464
	6.55	0.0211	6.6	0.02201		6.55	0.0211	6.55	0.01459
	6.6	0.021	6.65	0.02188		6.6	0.021	6.6	0.01454
	6.65	0.0208	6.7	0.02165		6.65	0.0208	6.65	0.01449
	6.7	0.0206	6.75	0.02156		6.7	0.0206	6.7	0.01441
	6.75	0.0206	6.8	0.02155		6.75	0.0206	6.75	0.01443
	6.8	0.0204	6.85	0.02119		6.8	0.0204	6.8	0.01429
	6.85	0.0202	6.9	0.02111		6.85	0.0202	6.85	0.01417
	6.9	0.02	6.95	0.02109		6.9	0.02	6.9	0.01414
	6.95	0.0197	7	0.02118		6.95	0.0197	6.95	0.01404
	7	0.0197	7.05	0.02099		7	0.0197	7	0.01396
	7.05	0.0196	7.1	0.0207		7.05	0.0196	7.05	0.01387
	7.1	0.0194	7.15	0.02074		7.1	0.0194	7.1	0.01386
	7.15	0.0193	7.2	0.0206		7.15	0.0193	7.15	0.01374
	7.2	0.0192	7.25	0.02048		7.2	0.0192	7.2	0.01363
	7.25	0.01948	7.3	0.02034		7.25	0.01948	7.25	0.01354
	7.3	0.01928	7.35	0.02012		7.3	0.01928	7.3	0.0134
	7.35	0.01897	7.4	0.02013		7.35	0.01897	7.35	0.01336
	7.4	0.01897	7.45	0.01988		7.4	0.01897	7.4	0.01334
	7.45	0.01877	7.5	0.01985		7.45	0.01877	7.45	0.01336
	7.5	0.01877	7.55	0.01961		7.5	0.01877	7.5	0.01324
	7.55	0.01882	7.6	0.01948		7.55	0.01882	7.55	0.0131
	7.6	0.01872	7.65	0.01928		7.6	0.01872	7.6	0.01306
	7.65	0.01872	7.7	0.01927		7.65	0.01872	7.65	0.01303
	7.7	0.01862	7.75	0.01916		7.7	0.01862	7.7	0.01293
	7.75	0.01841	7.8	0.01907		7.75	0.01841	7.75	0.01284
	7.8	0.0182	7.85	0.01895		7.8	0.0182	7.8	0.01277
	7.85	0.0182	7.9	0.01896		7.85	0.0182	7.85	0.01271
	7.9	0.01799	7.95	0.0189		7.9	0.01799	7.9	0.0126
	7.95	0.01778	8	0.0187		7.95	0.01778	7.95	0.01258
	8	0.01802	8.05	0.01858		8	0.01802	8	0.01258
	8.05	0.01791	8.1	0.0184		8.05	0.01791	8.05	0.01254
	8.1	0.01781	8.15	0.01839		8.1	0.01781	8.1	0.01247
	8.15	0.0176	8.2	0.01837		8.15	0.0176	8.15	0.01241
	8.2	0.01738	8.25	0.0183		8.2	0.01738	8.2	0.0123
	8.25	0.01738	8.3	0.01822		8.25	0.01738	8.25	0.0122
	8.3	0.01728	8.35	0.01806		8.3	0.01728	8.3	0.01216
	8.35	0.01728	8.4	0.01788		8.35	0.01728	8.35	0.01204
	8.4	0.01707	8.45	0.0182		8.4	0.01707	8.4	0.01191
	8.45	0.01685	8.5	0.01817		8.45	0.01685	8.45	0.01197
	8.5	0.01685	8.55	0.01822		8.5	0.01685	8.5	0.01197
	8.55	0.01675	8.6	0.01809		8.55	0.01675	8.55	0.01201
	8.6	0.01643	8.65	0.01795		8.6	0.01643	8.6	0.01191
	8.65	0.01643	8.7	0.0179		8.65	0.01643	8.65	0.01183
	8.7	0.01632	8.75	0.01776		8.7	0.01632	8.7	0.01173
	8.75	0.01642	8.8	0.01778		8.75	0.01642	8.75	0.0117
	8.8	0.01652	8.85	0.01757		8.8	0.01652	8.8	0.0116
	8.85	0.01642	8.9	0.01734		8.85	0.01642	8.85	0.01147
	8.9	0.0162	8.95	0.0173		8.9	0.0162	8.9	0.01143
	8.95	0.01609	9	0.01714		8.95	0.01609	8.95	0.01135
	9	0.01598	9.05	0.01705		9	0.01598	9	0.01131
	9.05	0.01588	9.1	0.01694		9.05	0.01588	9.05	0.0112
	9.1	0.01566	9.15	0.01687		9.1	0.01566	9.1	0.01121
	9.15	0.01555	9.2	0.01682		9.15	0.01555	9.15	0.01111
	9.2	0.01566	9.25	0.01679		9.2	0.01566	9.2	0.01103
	9.25	0.01562	9.3	0.01653		9.25	0.01562	9.25	0.01098
	9.3	0.01551	9.35	0.01653		9.3	0.01551	9.3	0.01095
	9.35	0.0154	9.4	0.01638		9.35	0.0154	9.35	0.0109
	9.4	0.0154	9.45	0.01631		9.4	0.0154	9.4	0.01078
	9.45	0.0154	9.5	0.01621		9.45	0.0154	9.45	0.01067
	9.5	0.01529	9.55	0.01604		9.5	0.01529	9.5	0.01061
	9.55	0.01507	9.6	0.0158		9.55	0.01507	9.55	0.01065
	9.6	0.01507	9.65	0.01585		9.6	0.01507	9.6	0.01064
	9.65	0.01496	9.7	0.01572		9.65	0.01496	9.65	0.01052
	9.7	0.01485	9.75	0.01565		9.7	0.01485	9.7	0.01044
	9.75	0.01474	9.8	0.01555		9.75	0.01474	9.75	0.01042
	9.8	0.01463	9.85	0.01549		9.8	0.01463	9.8	0.01038
	9.85	0.01463	9.9	0.01554		9.85	0.01463	9.85	0.01041
	9.9	0.01441	9.95	0.01542		9.9	0.01441	9.9	0.0103
	9.95	0.0143	10	0.01523		9.95	0.0143	9.95	0.01018
	10	0.0143	10.05	0.01508		10	0.0143	10	0.01017
	10.05	0.01419	10.1	0.01506		10.05	0.01419	10.05	0.01014
	10.1	0.01419	10.15	0.01503		10.1	0.01419	10.1	0.01
	10.15	0.01397	10.2	0.01499		10.15	0.01397	10.15	0.00997
	10.2	0.01397	10.25	0.01488		10.2	0.01397	10.2	0.01001
	10.25	0.01397	10.3	0.01491		10.25	0.01397	10.25	0.00995
	10.3	0.01386	10.35	0.01467		10.3	0.01386	10.3	0.00985
	10.35	0.01386	10.4	0.01456		10.35	0.01386	10.35	0.00981
	10.4	0.01375	10.45	0.01446		10.4	0.01375	10.4	0.0098
	10.45	0.01364	10.5	0.01441		10.45	0.01364	10.45	0.0097
	10.5	0.01342	10.55	0.01436		10.5	0.01342	10.5	0.00962
	10.55	0.01353	10.6	0.01423		10.55	0.01353	10.55	0.00954
	10.6	0.01342	10.65	0.01425		10.6	0.01342	10.6	0.00952
	10.65	0.01342	10.7	0.01413		10.65	0.01342	10.65	0.00945
	10.7	0.01342	10.75	0.01408		10.7	0.01342	10.7	0.00938
	10.75	0.01307	10.8	0.01398		10.75	0.01307	10.75	0.00935
	10.8	0.01296	10.85	0.01389		10.8	0.01296	10.8	0.00937
	10.85	0.01307	10.9	0.01376		10.85	0.01307	10.85	0.00935
	10.9	0.01285	10.95	0.01387		10.9	0.01285	10.9	0.00922
	10.95	0.01285	11	0.01368		10.95	0.01285	10.95	0.00917
	11	0.01285	11.05	0.01371		11	0.01285	11	0.00922
	11.05	0.01274	11.1	0.01364		11.05	0.01274	11.05	0.00914
	11.1	0.01274	11.15	0.0135		11.1	0.01274	11.1	0.00911
	11.15	0.01253	11.2	0.01343		11.15	0.01253	11.15	0.00905
	11.2	0.01253	11.25	0.0135		11.2	0.01253	11.2	0.00902
	11.25	0.01242	11.3	0.01328		11.25	0.01242	11.25	0.00895
	11.3	0.01253	11.35	0.0133		11.3	0.01253	11.3	0.00889
	11.35	0.01253	11.4	0.01323		11.35	0.01253	11.35	0.00882
	11.4	0.01242	11.45	0.01334		11.4	0.01242	11.4	0.00882
	11.45	0.01231	11.5	0.01315		11.45	0.01231	11.45	0.00878
	11.5	0.01231	11.55	0.01303		11.5	0.01231	11.5	0.00874
	11.55	0.01231	11.6	0.013		11.55	0.01231	11.55	0.00864
	11.6	0.0122	11.65	0.01295		11.6	0.0122	11.6	0.00857
	11.65	0.0122	11.7	0.01279		11.65	0.0122	11.65	0.00852
	11.7	0.0121	11.75	0.01283		11.7	0.0121	11.7	0.00851
	11.75	0.01199	11.8	0.01293		11.75	0.01199	11.75	0.00851
	11.8	0.01188	11.85	0.0128		11.8	0.01188	11.8	0.00851
	11.85	0.01188	11.9	0.01269		11.85	0.01188	11.85	0.00849
	11.9	0.01177	11.95	0.01259		11.9	0.01177	11.9	0.00844
	11.95	0.01188	12	0.01257		11.95	0.01188	11.95	0.00832
	12	0.01188				12	0.01188	12	0.00831

## Sheet: figure S27
figure S27	x-axis	Au NPs	x-axis	Au-TiO2 NRs at 22 °C	x-axis	Au-TiO2 NRs at 180 °C
	-0.5	0.000368	-0.35	-7.71232e-05	-0.35	-0.000108984
	-0.45	0.000481	-0.3	-7.44266e-05	-0.3	-8.78108e-05
	-0.4	0.000567	-0.25	-6.74298e-05	-0.25	-4.54564e-05
	-0.35	0.000604	-0.2	-5.85142e-05	-0.2	7.14093e-05
	-0.3	0.000696	-0.15	-5.77923e-05	-0.15	6.07406e-05
	-0.25	0.000727	-0.1	-6.47271e-05	-0.1	-8.33209e-05
	-0.2	0.000785	-0.05	-3.91172e-05	-0.05	5.34448e-05
	-0.15	0.000784	0	7.92515e-05	0	0.000426025
	-0.1	0.00106	0.05	0.000360278	0.05	0.000755261
	-0.05	0.00108	0.1	0.000812184	0.1	0.000907986
	0	0.00104	0.15	0.00135	0.15	0.00147
	0.05	0.00311	0.2	0.0018	0.2	0.00235
	0.1	0.00787	0.25	0.00207	0.25	0.0032
	0.15	0.0155	0.3	0.00215	0.3	0.00367
	0.2	0.0241	0.35	0.00216	0.35	0.00396
	0.25	0.0307	0.4	0.00216	0.4	0.00413
	0.3	0.035	0.45	0.00218	0.45	0.00418
	0.35	0.0372	0.5	0.00218	0.5	0.00415
	0.4	0.04022	0.55	0.00213	0.55	0.00415
	0.45	0.04084	0.6	0.00209	0.6	0.00412
	0.5	0.04127	0.65	0.00209	0.65	0.004
	0.55	0.04098	0.7	0.00208	0.7	0.00392
	0.6	0.04087	0.75	0.00204	0.75	0.0039
	0.65	0.04098	0.8	0.00201	0.8	0.00386
	0.7	0.04087	0.85	0.00201	0.85	0.00382
	0.75	0.04077	0.9	0.002	0.9	0.0038
	0.8	0.04038	0.95	0.00198	0.95	0.0038
	0.85	0.04017	1	0.00197	1	0.00372
	0.9	0.04007	1.05	0.00198	1.05	0.00369
	0.95	0.03958	1.1	0.00196	1.1	0.00362
	1	0.03947	1.15	0.00191	1.15	0.00361
	1.05	0.03899	1.2	0.00189	1.2	0.00359
	1.1	0.03899	1.25	0.0019	1.25	0.00363
	1.15	0.0384	1.3	0.00192	1.3	0.00355
	1.2	0.0382	1.35	0.00191	1.35	0.00355
	1.25	0.0381	1.4	0.00188	1.4	0.0035
	1.3	0.0379	1.45	0.00185	1.45	0.00345
	1.35	0.0378	1.5	0.00183	1.5	0.00338
	1.4	0.0376	1.55	0.00182	1.55	0.0034
	1.45	0.0376	1.6	0.00181	1.6	0.00343
	1.5	0.0374	1.65	0.0018	1.65	0.00338
	1.55	0.0372	1.7	0.00178	1.7	0.00333
	1.6	0.03683	1.75	0.00178	1.75	0.0033
	1.65	0.03663	1.8	0.00177	1.8	0.00325
	1.7	0.03643	1.85	0.00175	1.85	0.00321
	1.75	0.03597	1.9	0.00175	1.9	0.00322
	1.8	0.03577	1.95	0.00176	1.95	0.00323
	1.85	0.03557	2	0.00175	2	0.0032
	1.9	0.03548	2.05	0.00171	2.05	0.00319
	1.95	0.03528	2.1	0.0017	2.1	0.00316
	2	0.03518	2.15	0.00171	2.15	0.00314
	2.05	0.03508	2.2	0.00171	2.2	0.00311
	2.1	0.03489	2.25	0.00168	2.25	0.00309
	2.15	0.03469	2.3	0.00165	2.3	0.00308
	2.2	0.0345	2.35	0.00164	2.35	0.00303
	2.25	0.03405	2.4	0.00162	2.4	0.00291
	2.3	0.03385	2.45	0.00162	2.45	0.00293
	2.35	0.03376	2.5	0.0016	2.5	0.00301
	2.4	0.03366	2.55	0.0016	2.55	0.00302
	2.45	0.03337	2.6	0.00161	2.6	0.00289
	2.5	0.03317	2.65	0.00163	2.65	0.00284
	2.55	0.03308	2.7	0.00162	2.7	0.00279
	2.6	0.03288	2.75	0.00155	2.75	0.00288
	2.65	0.03279	2.8	0.00149	2.8	0.0028
	2.7	0.03216	2.85	0.00149	2.85	0.00273
	2.75	0.03216	2.9	0.00151	2.9	0.00272
	2.8	0.03206	2.95	0.00152	2.95	0.00283
	2.85	0.03197	3	0.00151	3	0.00273
	2.9	0.03178	3.05	0.0015	3.05	0.00263
	2.95	0.03158	3.1	0.00149	3.1	0.00258
	3	0.0312	3.15	0.00145	3.15	0.00257
	3.05	0.0312	3.2	0.00141	3.2	0.00254
	3.1	0.03091	3.25	0.00141	3.25	0.00256
	3.15	0.03091	3.3	0.00144	3.3	0.00253
	3.2	0.03062	3.35	0.00145	3.35	0.00249
	3.25	0.03053	3.4	0.00145	3.4	0.00254
	3.3	0.03034	3.45	0.00144	3.45	0.00254
	3.35	0.03024	3.5	0.00142	3.5	0.00249
	3.4	0.03005	3.55	0.0014	3.55	0.00243
	3.45	0.02976	3.6	0.00138	3.6	0.00247
	3.5	0.02966	3.65	0.00138	3.65	0.00243
	3.55	0.02957	3.7	0.00137	3.7	0.00237
	3.6	0.02938	3.75	0.00137	3.75	0.00238
	3.65	0.02918	3.8	0.00138	3.8	0.00239
	3.7	0.02899	3.85	0.00135	3.85	0.00237
	3.75	0.0288	3.9	0.00131	3.9	0.00232
	3.8	0.0287	3.95	0.00127	3.95	0.00224
	3.85	0.02861	4	0.00129	4	0.00221
	3.9	0.02832	4.05	0.00129	4.05	0.00224
	3.95	0.02813	4.1	0.00128	4.1	0.00224
	4	0.02813	4.15	0.00127	4.15	0.00218
	4.05	0.02794	4.2	0.00126	4.2	0.00221
	4.1	0.02774	4.25	0.00123	4.25	0.00223
	4.15	0.02765	4.3	0.00122	4.3	0.00215
	4.2	0.02746	4.35	0.00123	4.35	0.00208
	4.25	0.02726	4.4	0.00123	4.4	0.00212
	4.3	0.02707	4.45	0.00122	4.45	0.00215
	4.35	0.02698	4.5	0.00122	4.5	0.00211
	4.4	0.02678	4.55	0.00121	4.55	0.00209
	4.45	0.02659	4.6	0.00119	4.6	0.00206
	4.5	0.0265	4.65	0.00117	4.65	0.00201
	4.55	0.0264	4.7	0.00114	4.7	0.00198
	4.6	0.02621	4.75	0.00111	4.75	0.00196
	4.65	0.02592	4.8	0.0011	4.8	0.00196
	4.7	0.02582	4.85	0.00112	4.85	0.002
	4.75	0.02573	4.9	0.00113	4.9	0.00199
	4.8	0.0257	4.95	0.00114	4.95	0.00189
	4.85	0.02551	5	0.00112	5	0.00186
	4.9	0.02551	5.05	0.0011	5.05	0.00184
	4.95	0.02532	5.1	0.00109	5.1	0.00181
	5	0.02512	5.15	0.00108	5.15	0.0018
	5.05	0.02503	5.2	0.00108	5.2	0.00183
	5.1	0.02493	5.25	0.00108	5.25	0.00185
	5.15	0.02474	5.3	0.0011	5.3	0.00187
	5.2	0.02454	5.35	0.0011	5.35	0.00188
	5.25	0.02444	5.4	0.00106	5.4	0.00182
	5.3	0.02425	5.45	0.00101	5.45	0.00183
	5.35	0.02415	5.5	0.001	5.5	0.00179
	5.4	0.02406	5.55	0.00105	5.55	0.00175
	5.45	0.02396	5.6	0.00109	5.6	0.00176
	5.5	0.02377	5.65	0.00109	5.65	0.00179
	5.55	0.02347	5.7	0.00106	5.7	0.00174
	5.6	0.02347	5.75	0.00103	5.75	0.00167
	5.65	0.02338	5.8	0.00103	5.8	0.00164
	5.7	0.02318	5.85	0.00102	5.85	0.00161
	5.75	0.02313	5.9	0.000994097	5.9	0.00163
	5.8	0.02293	5.95	0.000973096	5.95	0.00163
	5.85	0.02283	6	0.000975118	6	0.0016
	5.9	0.02274	6.05	0.000951245	6.05	0.00158
	5.95	0.02254	6.1	0.000920407	6.1	0.00157
	6	0.02244	6.15	0.000922767	6.15	0.00159
	6.05	0.02225	6.2	0.00094557	6.2	0.00161
	6.1	0.02215	6.25	0.000931524	6.25	0.00157
	6.15	0.02195	6.3	0.000895273	6.3	0.00146
	6.2	0.02185	6.35	0.000895896	6.35	0.00147
	6.25	0.022	6.4	0.000918803	6.4	0.00148
	6.3	0.0219	6.45	0.000917807	6.45	0.00147
	6.35	0.0218	6.5	0.000902653	6.5	0.00142
	6.4	0.0216	6.55	0.000901558	6.55	0.00146
	6.45	0.0215	6.6	0.000887252	6.6	0.00147
	6.5	0.0212	6.65	0.000838302	6.65	0.0015
	6.55	0.0211	6.7	0.000786044	6.7	0.00148
	6.6	0.021	6.75	0.000795525	6.75	0.00143
	6.65	0.0208	6.8	0.00084186	6.8	0.0014
	6.7	0.0206	6.85	0.000870539	6.85	0.00141
	6.75	0.0206	6.9	0.000862725	6.9	0.0014
	6.8	0.0204	6.95	0.000873796	6.95	0.00132
	6.85	0.0202	7	0.000894148	7	0.00125
	6.9	0.02	7.05	0.000897776	7.05	0.0012
	6.95	0.0197	7.1	0.000886964	7.1	0.0012
	7	0.0197	7.15	0.000867459	7.15	0.00126
	7.05	0.0196	7.2	0.000832271	7.2	0.00134
	7.1	0.0194	7.25	0.000802574	7.25	0.00137
	7.15	0.0193	7.3	0.000820258	7.3	0.00132
	7.2	0.0192	7.35	0.000840226	7.35	0.00125
	7.25	0.01948	7.4	0.000817723	7.4	0.0012
	7.3	0.01928	7.45	0.00076911	7.45	0.00121
	7.35	0.01897	7.5	0.000763577	7.5	0.00123
	7.4	0.01897	7.55	0.000790631	7.55	0.00122
	7.45	0.01877	7.6	0.000802669	7.6	0.00119
	7.5	0.01877	7.65	0.000778602	7.65	0.00116
	7.55	0.01882	7.7	0.00075532	7.7	0.00116
	7.6	0.01872	7.75	0.000761594	7.75	0.00115
	7.65	0.01872	7.8	0.000769504	7.8	0.00113
	7.7	0.01862	7.85	0.000762579	7.85	0.00117
	7.75	0.01841	7.9	0.000752576	7.9	0.00118
	7.8	0.0182	7.95	0.000752463	7.95	0.00115
	7.85	0.0182	8	0.000745707	8	0.00108
	7.9	0.01799	8.05	0.000741072	8.05	0.00108
	7.95	0.01778	8.1	0.000743265	8.1	0.00114
	8	0.01802	8.15	0.000737396	8.15	0.00113
	8.05	0.01791	8.2	0.000708542	8.2	0.00112
	8.1	0.01781	8.25	0.000684655	8.25	0.0011
	8.15	0.0176	8.3	0.00068348	8.3	0.00115
	8.2	0.01738	8.35	0.000686521	8.35	0.00112
	8.25	0.01738	8.4	0.000671044	8.4	0.00108
	8.3	0.01728	8.45	0.000663486	8.45	0.00103
	8.35	0.01728	8.5	0.000675699	8.5	0.00101
	8.4	0.01707	8.55	0.00068424	8.55	0.00107
	8.45	0.01685	8.6	0.000678069	8.6	0.00105
	8.5	0.01685	8.65	0.000665711	8.65	0.00102
	8.55	0.01675	8.7	0.00066002	8.7	0.00094189
	8.6	0.01643	8.75	0.000647176	8.75	0.000946137
	8.65	0.01643	8.8	0.000642447	8.8	0.000932925
	8.7	0.01632	8.85	0.000642423	8.85	0.000941509
	8.75	0.01642	8.9	0.000664525	8.9	0.000946434
	8.8	0.01652	8.95	0.00068182	8.95	0.000977922
	8.85	0.01642	9	0.000680954	9	0.00103
	8.9	0.0162	9.05	0.000663466	9.05	0.00106
	8.95	0.01609	9.1	0.000668874	9.1	0.00105
	9	0.01598	9.15	0.000694303	9.15	0.000890988
	9.05	0.01588	9.2	0.000699006	9.2	0.00084942
	9.1	0.01566	9.25	0.000656574	9.25	0.000885948
	9.15	0.01555	9.3	0.000615447	9.3	0.000934611
	9.2	0.01566	9.35	0.000618443	9.35	0.000868212
	9.25	0.01562	9.4	0.000650308	9.4	0.000868834
	9.3	0.01551	9.45	0.000655984	9.45	0.00086255
	9.35	0.0154	9.5	0.000634454	9.5	0.000901256
	9.4	0.0154	9.55	0.000606575	9.55	0.000921854
	9.45	0.0154	9.6	0.000593332	9.6	0.000957635
	9.5	0.01529	9.65	0.000582719	9.65	0.000875992
	9.55	0.01507	9.7	0.00057181	9.7	0.000765847
	9.6	0.01507	9.75	0.000555231	9.75	0.000766345
	9.65	0.01496	9.8	0.000550275	9.8	0.000845251
	9.7	0.01485	9.85	0.000558972	9.85	0.000870391
	9.75	0.01474	9.9	0.000594859	9.9	0.000860123
	9.8	0.01463	9.95	0.000629012	9.95	0.00084967
	9.85	0.01463	10	0.000619233	10	0.000819302
	9.9	0.01441	10.05	0.000577257	10.05	0.000805052
	9.95	0.0143	10.1	0.000567934	10.1	0.000863297
	10	0.0143	10.15	0.000600769	10.15	0.000845001
	10.05	0.01419	10.2	0.000614564	10.2	0.000815318
	10.1	0.01419	10.25	0.000597712	10.25	0.000814136
	10.15	0.01397	10.3	0.000577505	10.3	0.000848299
	10.2	0.01397	10.35	0.000558214	10.35	0.000837908
	10.25	0.01397	10.4	0.000537548	10.4	0.000832619
	10.3	0.01386	10.45	0.000520682	10.45	0.000823222
	10.35	0.01386	10.5	0.000523194	10.5	0.000818616
	10.4	0.01375	10.55	0.000532	10.55	0.000790241
	10.45	0.01364	10.6	0.000542404	10.6	0.000756327
	10.5	0.01342	10.65	0.000535033	10.65	0.000726208
	10.55	0.01353	10.7	0.000506664	10.7	0.000706108
	10.6	0.01342	10.75	0.00050257	10.75	0.000720296
	10.65	0.01342	10.8	0.000542	10.8	0.000760309
	10.7	0.01342	10.85	0.000588	10.85	0.000789369
	10.75	0.01307	10.9	0.000576985	10.9	0.000790925
	10.8	0.01296	10.95	0.000563008	10.95	0.000747863
	10.85	0.01307	11	0.000558802	11	0.000714446
	10.9	0.01285	11.05	0.000544139	11.05	0.000764664
	10.95	0.01285	11.1	0.000494913	11.1	0.000838343
	11	0.01285	11.15	0.00047709	11.15	0.000807789
	11.05	0.01274	11.2	0.000478966	11.2	0.000758379
	11.1	0.01274	11.25	0.000501554	11.25	0.000753401
	11.15	0.01253	11.3	0.00051055	11.3	0.000763606
	11.2	0.01253	11.35	0.000511069	11.35	0.000700507
	11.25	0.01242	11.4	0.000490214	11.4	0.000742884
	11.3	0.01253	11.45	0.00049297	11.45	0.000787067
	11.35	0.01253	11.5	0.00049859	11.5	0.000804678
	11.4	0.01242	11.55	0.000501486	11.55	0.000744192
	11.45	0.01231	11.6	0.000501698	11.6	0.000755517
	11.5	0.01231	11.65	0.00051767	11.65	0.000789431
	11.55	0.01231	11.7	0.000514188	11.7	0.000672605
	11.6	0.0122	11.75	0.000489627	11.75	0.000570377
	11.65	0.0122	11.8	0.000467179	11.8	0.000573011
	11.7	0.0121	11.85	0.000485159	11.85	0.000647533
	11.75	0.01199	11.9	0.000502597	11.9	0.000603603
	11.8	0.01188	11.95	0.000500576	11.95	0.000558346
	11.85	0.01188	12	0.000469201	12	0.000558941
	11.9	0.01177
	11.95	0.01188
	12	0.01188
